# Supplementary material for: SPT6-driven error-free DNA repair safeguards genomic stability of glioblastoma cancer stem-like cells
Source: Nat Commun. 2020 Sep 18;11:4709. doi: 10.1038/s41467-020-18549-8 (PMC7501306; doi:10.1038/s41467-020-18549-8)
Supplement: Supplementary file 3 — Supplementary Data 1 [file 41467_2020_18549_MOESM3_ESM.xlsx]

## Sheet: AMO02TCB
Supplementary Data 1_Chromatin remodeling siRNA library gene list
Lot Number	Plate ID	Sample ID	Plate Name	Location (Row-Col)	Row	Col	RefSeq Accession Number	Gene Symbol	Full Gene Name	Gene ID	siRNA ID	Amount	Exon(s) Targeted	Exon Image	Sense siRNA Sequence	Antisense siRNA Sequence	Validated	Mean RNA Levels Remaining	Plus Error Bar	Minus Error Bar	Validation Cell Line	Matrix 2D Code	Customer Barcode
AMO02TCB	CPE004BQ	Empty Well	0003643145-1	A1	A	1
AMO02TCB	CPE004BQ	Empty Well	0003643145-1	A2	A	2
AMO02TCB	CPE004BQ	Empty Well	0003643145-1	A3	A	3
AMO02TCB	CPE004BQ	Empty Well	0003643145-1	A4	A	4
AMO02TCB	CPE004BQ	Empty Well	0003643145-1	A5	A	5
AMO02TCB	CPE004BQ	Empty Well	0003643145-1	A6	A	6
AMO02TCB	CPE004BQ	Empty Well	0003643145-1	A7	A	7
AMO02TCB	CPE004BQ	Empty Well	0003643145-1	A8	A	8
AMO02TCB	CPE004BQ	Empty Well	0003643145-1	A9	A	9
AMO02TCB	CPE004BQ	Empty Well	0003643145-1	A10	A	10
AMO02TCB	CPE004BQ	Empty Well	0003643145-1	A11	A	11
AMO02TCB	CPE004BQ	Empty Well	0003643145-1	A12	A	12
AMO02TCB	CPE004BQ	Empty Well	0003643145-1	A13	A	13
AMO02TCB	CPE004BQ	Empty Well	0003643145-1	A14	A	14
AMO02TCB	CPE004BQ	Empty Well	0003643145-1	A15	A	15
AMO02TCB	CPE004BQ	Empty Well	0003643145-1	A16	A	16
AMO02TCB	CPE004BQ	Empty Well	0003643145-1	A17	A	17
AMO02TCB	CPE004BQ	Empty Well	0003643145-1	A18	A	18
AMO02TCB	CPE004BQ	Empty Well	0003643145-1	A19	A	19
AMO02TCB	CPE004BQ	Empty Well	0003643145-1	A20	A	20
AMO02TCB	CPE004BQ	Empty Well	0003643145-1	A21	A	21
AMO02TCB	CPE004BQ	Empty Well	0003643145-1	A22	A	22
AMO02TCB	CPE004BQ	Empty Well	0003643145-1	A23	A	23
AMO02TCB	CPE004BQ	Empty Well	0003643145-1	A24	A	24
AMO02TCB	CPE004BQ	Empty Well	0003643145-1	B1	B	1
AMO02TCB	CPE004BQ	Empty Well	0003643145-1	B2	B	2
AMO02TCB	CPE004BQ	ASO0L71X	0003643145-1	B3	B	3	NM_152637	METTL7B	methyltransferase like 7B	196410	s47006	0.1 nmole	Not Determined	Not Available	GAGAAGUUCCUGACAAAGAtt	UCUUUGUCAGGAACUUCUCaa						00CSI0BCEM
AMO02TCB	CPE004BQ	ASO0L760	0003643145-1	B4	B	4	NM_174928	N6AMT2	N-6 adenine-specific DNA methyltransferase 2 (putative)	221143	s47970	0.1 nmole	5	http://www.ambion.com/catalog/exon_sirna.php?id=47970	GAGUUUCGCUGUUAUGUGAtt	UCACAUAACAGCGAAACUCat						00CSI0C0UC
AMO02TCB	CPE004BQ	ASO0L71Y	0003643145-1	B5	B	5	NM_014168	METTL5	methyltransferase like 5	29081	s26438	0.1 nmole	2	http://www.ambion.com/catalog/exon_sirna.php?id=26438	CAUCGGAACUGCAAUGUUAtt	UAACAUUGCAGUUCCGAUGct						00CSI0BARP
AMO02TCB	CPE004BQ	ASO0L761	0003643145-1	B6	B	6	NM_006044	HDAC6	histone deacetylase 6	10013	s19459	0.1 nmole	19	http://www.ambion.com/catalog/exon_sirna.php?id=19459	CCGUGAGAGUUCCAACUUUtt	AAAGUUGGAACUCUCACGGtg						00CSI0BOQ9
AMO02TCB	CPE004BQ	ASO0L71Z	0003643145-1	B7	B	7	NM_001015053	HDAC5	histone deacetylase 5	10014	s19462	0.1 nmole	22,22	http://www.ambion.com/catalog/exon_sirna.php?id=19462	GGAGACGUGGAGUACCUUAtt	UAAGGUACUCCACGUCUCCaa						00CSI0BUZQ
AMO02TCB	CPE004BQ	ASO0L762	0003643145-1	B8	B	8	NR_024201	Rnu7	U7 small nuclear RNA	19866	n256301	0.1 nmole	Not Determined	Not Available	GAAUUUGUCUAGCAGGUUUtt	AAACCUGCUAGACAAAUUCta						00CSI0CW62
AMO02TCB	CPE004BQ	ASO0L720	0003643145-1	B9	B	9	NM_001042618	PARP2	poly (ADP-ribose) polymerase 2	10038	s19502	0.1 nmole	16,16	http://www.ambion.com/catalog/exon_sirna.php?id=19502	GGUUAUACCCUCAACUACAtt	UGUAGUUGAGGGUAUAACCat						00CSI0BA18
AMO02TCB	CPE004BQ	ASO0L763	0003643145-1	B10	B	10	NM_005485	PARP3	poly (ADP-ribose) polymerase family, member 3	10039	s19505	0.1 nmole	Not Determined	Not Available	CCAACAUCGAGAACAACAAtt	UUGUUGUUCUCGAUGUUGGtc						00CSI0BOR1
AMO02TCB	CPE004BQ	ASO0L721	0003643145-1	B11	B	11	NM_001002800	SMC4	structural maintenance of chromosomes 4	10051	s19538	0.1 nmole	11,10	http://www.ambion.com/catalog/exon_sirna.php?id=19538	CAGUCGUCAUAAUACUGCAtt	UGCAGUAUUAUGACGACUGag						00CSI0BOR5
AMO02TCB	CPE004BQ	ASO0L764	0003643145-1	B12	B	12	NM_006062	SMYD5	SMYD family member 5	10322	s20185	0.1 nmole	Not Determined	Not Available	CGUUGGAUCAGACUCUUUUtt	AAAAGAGUCUGAUCCAACGgt						00CSI0C28X
AMO02TCB	CPE004BQ	ASO0L722	0003643145-1	B13	B	13	NM_006315	PCGF3	polycomb group ring finger 3	10336	s20221	0.1 nmole	6	http://www.ambion.com/catalog/exon_sirna.php?id=20221	GAACCAUGCAAGAUAUUGUtt	ACAAUAUCUUGCAUGGUUCtg						00CSI0C28W
AMO02TCB	CPE004BQ	ASO0L765	0003643145-1	B14	B	14	NM_001039619	PRMT5	protein arginine methyltransferase 5	10419	s20375	0.1 nmole	8,8	http://www.ambion.com/catalog/exon_sirna.php?id=20375	CCUAAUGCCUAUGAACUCUtt	AGAGUUCAUAGGCAUUAGGtg						00CSI0BSQ0
AMO02TCB	CPE004BQ	ASO0L723	0003643145-1	B15	B	15	NM_199141	CARM1	coactivator-associated arginine methyltransferase 1	10498	s20577	0.1 nmole	11	http://www.ambion.com/catalog/exon_sirna.php?id=20577	AGACAGAGCUACGACAUCAtt	UGAUGUCGUAGCUCUGUCUtt						00CSI0B50F
AMO02TCB	CPE004BQ	ASO0L766	0003643145-1	B16	B	16	NM_006388	KAT5	K(lysine) acetyltransferase 5	10524	s20629	0.1 nmole	10,9,9	http://www.ambion.com/catalog/exon_sirna.php?id=20629	GGAGAAAGAAUCAACGGAAtt	UUCCGUUGAUUCUUUCUCCtt						00CSI0BUTG
AMO02TCB	CPE004BQ	ASO0L724	0003643145-1	B17	B	17	NM_001042550	SMC2	structural maintenance of chromosomes 2	10592	s20793	0.1 nmole	20,20,20	http://www.ambion.com/catalog/exon_sirna.php?id=20793	GAAUUAGACCACAACAUCAtt	UGAUGUUGUGGUCUAAUUCct						00CSI0BA2H
AMO02TCB	CPE004BQ	ASO0L767	0003643145-1	B18	B	18	NM_006618	KDM5B	lysine (K)-specific demethylase 5B	10765	s21144	0.1 nmole	10	http://www.ambion.com/catalog/exon_sirna.php?id=21144	GGAGACUAGUAAGCACUAUtt	AUAGUGCUUACUAGUCUCCaa						00CSI0C296
AMO02TCB	CPE004BQ	ASO0L725	0003643145-1	B19	B	19	NM_006622	PLK2	polo-like kinase 2 (Drosophila)	10769	s64	0.1 nmole	7	http://www.ambion.com/catalog/exon_sirna.php?id=64	GCUAGUAUGUUGUCCAAAAtt	UUUUGGACAACAUACUAGCaa						00CSI0BAVY
AMO02TCB	CPE004BQ	ASO0L768	0003643145-1	B20	B	20	NM_006662	SRCAP	Snf2-related CREBBP activator protein	10847	s21293	0.1 nmole	11	http://www.ambion.com/catalog/exon_sirna.php?id=21293	GGUUGAUGCUAAUAGCUCUtt	AGAGCUAUUAGCAUCAACCtc						00CSI0BVAS
AMO02TCB	CPE004BQ	ASO0L726	0003643145-1	B21	B	21	NM_006696	BRD8	bromodomain containing 8	10902	s21423	0.1 nmole	13,12	http://www.ambion.com/catalog/exon_sirna.php?id=21423	GGACUUUGAGGAAACGGAAtt	UUCCGUUUCCUCAAAGUCCag						00CSI0BVBW
AMO02TCB	CPE004BQ	ASO0L769	0003643145-1	B22	B	22	NM_006709	EHMT2	euchromatic histone-lysine N-methyltransferase 2	10919	s21468	0.1 nmole	Not Determined	Not Available	CCAUGAACAUCGAUCGCAAtt	UUGCGAUCGAUGUUCAUGGtg						00CSI0B9VR
AMO02TCB	CPE004BQ	ASO0L7Q3	0003643145-1	B23	B	23		SiSel_NC1	Silencer Select Negative Control #1 siRNA	0	s813	0.1 nmole	Not Determined	Not Available	UAACGACGCGACGACGUAAtt	UUACGUCGUCGCGUCGUUAtt						00CSI0CWB1
AMO02TCB	CPE004BQ	Empty Well	0003643145-1	B24	B	24
AMO02TCB	CPE004BQ	Empty Well	0003643145-1	C1	C	1
AMO02TCB	CPE004BQ	Empty Well	0003643145-1	C2	C	2
AMO02TCB	CPE004BQ	ASO0L6ZU	0003643145-1	C3	C	3	NM_006807	CBX1	chromobox homolog 1 (HP1 beta homolog Drosophila )	10951	s21549	0.1 nmole	Not Determined	Not Available	ACAGCACAUGAGACAGAUAtt	UAUCUGUCUCAUGUGCUGUtt						00CSI0B9VK
AMO02TCB	CPE004BQ	ASO0L73X	0003643145-1	C4	C	4	NM_001083963	TDRKH	tudor and KH domain containing	11022	s21710	0.1 nmole	2,2,2,2	http://www.ambion.com/catalog/exon_sirna.php?id=21710	CAGUUGCCUAUAUCCUAUAtt	UAUAGGAUAUAGGCAACUGtt						00CSI0BVD8
AMO02TCB	CPE004BQ	ASO0L6ZV	0003643145-1	C5	C	5	NM_001270	CHD1	chromodomain helicase DNA binding protein 1	1105	s2974	0.1 nmole	18	http://www.ambion.com/catalog/exon_sirna.php?id=2974	GGUGAAUAUUUAUCGUCUAtt	UAGACGAUAAAUAUUCACCtg						00CSI0BQTB
AMO02TCB	CPE004BQ	ASO0L73Y	0003643145-1	C6	C	6	NM_001042572	CHD2	chromodomain helicase DNA binding protein 2	1106	s2977	0.1 nmole	4,4	http://www.ambion.com/catalog/exon_sirna.php?id=2977	GCGAUUUAAUAUUAAGGAAtt	UUCCUUAAUAUUAAAUCGCga						00CSI0BN0G
AMO02TCB	CPE004BQ	ASO0L6ZW	0003643145-1	C7	C	7	NM_007019	UBE2C	ubiquitin-conjugating enzyme E2C	11065	s21803	0.1 nmole	6,6,5,5,4	http://www.ambion.com/catalog/exon_sirna.php?id=21803	GUUGAGCCCUUGUAUAUUAtt	UAAUAUACAAGGGCUCAACcg						00CSI0B51Q
AMO02TCB	CPE004BQ	ASO0L73Z	0003643145-1	C8	C	8	NM_001005273	CHD3	chromodomain helicase DNA binding protein 3	1107	s2980	0.1 nmole	Not Determined	Not Available	CAGUGAAUAUGGAACCGGAtt	UCCGGUUCCAUAUUCACUGcc						00CSI0B8UY
AMO02TCB	CPE004BQ	ASO0L6ZX	0003643145-1	C9	C	9	NM_001273	CHD4	chromodomain helicase DNA binding protein 4	1108	s2983	0.1 nmole	12	http://www.ambion.com/catalog/exon_sirna.php?id=2983	CUAUCGCUAUGGGAUAAAAtt	UUUUAUCCCAUAGCGAUAGaa						00CSI0B8UZ
AMO02TCB	CPE004BQ	ASO0L740	0003643145-1	C10	C	10	NM_052996	PRDM7	PR domain containing 7	11105	s21898	0.1 nmole	3	http://www.ambion.com/catalog/exon_sirna.php?id=21898	GUCAACAUGUGGAACGCAAtt	UUGCGUUCCACAUGUUGACtg						00CSI0AHOA
AMO02TCB	CPE004BQ	ASO0L6ZY	0003643145-1	C11	C	11	NM_018699	PRDM5	PR domain containing 5	11107	s21901	0.1 nmole	9	http://www.ambion.com/catalog/exon_sirna.php?id=21901	GAUAUUUGAUUGUCAAGAAtt	UUCUUGACAAUCAAAUAUCtc						00CSI0CW5V
AMO02TCB	CPE004BQ	ASO0L8DG	0003643145-1	C12	C	12		SiSel_NC2	Silencer Select Negative Control #2 siRNA	0	s814	0.1 nmole	Not Determined	Not Available	UCGUAAGUAAGCGCAACCCtt	GGGUUGCGCUUACUUACGAtt						00CSI0CWAY
AMO02TCB	CPE004BQ	ASO0L6ZZ	0003643145-1	C13	C	13	NM_012406	PRDM4	PR domain containing 4	11108	s21904	0.1 nmole	8	http://www.ambion.com/catalog/exon_sirna.php?id=21904	GGAUGAUGUUUGUGCGCAAtt	UUGCGCACAAACAUCAUCCaa						00CSI0C29S
AMO02TCB	CPE004BQ	ASO0L741	0003643145-1	C14	C	14	NM_001274	CHEK1	CHK1 checkpoint homolog (S. pombe)	1111	s502	0.1 nmole	Not Determined	Not Available	GACACGAUUCUUUACCAAAtt	UUUGGUAAAGAAUCGUGUCat						00CSI0BAXA
AMO02TCB	CPE004BQ	ASO0L700	0003643145-1	C15	C	15	NM_007067	MYST2	MYST histone acetyltransferase 2	11143	s253	0.1 nmole	5	http://www.ambion.com/catalog/exon_sirna.php?id=253	GGAUGCCCACUGUAUCAUAtt	UAUGAUACAGUGGGCAUCCtg						00CSI0BVTJ
AMO02TCB	CPE004BQ	ASO0L742	0003643145-1	C16	C	16	NM_013449	BAZ2A	bromodomain adjacent to zinc finger domain, 2A	11176	s22056	0.1 nmole	24	http://www.ambion.com/catalog/exon_sirna.php?id=22056	GAGAUAUCAUAUGAGAUCAtt	UGAUCUCAUAUGAUAUCUCtg						00CSI0B533
AMO02TCB	CPE004BQ	ASO0L701	0003643145-1	C17	C	17	NM_013448	BAZ1A	bromodomain adjacent to zinc finger domain, 1A	11177	s22059	0.1 nmole	6,6	http://www.ambion.com/catalog/exon_sirna.php?id=22059	CAUCAUCUCUUUCAACGUAtt	UACGUUGAAAGAGAUGAUGcc						00CSI0BVT4
AMO02TCB	CPE004BQ	ASO0L743	0003643145-1	C18	C	18	NM_001005735	CHEK2	CHK2 checkpoint homolog (S. pombe)	11200	s22119	0.1 nmole	6,5,5	http://www.ambion.com/catalog/exon_sirna.php?id=22119	GAUCAGUCAGUUUAUCCUAtt	UAGGAUAAACUGACUGAUCat						00CSI0BAHP
AMO02TCB	CPE004BQ	ASO0L702	0003643145-1	C19	C	19	NM_007276	CBX3	chromobox homolog 3 (HP1 gamma homolog, Drosophila)	11335	s22355	0.1 nmole	5,5	http://www.ambion.com/catalog/exon_sirna.php?id=22355	GGAGAAUUGAUGUUUCUCAtt	UGAGAAACAUCAAUUCUCCac						00CSI0BVUU
AMO02TCB	CPE004BQ	ASO0L744	0003643145-1	C20	C	20	NM_052928	SMYD4	SET and MYND domain containing 4	114826	s41672	0.1 nmole	Not Determined	Not Available	GAUGCGAUAUUAAUGGGAAtt	UUCCCAUUAAUAUCGCAUCca						00CSI0C1U7
AMO02TCB	CPE004BQ	ASO0L703	0003643145-1	C21	C	21	NM_053052	SNAP47	synaptosomal-associated protein, 47kDa	116841	s42059	0.1 nmole	Not Determined	Not Available	CACUCACCUUACGAAAUUAtt	UAAUUUCGUAAGGUGAGUGga						00CSI0C09C
AMO02TCB	CPE004BQ	ASO0L745	0003643145-1	C22	C	22	NM_001001655	ALKBH2	alkB, alkylation repair homolog 2 (E. coli)	121642	s42494	0.1 nmole	Not Determined	Not Available	GAAUCUGACUUUUCGUAAAtt	UUUACGAAAAGUCAGAUUCac						00CSI0AKEZ
AMO02TCB	CPE004BQ	ASO0L704	0003643145-1	C23	C	23	NM_153046	TDRD9	tudor domain containing 9	122402	s42531	0.1 nmole	Not Determined	Not Available	GCAUGUUGAUUCUCGGCGAtt	UCGCCGAGAAUCAACAUGCat						00CSI0BCNU
AMO02TCB	CPE004BQ	Empty Well	0003643145-1	C24	C	24
AMO02TCB	CPE004BQ	Empty Well	0003643145-1	D1	D	1
AMO02TCB	CPE004BQ	ASO0L76A	0003643145-1	D2	D	2	NM_144614	MBD3L2	methyl-CpG binding domain protein 3-like 2	125997	s42925	0.1 nmole	Not Determined	Not Available	AGAAGAAACGAGAAAUCCAtt	UGGAUUUCUCGUUUCUUCUgt						00CSI0AKK8
AMO02TCB	CPE004BQ	ASO0L727	0003643145-1	D3	D	3	NM_004073	PLK3	polo-like kinase 3 (Drosophila)	1263	s3245	0.1 nmole	7	http://www.ambion.com/catalog/exon_sirna.php?id=3245	GCAUCAAGCAGGUUCACUAtt	UAGUGAACCUGCUUGAUGCag						00CSI0BAWF
AMO02TCB	CPE004BQ	ASO0L76B	0003643145-1	D4	D	4	NM_152396	METTL6	methyltransferase like 6	131965	s43655	0.1 nmole	6	http://www.ambion.com/catalog/exon_sirna.php?id=43655	GAGAGACGGUGAAUAAAAAtt	UUUUUAUUCACCGUCUCUCga						00CSI0BRK5
AMO02TCB	CPE004BQ	ASO0L728	0003643145-1	D5	D	5	NM_153809	TAF1L	TAF1 RNA polymerase II, TATA box binding protein (TBP)-associated factor, 210kDa-like	138474	s44115	0.1 nmole	1	http://www.ambion.com/catalog/exon_sirna.php?id=44115	CACUGUUCAUUGUGACUAUtt	AUAGUCACAAUGAACAGUGgt						00CSI0BBIG
AMO02TCB	CPE004BQ	ASO0L76C	0003643145-1	D6	D	6	NM_001880	ATF2	activating transcription factor 2	1386	s3492	0.1 nmole	11	http://www.ambion.com/catalog/exon_sirna.php?id=3492	GUGAUACUGUCAAAGGUCAtt	UGACCUUUGACAGUAUCACca						00CSI0B8WC
AMO02TCB	CPE004BQ	ASO0L729	0003643145-1	D7	D	7	NM_001079846	CREBBP	CREB binding protein	1387	s3495	0.1 nmole	24,25	http://www.ambion.com/catalog/exon_sirna.php?id=3495	GAAUCUUUCCCAUAUCGAAtt	UUCGAUAUGGGAAAGAUUCag						00CSI0BN1S
AMO02TCB	CPE004BQ	ASO0L76D	0003643145-1	D8	D	8	NM_001618	PARP1	poly (ADP-ribose) polymerase 1	142	s1097	0.1 nmole	Not Determined	Not Available	GGUGAUCGGUAGCAACAAAtt	UUUGUUGCUACCGAUCACCgt						00CSI0B4TL
AMO02TCB	CPE004BQ	ASO0L72A	0003643145-1	D9	D	9	NM_006437	PARP4	poly (ADP-ribose) polymerase family, member 4	143	s1100	0.1 nmole	8	http://www.ambion.com/catalog/exon_sirna.php?id=1100	GGAUUAGCCUCAACGAUGUtt	ACAUCGUUGAGGCUAAUCCtg						00CSI0B4TM
AMO02TCB	CPE004BQ	ASO0L76E	0003643145-1	D10	D	10	NM_198274	SMYD1	SET and MYND domain containing 1	150572	s45455	0.1 nmole	4	http://www.ambion.com/catalog/exon_sirna.php?id=45455	GCCCAACUGUACUGUCAUAtt	UAUGACAGUACAGUUGGGCca						00CSI0C1WF
AMO02TCB	CPE004BQ	ASO0L72B	0003643145-1	D11	D	11	NM_017460	CYP3A4	cytochrome P450, family 3, subfamily A, polypeptide 4	1576	s3846	0.1 nmole	13	http://www.ambion.com/catalog/exon_sirna.php?id=3846	AAAAACCCGUUGUUCUAAAtt	UUUAGAACAACGGGUUUUUct						00CSI0BN6F
AMO02TCB	CPE004BQ	ASO0L76F	0003643145-1	D12	D	12	NM_173533	TDRD5	tudor domain containing 5	163589	s46462	0.1 nmole	13	http://www.ambion.com/catalog/exon_sirna.php?id=46462	CCUUUAGCUUUAUACACGAtt	UCGUGUAUAAAGCUAAAGGgt						00CSI0BCN5
AMO02TCB	CPE004BQ	ASO0L72C	0003643145-1	D13	D	13	NM_152617	RNF168	ring finger protein 168	165918	s46599	0.1 nmole	6	http://www.ambion.com/catalog/exon_sirna.php?id=46599	GAAGAGUCGUGCCUACUGAtt	UCAGUAGGCACGACUCUUCat						00CSI0AJRC
AMO02TCB	CPE004BQ	ASO0L76G	0003643145-1	D14	D	14	NM_001379	DNMT1	DNA (cytosine-5-)-methyltransferase 1	1786	s4215	0.1 nmole	Not Determined	Not Available	GCACCUCAUUUGCCGAAUAtt	UAUUCGGCAAAUGAGGUGCtg						00CSI0BQZN
AMO02TCB	CPE004BQ	ASO0L72D	0003643145-1	D15	D	15	NM_004412	TRDMT1	tRNA aspartic acid methyltransferase 1	1787	s4218	0.1 nmole	7,5,6	http://www.ambion.com/catalog/exon_sirna.php?id=4218	GCUACGAUAUUUUCUUAUUtt	AAUAAGAAAAUAUCGUAGCct						00CSI0BQZO
AMO02TCB	CPE004BQ	ASO0L76H	0003643145-1	D16	D	16	NM_022552	DNMT3A	DNA (cytosine-5-)-methyltransferase 3 alpha	1788	s200425	0.1 nmole	15,11,15	http://www.ambion.com/catalog/exon_sirna.php?id=200425	AGAUGUUCUUCGCUAAUAAtt	UUAUUAGCGAAGAACAUCUgg						00CSI0BN3Y
AMO02TCB	CPE004BQ	ASO0L72E	0003643145-1	D17	D	17	NM_006892	DNMT3B	DNA (cytosine-5-)-methyltransferase 3 beta	1789	s4221	0.1 nmole	8,8,8,8	http://www.ambion.com/catalog/exon_sirna.php?id=4221	GCUCGUCUCCUAUCGAAAAtt	UUUUCGAUAGGAGACGAGCtt						00CSI0B8YE
AMO02TCB	CPE004BQ	ASO0L76I	0003643145-1	D18	D	18	NM_004426	PHC1	polyhomeotic homolog 1 (Drosophila)	1911	s4471	0.1 nmole	14	http://www.ambion.com/catalog/exon_sirna.php?id=4471	CCUGGGCCUUUAUCAGUAAtt	UUACUGAUAAAGGCCCAGGag						00CSI0B598
AMO02TCB	CPE004BQ	ASO0L72F	0003643145-1	D19	D	19	NM_004427	PHC2	polyhomeotic homolog 2 (Drosophila)	1912	s4474	0.1 nmole	5,12	http://www.ambion.com/catalog/exon_sirna.php?id=4474	CACUUACCAAGGAUACCAAtt	UUGGUAUCCUUGGUAAGUGgt						00CSI0B599
AMO02TCB	CPE004BQ	ASO0L76J	0003643145-1	D20	D	20	NM_152636	METT5D1	methyltransferase 5 domain containing 1	196074	s46970	0.1 nmole	Not Determined	Not Available	GACAGAUUUUUCUAGAUAUtt	AUAUCUAGAAAAAUCUGUCct						00CSI0C0Q3
AMO02TCB	CPE004BQ	ASO0L72G	0003643145-1	D21	D	21	NM_001429	EP300	E1A binding protein p300	2033	s4695	0.1 nmole	Not Determined	Not Available	GGACUACCCUAUCAAGUAAtt	UUACUUGAUAGGGUAGUCCaa						00CSI0B5AZ
AMO02TCB	CPE004BQ	ASO0L76K	0003643145-1	D22	D	22	NM_005241	EVI1	ecotropic viral integration site 1	2122	s4872	0.1 nmole	Not Determined	Not Available	GUGCGAUUCUGGAUGACAAtt	UUGUCAUCCAGAAUCGCACct						00CSI0C2DV
AMO02TCB	CPE004BQ	ASO0L72H	0003643145-1	D23	D	23	NM_001991	EZH1	enhancer of zeste homolog 1 (Drosophila)	2145	s4913	0.1 nmole	Not Determined	Not Available	CAGUUGCAUUGGUUCCCAUtt	AUGGGAACCAAUGCAACUGtg						00CSI0BXMN
AMO02TCB	CPE004BQ	Empty Well	0003643145-1	D24	D	24
AMO02TCB	CPE004BQ	Empty Well	0003643145-1	E1	E	1
AMO02TCB	CPE004BQ	ASO0L746	0003643145-1	E2	E	2	NM_004456	EZH2	enhancer of zeste homolog 2 (Drosophila)	2146	s4916	0.1 nmole	15,14	http://www.ambion.com/catalog/exon_sirna.php?id=4916	GCUGACCAUUGGGACAGUAtt	UACUGUCCCAAUGGUCAGCgg						00CSI0B8ZX
AMO02TCB	CPE004BQ	ASO0L705	0003643145-1	E3	E	3	NM_004459	BPTF	bromodomain PHD finger transcription factor	2186	s5009	0.1 nmole	13,11	http://www.ambion.com/catalog/exon_sirna.php?id=5009	CAAUGGAAGUAGACGAUGAtt	UCAUCGUCUACUUCCAUUGgt						00CSI0B909
AMO02TCB	CPE004BQ	ASO0L747	0003643145-1	E4	E	4	NM_004241	JMJD1C	jumonji domain containing 1C	221037	s47941	0.1 nmole	5,8	http://www.ambion.com/catalog/exon_sirna.php?id=47941	CCCAAUCAAGUGUUACAAAtt	UUUGUAACACUUGAUUGGGtt						00CSI0C1YF
AMO02TCB	CPE004BQ	ASO0L706	0003643145-1	E5	E	5	NM_139178	ALKBH3	alkB, alkylation repair homolog 3 (E. coli)	221120	s47967	0.1 nmole	Not Determined	Not Available	GGACCUUGUUAAUCAUGGAtt	UCCAUGAUUAACAAGGUCCca						00CSI0CW5W
AMO02TCB	CPE004BQ	ASO0L748	0003643145-1	E6	E	6	NM_001010870	TDRD6	tudor domain containing 6	221400	s48033	0.1 nmole	Not Determined	Not Available	CUCUAAUGUCUGAUAUUCAtt	UGAAUAUCAGACAUUAGAGtt						00CSI0BCBU
AMO02TCB	CPE004BQ	ASO0L707	0003643145-1	E7	E	7	NM_014952	BAHD1	bromo adjacent homology domain containing 1	22893	s22604	0.1 nmole	2	http://www.ambion.com/catalog/exon_sirna.php?id=22604	CGCAGCUGCUUUCCUAAAAtt	UUUUAGGAAAGCAGCUGCGtt						00CSI0B5F0
AMO02TCB	CPE004BQ	ASO0L749	0003643145-1	E8	E	8	NM_012237	SIRT2	sirtuin (silent mating type information regulation 2 homolog) 2 (S. cerevisiae)	22933	s22706	0.1 nmole	10,9	http://www.ambion.com/catalog/exon_sirna.php?id=22706	GCCCAAGUGUGAAGACUGUtt	ACAGUCUUCACACUUGGGCgt						00CSI0BVWT
AMO02TCB	CPE004BQ	ASO0L708	0003643145-1	E9	E	9	NM_012308	FBXL11	F-box and leucine-rich repeat protein 11	22992	s22790	0.1 nmole	Not Determined	Not Available	GGAGAUGCAGUACCCUAAAtt	UUUAGGGUACUGCAUCUCCaa						00CSI0AH0X
AMO02TCB	CPE004BQ	ASO0L74A	0003643145-1	E10	E	10	NM_015013	AOF2	amine oxidase (flavin containing) domain 2	23028	s617	0.1 nmole	Not Determined	Not Available	GGUCUUGGAGGGAAUCCUAtt	UAGGAUUCCCUCCAAGACCtg						00CSI0BVX2
AMO02TCB	CPE004BQ	ASO0L709	0003643145-1	E11	E	11	NM_015015	JMJD2B	jumonji domain containing 2B	23030	s22867	0.1 nmole	Not Determined	Not Available	GUCCCGAGCUGGUCAAUGAtt	UCAUUGACCAGCUCGGGACgg						00CSI0APCK
AMO02TCB	CPE004BQ	ASO0L74B	0003643145-1	E12	E	12	XM_037523	SETD1B	SET domain containing 1B	23067	s22959	0.1 nmole	Not Determined	Not Available	GGAGAUUACCUAUGACUAUtt	AUAGUCAUAGGUAAUCUCCtc						00CSI0AH0B
AMO02TCB	CPE004BQ	ASO0L70A	0003643145-1	E13	E	13	NM_015061	JMJD2C	jumonji domain containing 2C	23081	s22989	0.1 nmole	Not Determined	Not Available	GGAAAGGAUAUAUACACCAtt	UGGUGUAUAUAUCCUUUCCtt						00CSI0AHIA
AMO02TCB	CPE004BQ	ASO0L74C	0003643145-1	E14	E	14	NM_015107	PHF8	PHD finger protein 8	23133	s23106	0.1 nmole	Not Determined	Not Available	CACCGAAGAUUGUUCGAAAtt	UUUCGAACAAUCUUCGGUGtc						00CSI0AHIQ
AMO02TCB	CPE004BQ	ASO0L70B	0003643145-1	E15	E	15	NM_001080424	KDM6B	lysine (K)-specific demethylase 6B	23135	s23109	0.1 nmole	22	http://www.ambion.com/catalog/exon_sirna.php?id=23109	UCCUGUUCGUGACAAGUGAtt	UCACUUGUCACGAACAGGAtg						00CSI0C2AW
AMO02TCB	CPE004BQ	ASO0L74D	0003643145-1	E16	E	16	NM_015110	SMC5	structural maintenance of chromosomes 5	23137	s23115	0.1 nmole	Not Determined	Not Available	CCCAAUCAAUGAACGGAGAtt	UCUCCGUUCAUUGAUUGGGtc						00CSI0BVXH
AMO02TCB	CPE004BQ	ASO0L70C	0003643145-1	E17	E	17	NM_001081461	JMJD6	jumonji domain containing 6	23210	s23289	0.1 nmole	2,2	http://www.ambion.com/catalog/exon_sirna.php?id=23289	CUGAUGACCUUUUCCAGUAtt	UACUGGAAAAGGUCAUCAGtg						00CSI0BVYH
AMO02TCB	CPE004BQ	ASO0L74E	0003643145-1	E18	E	18	NM_017575	SMG6	Smg-6 homolog, nonsense mediated mRNA decay factor (C. elegans)	23293	s23488	0.1 nmole	7	http://www.ambion.com/catalog/exon_sirna.php?id=23488	GUCUAUUACUAUAUGCGCAtt	UGCGCAUAUAGUAAUAGACag						00CSI0BTCX
AMO02TCB	CPE004BQ	ASO0L70D	0003643145-1	E19	E	19	XM_113962	SMCHD1	structural maintenance of chromosomes flexible hinge domain containing 1	23347	s23611	0.1 nmole	Not Determined	Not Available	GGACGAUUAAUACCAUAUAtt	UAUAUGGUAUUAAUCGUCCat						00CSI0BEEB
AMO02TCB	CPE004BQ	ASO0L74F	0003643145-1	E20	E	20	NM_012238	SIRT1	sirtuin (silent mating type information regulation 2 homolog) 1 (S. cerevisiae)	23411	s23769	0.1 nmole	Not Determined	Not Available	GUAAGACCAGUAGCACUAAtt	UUAGUGCUACUGGUCUUACtt						00CSI0CRWO
AMO02TCB	CPE004BQ	ASO0L70E	0003643145-1	E21	E	21	NM_014290	TDRD7	tudor domain containing 7	23424	s23802	0.1 nmole	17	http://www.ambion.com/catalog/exon_sirna.php?id=23802	CUUCUAUGGUGUUUCGAAAtt	UUUCGAAACACCAUAGAAGcc						00CSI0B9SY
AMO02TCB	CPE004BQ	ASO0L74G	0003643145-1	E22	E	22	NM_014292	CBX6	chromobox homolog 6	23466	s23877	0.1 nmole	5	http://www.ambion.com/catalog/exon_sirna.php?id=23877	ACCUGAAGGUGAUCGACAAtt	UUGUCGAUCACCUUCAGGUtc						00CSI0BEDE
AMO02TCB	CPE004BQ	ASO0L70F	0003643145-1	E23	E	23	NM_012117	CBX5	chromobox homolog 5 (HP1 alpha homolog, Drosophila)	23468	s23883	0.1 nmole	Not Determined	Not Available	GGAGCACAAUACUUGGGAAtt	UUCCCAAGUAUUGUGCUCCtc						00CSI0B9UC
AMO02TCB	CPE004BQ	Empty Well	0003643145-1	E24	E	24
AMO02TCB	CPE004BQ	Empty Well	0003643145-1	F1	F	1
AMO02TCB	CPE004BQ	ASO0L71P	0003643145-1	F2	F	2		SiSel_NC1	Silencer Select Negative Control #1 siRNA	0	s813	0.1 nmole	Not Determined	Not Available	UAACGACGCGACGACGUAAtt	UUACGUCGUCGCGUCGUUAtt						00CSI0CWB1
AMO02TCB	CPE004BQ	ASO0L72I	0003643145-1	F3	F	3	NM_014299	BRD4	bromodomain containing 4	23476	s23901	0.1 nmole	10,10	http://www.ambion.com/catalog/exon_sirna.php?id=23901	AGAUUGAAAUCGACUUUGAtt	UCAAAGUCGAUUUCAAUCUcg						00CSI0CVQB
AMO02TCB	CPE004BQ	ASO0L76L	0003643145-1	F4	F	4	NM_175709	CBX7	chromobox homolog 7	23492	s23925	0.1 nmole	Not Determined	Not Available	GGACUUCCAGAGAUAGGGAtt	UCCCUAUCUCUGGAAGUCCca						00CSI0BED7
AMO02TCB	CPE004BQ	ASO0L71K	0003643145-1	F5	F	5	NM_000051	ATM	ataxia telangiectasia mutated	472	s1708	0.1 nmole	29,3	http://www.ambion.com/catalog/exon_sirna.php?id=1708	AUAUAUCACCUGUUUGUUAtt	UAACAAACAGGUGAUAUAUtt						00CSI0BAXW
AMO02TCB	CPE004BQ	ASO0L76M	0003643145-1	F6	F	6	NM_015355	SUZ12	suppressor of zeste 12 homolog (Drosophila)	23512	s23967	0.1 nmole	Not Determined	Not Available	GGAUGUAAGUUGUCCAAUAtt	UAUUGGACAACUUACAUCCtt						00CSI0B9U6
AMO02TCB	CPE004BQ	ASO0L72J	0003643145-1	F7	F	7	NM_012330	MYST4	MYST histone acetyltransferase (monocytic leukemia) 4	23522	s23997	0.1 nmole	10	http://www.ambion.com/catalog/exon_sirna.php?id=23997	GGAAUAUGCAAGAUUACCAtt	UGGUAAUCUUGCAUAUUCCtg						00CSI0B9U4
AMO02TCB	CPE004BQ	ASO0L76N	0003643145-1	F8	F	8	NM_012387	PADI4	peptidyl arginine deiminase, type IV	23569	s24119	0.1 nmole	Not Determined	Not Available	GGAGUUUCCCAUCAAACGAtt	UCGUUUGAUGGGAAACUCCtt						00CSI0B9UQ
AMO02TCB	CPE004BQ	ASO0L72K	0003643145-1	F9	F	9	NM_014577	BRD1	bromodomain containing 1	23774	s24388	0.1 nmole	12	http://www.ambion.com/catalog/exon_sirna.php?id=24388	GAAACUAUAGACAAGUUAAtt	UUAACUUGUCUAUAGUUUCgt						00CSI0BSWT
AMO02TCB	CPE004BQ	ASO0L76O	0003643145-1	F10	F	10	NM_153252	BRWD3	bromodomain and WD repeat domain containing 3	254065	s48489	0.1 nmole	Not Determined	Not Available	CAGUGGAUCUUGGAUACUAtt	UAGUAUCCAAGAUCCACUGag						00CSI0C0NW
AMO02TCB	CPE004BQ	ASO0L72L	0003643145-1	F11	F	11	NM_014033	METTL7A	methyltransferase like 7A	25840	s24596	0.1 nmole	2	http://www.ambion.com/catalog/exon_sirna.php?id=24596	GCAGCUGAGUGUUCGACUUtt	AAGUCGAACACUCAGCUGCca						00CSI0BSYC
AMO02TCB	CPE004BQ	ASO0L76P	0003643145-1	F12	F	12	NM_015478	L3MBTL	l(3)mbt-like (Drosophila)	26013	s24934	0.1 nmole	9,9	http://www.ambion.com/catalog/exon_sirna.php?id=24934	CAACUGGGAUGAUACUUAUtt	AUAAGUAUCAUCCCAGUUGtc						00CSI0B546
AMO02TCB	CPE004BQ	ASO0L72M	0003643145-1	F13	F	13	NM_015557	CHD5	chromodomain helicase DNA binding protein 5	26038	s24987	0.1 nmole	15	http://www.ambion.com/catalog/exon_sirna.php?id=24987	GGAAGAAGGUAUUCCGUAUtt	AUACGGAAUACCUUCUUCCca						00CSI0BSZH
AMO02TCB	CPE004BQ	ASO0L76Q	0003643145-1	F14	F	14	NM_015559	SETBP1	SET binding protein 1	26040	s229891	0.1 nmole	4	http://www.ambion.com/catalog/exon_sirna.php?id=229891	CAGUGGAAGUUACUAUGCAtt	UGCAUAGUAACUUCCACUGgg						00CSI0CWAS
AMO02TCB	CPE004BQ	ASO0L72N	0003643145-1	F15	F	15	NM_015630	EPC2	enhancer of polycomb homolog 2 (Drosophila)	26122	s25124	0.1 nmole	Not Determined	Not Available	GGAUUUGCAAGGAGGCGAAtt	UUCGCCUCCUUGCAAAUCCta						00CSI0BE9R
AMO02TCB	CPE004BQ	ASO0L76R	0003643145-1	F16	F	16	NM_001009936	PHF19	PHD finger protein 19	26147	s25160	0.1 nmole	2,2	http://www.ambion.com/catalog/exon_sirna.php?id=25160	GACUUGAUGUCCAAACUGAtt	UCAGUUUGGACAUCAAGUCtt						00CSI0BWAS
AMO02TCB	CPE004BQ	ASO0L72O	0003643145-1	F17	F	17	NM_021078	KAT2A	K(lysine) acetyltransferase 2A	2648	s230455	0.1 nmole	5	http://www.ambion.com/catalog/exon_sirna.php?id=230455	CAAGGUCAAUUACACCAGAtt	UCUGGUGUAAUUGACCUUGta						00CSI0CW5Y
AMO02TCB	CPE004BQ	ASO0L76S	0003643145-1	F18	F	18	NM_148674	SMC1B	structural maintenance of chromosomes 1B	27127	s25864	0.1 nmole	15	http://www.ambion.com/catalog/exon_sirna.php?id=25864	CGUGGAAAAUAUUCGUGAAtt	UUCACGAAUAUUUUCCACGcc						00CSI0CW63
AMO02TCB	CPE004BQ	ASO0L72P	0003643145-1	F19	F	19	NM_015695	BRPF3	bromodomain and PHD finger containing, 3	27154	s25918	0.1 nmole	Not Determined	Not Available	CCAACUGCAUGAAGUAUAAtt	UUAUACUUCAUGCAGUUGGta						00CSI0BA66
AMO02TCB	CPE004BQ	ASO0L76T	0003643145-1	F20	F	20	NM_014481	APEX2	APEX nuclease (apurinic/apyrimidinic endonuclease) 2	27301	s26118	0.1 nmole	6	http://www.ambion.com/catalog/exon_sirna.php?id=26118	CGGUGCAACUUCUUCCUCUtt	AGAGGAAGAAGUUGCACCGgg						00CSI0BWDP
AMO02TCB	CPE004BQ	ASO0L72Q	0003643145-1	F21	F	21	NM_014159	SETD2	SET domain containing 2	29072	s26423	0.1 nmole	Not Determined	Not Available	GCCUAUUUUUAAGUCCGAAtt	UUCGGACUUAAAAAUAGGCaa						00CSI0BT4X
AMO02TCB	CPE004BQ	ASO0L76U	0003643145-1	F22	F	22	NM_013240	N6AMT1	N-6 adenine-specific DNA methyltransferase 1 (putative)	29104	s26496	0.1 nmole	2,2	http://www.ambion.com/catalog/exon_sirna.php?id=26496	GCACUGAUAUCAACCCUGAtt	UCAGGGUUGAUAUCAGUGCac						00CSI0BARV
AMO02TCB	CPE004BQ	ASO0L72R	0003643145-1	F23	F	23	NM_013263	BRD7	bromodomain containing 7	29117	s26524	0.1 nmole	17	http://www.ambion.com/catalog/exon_sirna.php?id=26524	GUGAUAUCGUAAGCACGUAtt	UACGUGCUUACGAUAUCACct						00CSI0AHEN
AMO02TCB	CPE004BQ	Empty Well	0003643145-1	F24	F	24
AMO02TCB	CPE004BQ	Empty Well	0003643145-1	G1	G	1
AMO02TCB	CPE004BQ	ASO0L74H	0003643145-1	G2	G	2	NM_013369	DNMT3L	DNA (cytosine-5-)-methyltransferase 3-like	29947	s26769	0.1 nmole	3,3	http://www.ambion.com/catalog/exon_sirna.php?id=26769	GGCUAACCAGCGAAAUAUAtt	UAUAUUUCGCUGGUUAGCCtt						00CSI0BAST
AMO02TCB	CPE004BQ	ASO0L70G	0003643145-1	G3	G	3	NM_013450	BAZ2B	bromodomain adjacent to zinc finger domain, 2B	29994	s26865	0.1 nmole	22	http://www.ambion.com/catalog/exon_sirna.php?id=26865	GUGGUGCAGUUCUUACGAAtt	UUCGUAAGAACUGCACCACca						00CSI0BVS4
AMO02TCB	CPE004BQ	ASO0L74I	0003643145-1	G4	G	4	NM_004964	HDAC1	histone deacetylase 1	3065	s73	0.1 nmole	2	http://www.ambion.com/catalog/exon_sirna.php?id=73	CUAUGGUCUCUACCGAAAAtt	UUUUCGGUAGAGACCAUAGtt						00CSI0BXLP
AMO02TCB	CPE004BQ	ASO0L70H	0003643145-1	G5	G	5	NM_001527	HDAC2	histone deacetylase 2	3066	s6493	0.1 nmole	8	http://www.ambion.com/catalog/exon_sirna.php?id=6493	GGGUUGUUUCAAUCUAACAtt	UGUUAGAUUGAAACAACCCag						00CSI0BXL7
AMO02TCB	CPE004BQ	ASO0L74J	0003643145-1	G6	G	6	NM_004504	AGFG1	ArfGAP with FG repeats 1	3267	s6896	0.1 nmole	Not Determined	Not Available	GAGUAUCUAGUAAUCCUUUtt	AAAGGAUUACUAGAUACUCca						00CSI0BXIW
AMO02TCB	CPE004BQ	ASO0L7XG	0003643145-1	G7	G	7	NM_001040694	INCENP	inner centromere protein antigens 135/155kDa	3619	s7424	0.1 nmole	10,10	http://www.ambion.com/catalog/exon_sirna.php?id=7424	AGUCCUUUAUUAAGCGCAAtt	UUGCGCUUAAUAAAGGACUtc						00CSI0CW72
AMO02TCB	CPE004BQ	ASO0L74K	0003643145-1	G8	G	8	NM_006076	AGFG2	ArfGAP with FG repeats 2	3268	s6899	0.1 nmole	2	http://www.ambion.com/catalog/exon_sirna.php?id=6899	CCAUGACAACUUUCACUGAtt	UCAGUGAAAGUUGUCAUGGag						00CSI0B9AO
AMO02TCB	CPE004BQ	ASO0L70J	0003643145-1	G9	G	9	NM_001535	PRMT2	protein arginine methyltransferase 2	3275	s6914	0.1 nmole	8,9	http://www.ambion.com/catalog/exon_sirna.php?id=6914	CGUGCACUAUAUUGCAGUUtt	AACUGCAAUAUAGUGCACGgt						00CSI0BXJO
AMO02TCB	CPE004BQ	ASO0L74L	0003643145-1	G10	G	10	NM_198318	PRMT1	protein arginine methyltransferase 1	3276	s6917	0.1 nmole	Not Determined	Not Available	GCAACUCCAUGUUUCAUAAtt	UUAUGAAACAUGGAGUUGCgg						00CSI0BXIY
AMO02TCB	CPE004BQ	ASO0L70K	0003643145-1	G11	G	11	NM_001641	APEX1	APEX nuclease (multifunctional DNA repair enzyme) 1	328	s1445	0.1 nmole	3,3,3	http://www.ambion.com/catalog/exon_sirna.php?id=1445	GAUUAGAUUGGGUAAAGGAtt	UCCUUUACCCAAUCUAAUCct						00CSI0B8TD
AMO02TCB	CPE004BQ	ASO0L74M	0003643145-1	G12	G	12	NM_001005372	METTL2A	methyltransferase like 2A	339175	s50464	0.1 nmole	Not Determined	Not Available	CCUUAAACCACCAAUUUAUtt	AUAAAUUGGUGGUUUAAGGtt						00CSI0BTOW
AMO02TCB	CPE004BQ	ASO0L70L	0003643145-1	G13	G	13	NM_004973	JARID2	jumonji, AT rich interactive domain 2	3720	s7655	0.1 nmole	2	http://www.ambion.com/catalog/exon_sirna.php?id=7655	GAAGAACGGGUGGUACGUAtt	UACGUACCACCCGUUCUUCtg						00CSI0C2FZ
AMO02TCB	CPE004BQ	ASO0L74N	0003643145-1	G14	G	14	NM_002253	KDR	kinase insert domain receptor (a type III receptor tyrosine kinase)	3791	s7822	0.1 nmole	Not Determined	Not Available	CAUGUUCUCUAAUAGCACAtt	UGUGCUAUUAGAGAACAUGgt						00CSI0BAZ4
AMO02TCB	CPE004BQ	ASO0L70M	0003643145-1	G15	G	15	NM_020382	SETD8	SET domain containing (lysine methyltransferase) 8	387893	s51988	0.1 nmole	3	http://www.ambion.com/catalog/exon_sirna.php?id=51988	GAAUCUACAGGAAACGAGAtt	UCUCGUUUCCUGUAGAUUCcg						00CSI0BCKD
AMO02TCB	CPE004BQ	ASO0L74O	0003643145-1	G16	G	16	XM_372429		similar to hCG2041443	390245	s52751	0.1 nmole	Not Determined	Not Available	GAACAAUUCUGGACCUGUUtt	AACAGGUCCAGAAUUGUUCcc						00CSI0AL94
AMO02TCB	CPE004BQ	ASO0L70N	0003643145-1	G17	G	17	NM_002310	LIFR	leukemia inhibitory factor receptor alpha	3977	s8170	0.1 nmole	Not Determined	Not Available	CCACCUUCCAAAAUAGCGAtt	UCGCUAUUUUGGAAGGUGGtg						00CSI0BX8G
AMO02TCB	CPE004BQ	ASO0L74P	0003643145-1	G18	G	18	NM_002384	MBD1	methyl-CpG binding domain protein 1	4152	s8547	0.1 nmole	Not Determined	Not Available	CCCUCUUCGACUUCAAACAtt	UGUUUGAAGUCGAAGAGGGtg						00CSI0B94J
AMO02TCB	CPE004BQ	ASO0L70O	0003643145-1	G19	G	19	NM_004992	MECP2	methyl CpG binding protein 2 (Rett syndrome)	4204	s8644	0.1 nmole	Not Determined	Not Available	GGAAGCUCCUUGUCAAGAUtt	AUCUUGACAAGGAGCUUCCca						00CSI0BO1Q
AMO02TCB	CPE004BQ	ASO0L74Q	0003643145-1	G20	G	20	NM_023033	METTL1	methyltransferase like 1	4234	s8703	0.1 nmole	Not Determined	Not Available	CAAAGGAUAAGAAAGAAAAtt	UUUUCUUUCUUAUCCUUUGgg						00CSI0BO21
AMO02TCB	CPE004BQ	ASO0L70P	0003643145-1	G21	G	21	NM_005933	MLL	myeloid/lymphoid or mixed-lineage leukemia (trithorax homolog, Drosophila)	4297	s8817	0.1 nmole	12	http://www.ambion.com/catalog/exon_sirna.php?id=8817	GGAGUGUAAUAAGUGCCGAtt	UCGGCACUUAUUACACUCCag						00CSI0B95Z
AMO02TCB	CPE004BQ	ASO0L74R	0003643145-1	G22	G	22	NM_014140	SMARCAL1	SWI/SNF related, matrix associated, actin dependent regulator of chromatin, subfamily a-like 1	50485	s26995	0.1 nmole	Not Determined	Not Available	CUGAUUCAAGAGAAGAUUAtt	UAAUCUUCUCUUGAAUCAGgg						00CSI0BXWF
AMO02TCB	CPE004BQ	ASO0L70Q	0003643145-1	G23	G	23	NM_001077180	METTL9	methyltransferase like 9	51108	s27452	0.1 nmole	2,2	http://www.ambion.com/catalog/exon_sirna.php?id=27452	GGCUAUUUAUCCAAUUAUAtt	UAUAAUUGGAUAAAUAGCCag						00CSI0AH8Z
AMO02TCB	CPE004BQ	Empty Well	0003643145-1	G24	G	24
AMO02TCB	CPE004BQ	Empty Well	0003643145-1	H1	H	1
AMO02TCB	CPE004BQ	ASO0L76V	0003643145-1	H2	H	2	NM_016028	SUV420H1	suppressor of variegation 4-20 homolog 1 (Drosophila)	51111	s27461	0.1 nmole	8,8	http://www.ambion.com/catalog/exon_sirna.php?id=27461	CAGACCUAAUUGUAAGUUUtt	AAACUUACAAUUAGGUCUGca						00CSI0AH91
AMO02TCB	CPE004BQ	ASO0L72S	0003643145-1	H3	H	3	NM_001040443	PHF11	PHD finger protein 11	51131	s27515	0.1 nmole	2,3	http://www.ambion.com/catalog/exon_sirna.php?id=27515	GUCCUAUACUUUGCACAAUtt	AUUGUGCAAAGUAUAGGACat						00CSI0BUHA
AMO02TCB	CPE004BQ	ASO0L76W	0003643145-1	H4	H	4	NM_016483	PHF7	PHD finger protein 7	51533	s28282	0.1 nmole	11,10	http://www.ambion.com/catalog/exon_sirna.php?id=28282	GGGCCUUUCUUGGACUGAUtt	AUCAGUCCAAGAAAGGCCCgg						00CSI0B5UV
AMO02TCB	CPE004BQ	ASO0L72T	0003643145-1	H5	H	5	NM_015401	HDAC7	histone deacetylase 7	51564	s28335	0.1 nmole	Not Determined	Not Available	GAAGAAGGCUGGAAACAGAtt	UCUGUUUCCAGCCUUCUUCtg						00CSI0BY12
AMO02TCB	CPE004BQ	ASO0L76X	0003643145-1	H6	H	6	NM_016604	KDM3B	lysine (K)-specific demethylase 3B	51780	s28657	0.1 nmole	23	http://www.ambion.com/catalog/exon_sirna.php?id=28657	CAAUCUAUACAGUUGCAUAtt	UAUGCAACUGUAUAGAUUGtg						00CSI0CTUP
AMO02TCB	CPE004BQ	ASO0L72U	0003643145-1	H7	H	7	NM_002636	PHF1	PHD finger protein 1	5252	s10433	0.1 nmole	Not Determined	Not Available	GGGAGAGAGAUUAAGAAGAtt	UCUUCUUAAUCUCUCUCCCtg						00CSI0C2I6
AMO02TCB	CPE004BQ	ASO0L76Y	0003643145-1	H8	H	8	NM_005392	PHF2	PHD finger protein 2	5253	s10436	0.1 nmole	6	http://www.ambion.com/catalog/exon_sirna.php?id=10436	AAACUGUCAUGGGUAGAAAtt	UUUCUACCCAUGACAGUUUct						00CSI0AGCD
AMO02TCB	CPE004BQ	ASO0L72V	0003643145-1	H9	H	9	NM_005030	PLK1	polo-like kinase 1 (Drosophila)	5347	s448	0.1 nmole	5	http://www.ambion.com/catalog/exon_sirna.php?id=448	CCAUUAACGAGCUGCUUAAtt	UUAAGCAGCUCGUUAAUGGtt						00CSI0CM82
AMO02TCB	CPE004BQ	ASO0L76Z	0003643145-1	H10	H	10	NM_003926	MBD3	methyl-CpG binding domain protein 3	53615	s28736	0.1 nmole	3	http://www.ambion.com/catalog/exon_sirna.php?id=28736	CGGUGACCAAGAUUACCAAtt	UUGGUAAUCUUGGUCACCGgc						00CSI0BY2R
AMO02TCB	CPE004BQ	Empty Well	0003643145-1	H11	H	11
AMO02TCB	CPE004BQ	ASO0L770	0003643145-1	H12	H	12	NM_001007246	BRWD1	bromodomain and WD repeat domain containing 1	54014	s28830	0.1 nmole	5,5,5	http://www.ambion.com/catalog/exon_sirna.php?id=28830	GAUCAUCUUUUGCAAAUCUtt	AGAUUUGCAAAAGAUGAUCag						00CSI0BEI2
AMO02TCB	CPE004BQ	ASO0L72W	0003643145-1	H13	H	13	NM_001007259	SETD4	SET domain containing 4	54093	s28857	0.1 nmole	3,5	http://www.ambion.com/catalog/exon_sirna.php?id=28857	GCUAGGAAGUUUCAAGAUUtt	AAUCUUGAAACUUCCUAGCtt						00CSI0BEHW
AMO02TCB	CPE004BQ	ASO0L771	0003643145-1	H14	H	14	NM_019023	PRMT7	protein arginine methyltransferase 7	54496	s29076	0.1 nmole	17	http://www.ambion.com/catalog/exon_sirna.php?id=29076	GGCAGAUCCUGACCUUUGAtt	UCAAAGGUCAGGAUCUGCCag						00CSI0B9XN
AMO02TCB	CPE004BQ	ASO0L72X	0003643145-1	H15	H	15	NM_017621	ALKBH4	alkB, alkylation repair homolog 4 (E. coli)	54784	s29432	0.1 nmole	1	http://www.ambion.com/catalog/exon_sirna.php?id=29432	CAGCGAAAACAUACCGUUUtt	AAACGGUAUGUUUUCGCUGgg						00CSI0BEQJ
AMO02TCB	CPE004BQ	ASO0L772	0003643145-1	H16	H	16	NM_017758	ALKBH5	alkB, alkylation repair homolog 5 (E. coli)	54890	s29686	0.1 nmole	Not Determined	Not Available	GCCUGUUAGGGCUGAAGAAtt	UUCUUCAGCCCUAACAGGCaa						00CSI0AJ9E
AMO02TCB	CPE004BQ	Empty Well	0003643145-1	H17	H	17
AMO02TCB	CPE004BQ	ASO0L773	0003643145-1	H18	H	18	NM_017778	WHSC1L1	Wolf-Hirschhorn syndrome candidate 1-like 1	54904	s29725	0.1 nmole	2,2	http://www.ambion.com/catalog/exon_sirna.php?id=29725	GUACCCAGCUACAACAGAAtt	UUCUGUUGUAGCUGGGUACtg						00CSI0BC3T
AMO02TCB	CPE004BQ	ASO0L72Y	0003643145-1	H19	H	19	NM_002707	PPM1G	protein phosphatase, Mg2+/Mn2+ dependent, 1G	5496	s10924	0.1 nmole	5,5	http://www.ambion.com/catalog/exon_sirna.php?id=10924	CCAUGACUAUUGAAGAGCUtt	AGCUCUUCAAUAGUCAUGGta						00CSI0CW5Z
AMO02TCB	CPE004BQ	ASO0L774	0003643145-1	H20	H	20	NM_018137	PRMT6	protein arginine methyltransferase 6	55170	s30337	0.1 nmole	Not Determined	Not Available	GAGGCAAGACGGUACUGGAtt	UCCAGUACCGUCUUGCCUCgc						00CSI0BWS2
AMO02TCB	CPE004BQ	ASO0L72Z	0003643145-1	H21	H	21	NM_002716	PPP2R1B	protein phosphatase 2 (formerly 2A), regulatory subunit A, beta isoform	5519	s10966	0.1 nmole	1,1	http://www.ambion.com/catalog/exon_sirna.php?id=10966	CGAUCGCGGUUUUAAUCGAtt	UCGAUUAAAACCGCGAUCGgg						00CSI0CW60
AMO02TCB	CPE004BQ	ASO0L775	0003643145-1	H22	H	22	NM_133325	PHF10	PHD finger protein 10	55274	s30606	0.1 nmole	Not Determined	Not Available	CAGUGAUGGUGAUUCAGAUtt	AUCUGAAUCACCAUCACUGtc						00CSI0BC60
AMO02TCB	CPE004BQ	ASO0L730	0003643145-1	H23	H	23	NM_002720	PPP4C	protein phosphatase 4, catalytic subunit	5531	s10999	0.1 nmole	2	http://www.ambion.com/catalog/exon_sirna.php?id=10999	UCAAGGCCCUGUGCGCUAAtt	UUAGCGCACAGGGCCUUGAct						00CSI0BBFD
AMO02TCB	CPE004BQ	Empty Well	0003643145-1	H24	H	24
AMO02TCB	CPE004BQ	Empty Well	0003643145-1	I1	I	1
AMO02TCB	CPE004BQ	ASO0L74S	0003643145-1	I2	I	2	NM_017780	CHD7	chromodomain helicase DNA binding protein 7	55636	s31140	0.1 nmole	15	http://www.ambion.com/catalog/exon_sirna.php?id=31140	CUAACGUACCUAACCUAUUtt	AAUAGGUUAGGUACGUUAGct						00CSI0BBLP
AMO02TCB	CPE004BQ	ASO0L70R	0003643145-1	I3	I	3	NM_018039	KDM4D	lysine (K)-specific demethylase 4D	55693	s31266	0.1 nmole	3	http://www.ambion.com/catalog/exon_sirna.php?id=31266	CCUUCAAUCGCAUAACUCAtt	UGAGUUAUGCGAUUGAAGGga						00CSI0BEMB
AMO02TCB	CPE004BQ	ASO0L74T	0003643145-1	I4	I	4	NM_018117	BRWD2	bromodomain and WD repeat domain containing 2	55717	s31326	0.1 nmole	Not Determined	Not Available	CUACUGCUCUUGGGUCAAAtt	UUUGACCCAAGAGCAGUAGct						00CSI0BEN4
AMO02TCB	CPE004BQ	ASO0L70S	0003643145-1	I5	I	5	NM_018411	HR	hairless homolog (mouse)	55806	s31556	0.1 nmole	Not Determined	Not Available	GCAUGAUGAGCAGAAAGGAtt	UCCUUUCUGCUCAUCAUGCtg						00CSI0BWVG
AMO02TCB	CPE004BQ	ASO0L74U	0003643145-1	I6	I	6	NM_018433	JMJD1A	jumonji domain containing 1A	55818	s31586	0.1 nmole	Not Determined	Not Available	CGACUUUCUCUUACGGAUAtt	UAUCCGUAAGAGAAAGUCGaa						00CSI0CW61
AMO02TCB	CPE004BQ	ASO0L70T	0003643145-1	I7	I	7	NM_018486	HDAC8	histone deacetylase 8	55869	s31697	0.1 nmole	Not Determined	Not Available	GGACGGUACUACAGUGUAAtt	UUACACUGUAGUACCGUCCct						00CSI0BB83
AMO02TCB	CPE004BQ	ASO0L74V	0003643145-1	I8	I	8	NM_018489	ASH1L	ash1 (absent, small, or homeotic)-like (Drosophila)	55870	s31700	0.1 nmole	3	http://www.ambion.com/catalog/exon_sirna.php?id=31700	GGAUUGAUAAAGAGGUAAAtt	UUUACCUCUUUAUCAAUCCct						00CSI0BB82
AMO02TCB	CPE004BQ	ASO0L70U	0003643145-1	I9	I	9	NM_001034023	DMAP1	DNA methyltransferase 1 associated protein 1	55929	s31789	0.1 nmole	2,2,1	http://www.ambion.com/catalog/exon_sirna.php?id=31789	AGGACAUUAUCAACCCGGAtt	UCCGGGUUGAUAAUGUCCUtc						00CSI0BB9Y
AMO02TCB	CPE004BQ	ASO0L74W	0003643145-1	I10	I	10	NM_002747	MAPK4	mitogen-activated protein kinase 4	5596	s11143	0.1 nmole	2	http://www.ambion.com/catalog/exon_sirna.php?id=11143	GGAUCGUUGAUCAGCAUUAtt	UAAUGCUGAUCAACGAUCCtt						00CSI0B9QR
AMO02TCB	CPE004BQ	ASO0L70V	0003643145-1	I11	I	11	NM_002754	MAPK13	mitogen-activated protein kinase 13	5603	s11164	0.1 nmole	6	http://www.ambion.com/catalog/exon_sirna.php?id=11164	AAUGAGGACUGUGAACUGAtt	UCAGUUCACAGUCCUCAUUca						00CSI0B9QY
AMO02TCB	CPE004BQ	ASO0L74X	0003643145-1	I12	I	12	NM_198795	TDRD1	tudor domain containing 1	56165	s32039	0.1 nmole	18	http://www.ambion.com/catalog/exon_sirna.php?id=32039	CGAAUGAUAUCAUCAACAUtt	AUGUUGAUGAUAUCAUUCGga						00CSI0BWXT
AMO02TCB	CPE004BQ	ASO0L70W	0003643145-1	I13	I	13	NM_019852	METTL3	methyltransferase like 3	56339	s32141	0.1 nmole	8	http://www.ambion.com/catalog/exon_sirna.php?id=32141	GAACGGGUAGAUGAAAUUAtt	UAAUUUCAUCUACCCGUUCat						00CSI0BSB1
AMO02TCB	CPE004BQ	ASO0L74Y	0003643145-1	I14	I	14	NM_019854	PRMT8	protein arginine methyltransferase 8	56341	s32144	0.1 nmole	7	http://www.ambion.com/catalog/exon_sirna.php?id=32144	UGGACAUCGUGGAUCCAAAtt	UUUGGAUCCACGAUGUCCAct						00CSI0BBAO
AMO02TCB	CPE004BQ	ASO0L70X	0003643145-1	I15	I	15	NM_020159	SMARCAD1	SWI/SNF-related, matrix-associated actin-dependent regulator of chromatin, subfamily a, containing DEAD/H box 1	56916	s32384	0.1 nmole	Not Determined	Not Available	GAAGGUCCUCUGUUACUAUtt	AUAGUAACAGAGGACCUUCaa						00CSI0BSBW
AMO02TCB	CPE004BQ	ASO0L74Z	0003643145-1	I16	I	16	XM_001127274	SMYD2	SET and MYND domain containing 2	56950	s32468	0.1 nmole	Not Determined	Not Available	CGGCAAAGAUCAUCCAUAUtt	AUAUGGAUGAUCUUUGCCGtg						00CSI0C1NB
AMO02TCB	CPE004BQ	ASO0L70Y	0003643145-1	I17	I	17	NM_020226	PRDM8	PR domain containing 8	56978	s32516	0.1 nmole	Not Determined	Not Available	GCAUAGCUUUCAUAGCUCUtt	AGAGCUAUGAAAGCUAUGCtg						00CSI0AJ25
AMO02TCB	CPE004BQ	ASO0L750	0003643145-1	I18	I	18	NM_020227	PRDM9	PR domain containing 9	56979	s32519	0.1 nmole	Not Determined	Not Available	GCUUUAGAGAUAAGUCAAAtt	UUUGACUUAUCUCUAAAGCcc						00CSI0C1ND
AMO02TCB	CPE004BQ	ASO0L70Z	0003643145-1	I19	I	19	NM_020228	PRDM10	PR domain containing 10	56980	s32522	0.1 nmole	13,12,9,8	http://www.ambion.com/catalog/exon_sirna.php?id=32522	CAACUUGUAAGAAACGGUUtt	AACCGUUUCUUACAAGUUGgg						00CSI0BSC6
AMO02TCB	CPE004BQ	ASO0L751	0003643145-1	I20	I	20	NM_020229	PRDM11	PR domain containing 11	56981	s32525	0.1 nmole	8	http://www.ambion.com/catalog/exon_sirna.php?id=32525	CCAUGGUGUGCAGAAUAUAtt	UAUAUUCUGCACACCAUGGgt						00CSI0AJ26
AMO02TCB	CPE004BQ	ASO0L710	0003643145-1	I21	I	21	NM_020649	CBX8	chromobox homolog 8 (Pc class homolog, Drosophila)	57332	s32947	0.1 nmole	1	http://www.ambion.com/catalog/exon_sirna.php?id=32947	GGAAAGGACGCAUGGAAUAtt	UAUUCCAUGCGUCCUUUCCgt						00CSI0BB6B
AMO02TCB	CPE004BQ	ASO0L752	0003643145-1	I22	I	22	NM_015409	EP400	E1A binding protein p400	57634	s33487	0.1 nmole	2	http://www.ambion.com/catalog/exon_sirna.php?id=33487	GGUUAUCAAUGACGAGCAAtt	UUGCUCGUCAUUGAUAACCtc						00CSI0BPFS
AMO02TCB	CPE004BQ	ASO0L711	0003643145-1	I23	I	23	NM_020920	CHD8	chromodomain helicase DNA binding protein 8	57680	s33580	0.1 nmole	Not Determined	Not Available	GGCACGAUGUCAUCGAAUUtt	AAUUCGAUGACAUCGUGCCtg						00CSI0BB7Q
AMO02TCB	CPE004BQ	Empty Well	0003643145-1	I24	I	24
AMO02TCB	CPE004BQ	Empty Well	0003643145-1	J1	J	1
AMO02TCB	CPE004BQ	ASO0L776	0003643145-1	J2	J	2	NM_170606	MLL3	myeloid/lymphoid or mixed-lineage leukemia 3	58508	s33888	0.1 nmole	38	http://www.ambion.com/catalog/exon_sirna.php?id=33888	GCUCAUUCCAGGUCAAUCAtt	UGAUUGACCUGGAAUGAGCcc						00CSI0BWF2
AMO02TCB	CPE004BQ	ASO0L731	0003643145-1	J3	J	3	NM_000321	RB1	retinoblastoma 1	5925	s522	0.1 nmole	19	http://www.ambion.com/catalog/exon_sirna.php?id=522	GCGUGUAAAUUCUACUGCAtt	UGCAGUAGAAUUUACACGCgt						00CSI0BSIT
AMO02TCB	CPE004BQ	ASO0L777	0003643145-1	J4	J	4	NM_001042603	KDM5A	lysine (K)-specific demethylase 5A	5927	s11834	0.1 nmole	22,22	http://www.ambion.com/catalog/exon_sirna.php?id=11834	GGACCGACAUUGGUGUAUAtt	UAUACACCAAUGUCGGUCCgg						00CSI0C2HI
AMO02TCB	CPE004BQ	ASO0L732	0003643145-1	J5	J	5	NM_006910	RBBP6	retinoblastoma binding protein 6	5930	s11843	0.1 nmole	1,1,1	http://www.ambion.com/catalog/exon_sirna.php?id=11843	GAAAGAAGAAUAUACUGAUtt	AUCAGUAUAUUCUUCUUUCgt						00CSI0BSKJ
AMO02TCB	CPE004BQ	ASO0L778	0003643145-1	J6	J	6	NM_021619	PRDM12	PR domain containing 12	59335	s33986	0.1 nmole	4	http://www.ambion.com/catalog/exon_sirna.php?id=33986	GGUGUGGUACGGAAACUCAtt	UGAGUUUCCGUACCACACCag						00CSI0C1OY
AMO02TCB	CPE004BQ	ASO0L733	0003643145-1	J7	J	7	NM_021620	PRDM13	PR domain containing 13	59336	s33989	0.1 nmole	3	http://www.ambion.com/catalog/exon_sirna.php?id=33989	CUGACAGUGUGGUAUUCUAtt	UAGAAUACCACACUGUCAGct						00CSI0C1OZ
AMO02TCB	CPE004BQ	ASO0L779	0003643145-1	J8	J	8	NM_005104	BRD2	bromodomain containing 2	6046	s12070	0.1 nmole	Not Determined	Not Available	CUGGGAGUCUUGAGCCUAAtt	UUAGGCUCAAGACUCCCAGga						00CSI0BSLS
AMO02TCB	CPE004BQ	ASO0L734	0003643145-1	J9	J	9	NM_020318	PAPPA2	pappalysin 2	60676	s34159	0.1 nmole	2,2	http://www.ambion.com/catalog/exon_sirna.php?id=34159	GCUUAUCUCGGCAAUCAAAtt	UUUGAUUGCCGAGAUAAGCgt						00CSI0B4WQ
AMO02TCB	CPE004BQ	ASO0L77A	0003643145-1	J10	J	10	NM_002972	SBF1	SET binding factor 1	6305	s12482	0.1 nmole	Not Determined	Not Available	CUAAGACUGUGGACGAGAAtt	UUCUCGUCCACAGUCUUAGgg						00CSI0BBG8
AMO02TCB	CPE004BQ	ASO0L735	0003643145-1	J11	J	11	NM_182907	PRDM1	PR domain containing 1, with ZNF domain	639	s1991	0.1 nmole	5	http://www.ambion.com/catalog/exon_sirna.php?id=1991	GCCUCAAGGUUCACCUGAAtt	UUCAGGUGAACCUUGAGGCta						00CSI0B8DV
AMO02TCB	CPE004BQ	ASO0L77B	0003643145-1	J12	J	12	NM_022114	PRDM16	PR domain containing 16	63976	s34346	0.1 nmole	Not Determined	Not Available	GGAUGGGAGCAAAUACUGAtt	UCAGUAUUUGCUCCCAUCCga						00CSI0C1P6
AMO02TCB	CPE004BQ	ASO0L7UT	0003643145-1	J13	J	13	NM_001040694	INCENP	inner centromere protein antigens 135/155kDa	3619	s7424	0.1 nmole	10,10	http://www.ambion.com/catalog/exon_sirna.php?id=7424	AGUCCUUUAUUAAGCGCAAtt	UUGCGCUUAAUAAAGGACUtc						00CSI0CW72
AMO02TCB	CPE004BQ	ASO0L77C	0003643145-1	J14	J	14	NM_001040424	PRDM15	PR domain containing 15	63977	s34349	0.1 nmole	24,31	http://www.ambion.com/catalog/exon_sirna.php?id=34349	GCCCAUUUCAUCAACCUGAtt	UCAGGUUGAUGAAAUGGGCca						00CSI0C1P7
AMO02TCB	CPE004BQ	ASO0L736	0003643145-1	J15	J	15	NM_024504	PRDM14	PR domain containing 14	63978	s34352	0.1 nmole	6	http://www.ambion.com/catalog/exon_sirna.php?id=34352	GGCUACAGAUGUGAAAGAUtt	AUCUUUCACAUCUGUAGCCtt						00CSI0C4QR
AMO02TCB	CPE004BQ	ASO0L77D	0003643145-1	J16	J	16	NM_003011	SET	SET nuclear oncogene	6418	s12704	0.1 nmole	Not Determined	Not Available	GAGUCAAACGCAGAAUAAAtt	UUUAUUCUGCGUUUGACUCga						00CSI0AGGT
AMO02TCB	CPE004BQ	ASO0L737	0003643145-1	J17	J	17	NM_006515	SETMAR	SET domain and mariner transposase fusion gene	6419	s12707	0.1 nmole	Not Determined	Not Available	GAGUUCGUCGAAUCCCAAAtt	UUUGGGAUUCGACGAACUCtt						00CSI0BOUE
AMO02TCB	CPE004BQ	ASO0L77E	0003643145-1	J18	J	18	NM_172349	NSD1	nuclear receptor binding SET domain protein 1	64324	s34629	0.1 nmole	Not Determined	Not Available	GGAUUUGUUCUGAUCCGUUtt	AACGGAUCAGAACAAAUCCtg						00CSI0BWI0
AMO02TCB	CPE004BQ	ASO0L738	0003643145-1	J19	J	19	NM_005627	SGK1	serum/glucocorticoid regulated kinase 1	6446	s740	0.1 nmole	Not Determined	Not Available	CAAUCCUCAUGCUAAACCAtt	UGGUUUAGCAUGAGGAUUGga						00CSI0BAWW
AMO02TCB	CPE004BQ	ASO0L77F	0003643145-1	J20	J	20	NM_001029991	METT11D1	methyltransferase 11 domain containing 1	64745	s34845	0.1 nmole	5,5	http://www.ambion.com/catalog/exon_sirna.php?id=34845	GGACUGAGCCUGGUGUAUAtt	UAUACACCAGGCUCAGUCCct						00CSI0BELE
AMO02TCB	CPE004BQ	ASO0L739	0003643145-1	J21	J	21	NM_022743	SMYD3	SET and MYND domain containing 3	64754	s34863	0.1 nmole	Not Determined	Not Available	GAGUUGUCUUCAAACUUAUtt	AUAAGUUUGAAGACAACUCtg						00CSI0C1PK
AMO02TCB	CPE004BQ	ASO0L77G	0003643145-1	J22	J	22	NM_005180	BMI1	BMI1 polycomb ring finger oncogene	648	s2014	0.1 nmole	Not Determined	Not Available	CACUAAUGGAUAUUGCCUAtt	UAGGCAAUAUCCAUUAGUGta						00CSI0C2CX
AMO02TCB	CPE004BQ	ASO0L73A	0003643145-1	J23	J	23	NM_022840	METTL4	methyltransferase like 4	64863	s35054	0.1 nmole	4	http://www.ambion.com/catalog/exon_sirna.php?id=35054	GAUGGAUCUUUACAGUUGAtt	UCAACUGUAAAGAUCCAUCca						00CSI0BWJP
AMO02TCB	CPE004BQ	Empty Well	0003643145-1	J24	J	24
AMO02TCB	CPE004BQ	Empty Well	0003643145-1	K1	K	1
AMO02TCB	CPE004BQ	ASO0L753	0003643145-1	K2	K	2	NM_139035	SMARCA1	SWI/SNF related, matrix associated, actin dependent regulator of chromatin, subfamily a, member 1	6594	s13130	0.1 nmole	Not Determined	Not Available	GGCGAUACCUGGUCAUUGAtt	UCAAUGACCAGGUAUCGCCag						00CSI0B6U7
AMO02TCB	CPE004BQ	ASO0L712	0003643145-1	K3	K	3	NM_003070	SMARCA2	SWI/SNF related, matrix associated, actin dependent regulator of chromatin, subfamily a, member 2	6595	s13133	0.1 nmole	6,6	http://www.ambion.com/catalog/exon_sirna.php?id=13133	CCGCAUAGCUCAUAGGAUAtt	UAUCCUAUGAGCUAUGCGGgc						00CSI0B6U8
AMO02TCB	CPE004BQ	ASO0L754	0003643145-1	K4	K	4	NM_003072	SMARCA4	SWI/SNF related, matrix associated, actin dependent regulator of chromatin, subfamily a, member 4	6597	s13139	0.1 nmole	Not Determined	Not Available	GGAAUACCUCAAUAGCAUUtt	AAUGCUAUUGAGGUAUUCCtg						00CSI0B6UA
AMO02TCB	CPE004BQ	ASO0L713	0003643145-1	K5	K	5	NM_001007468	SMARCB1	SWI/SNF related, matrix associated, actin dependent regulator of chromatin, subfamily b, member 1	6598	s13142	0.1 nmole	7,7	http://www.ambion.com/catalog/exon_sirna.php?id=13142	CCAGAGAAGUUUGCCCUGAtt	UCAGGGCAAACUUCUCUGGtg						00CSI0B6UB
AMO02TCB	CPE004BQ	ASO0L755	0003643145-1	K6	K	6	NM_023924	BRD9	bromodomain containing 9	65980	s35293	0.1 nmole	Not Determined	Not Available	CAAAAAGCCGAGUAGAGAAtt	UUCUCUACUCGGCUUUUUGga						00CSI0AIZB
AMO02TCB	CPE004BQ	ASO0L714	0003643145-1	K7	K	7	NM_003074	SMARCC1	SWI/SNF related, matrix associated, actin dependent regulator of chromatin, subfamily c, member 1	6599	s13145	0.1 nmole	Not Determined	Not Available	CCAACACCUGUACCCAAUAtt	UAUUGGGUACAGGUGUUGGgt						00CSI0B6UC
AMO02TCB	CPE004BQ	ASO0L756	0003643145-1	K8	K	8	NM_139067	SMARCC2	SWI/SNF related, matrix associated, actin dependent regulator of chromatin, subfamily c, member 2	6601	s13148	0.1 nmole	Not Determined	Not Available	GCUACUAUCCUGACAGUUAtt	UAACUGUCAGGAUAGUAGCcc						00CSI0BOXR
AMO02TCB	CPE004BQ	ASO0L715	0003643145-1	K9	K	9	NM_003076	SMARCD1	SWI/SNF related, matrix associated, actin dependent regulator of chromatin, subfamily d, member 1	6602	s13151	0.1 nmole	5,5	http://www.ambion.com/catalog/exon_sirna.php?id=13151	GAUUCAGCCUUGUCCAAAUtt	AUUUGGACAAGGCUGAAUCct						00CSI0AGHH
AMO02TCB	CPE004BQ	ASO0L757	0003643145-1	K10	K	10	NM_003077	SMARCD2	SWI/SNF related, matrix associated, actin dependent regulator of chromatin, subfamily d, member 2	6603	s13154	0.1 nmole	Not Determined	Not Available	UCAUUAGUGUCGACCCUAAtt	UUAGGGUCGACACUAAUGAca						00CSI0BOXS
AMO02TCB	CPE004BQ	ASO0L716	0003643145-1	K11	K	11	NM_001003801	SMARCD3	SWI/SNF related, matrix associated, actin dependent regulator of chromatin, subfamily d, member 3	6604	s13157	0.1 nmole	10,11,11	http://www.ambion.com/catalog/exon_sirna.php?id=13157	UCAGUGCUCUGGACAGUAAtt	UUACUGUCCAGAGCACUGAtc						00CSI0B6UF
AMO02TCB	CPE004BQ	ASO0L758	0003643145-1	K12	K	12	NM_003079	SMARCE1	SWI/SNF related, matrix associated, actin dependent regulator of chromatin, subfamily e, member 1	6605	s13160	0.1 nmole	6	http://www.ambion.com/catalog/exon_sirna.php?id=13160	GCAGAAAAGAUAGAGUACAtt	UGUACUCUAUCUUUUCUGCtt						00CSI0B6UG
AMO02TCB	CPE004BQ	ASO0L717	0003643145-1	K13	K	13	NM_007294	BRCA1	breast cancer 1, early onset	672	s457	0.1 nmole	Not Determined	Not Available	GGGAUACCAUGCAACAUAAtt	UUAUGUUGCAUGGUAUCCCtc						00CSI0COVX
AMO02TCB	CPE004BQ	ASO0L759	0003643145-1	K14	K	14	NM_001726	BRDT	bromodomain, testis-specific	676	s2086	0.1 nmole	Not Determined	Not Available	GGAUGUUAAUAAUCAGUUAtt	UAACUGAUUAUUAACAUCCag						00CSI0BYNT
AMO02TCB	CPE004BQ	ASO0L718	0003643145-1	K15	K	15	NM_003600	AURKA	aurora kinase A	6790	s195	0.1 nmole	3,5,4,3,4,3	http://www.ambion.com/catalog/exon_sirna.php?id=195	GCGCAUUCCUUUGCAAGCAtt	UGCUUGCAAAGGAAUGCGCtg						00CSI0BAXR
AMO02TCB	CPE004BQ	ASO0L75A	0003643145-1	K16	K	16	NM_003168	SUPT4H1	suppressor of Ty 4 homolog 1 (S. cerevisiae)	6827	s13628	0.1 nmole	2	http://www.ambion.com/catalog/exon_sirna.php?id=13628	ACCGAGAGAUGGUAUAUGAtt	UCAUAUACCAUCUCUCGGUta						00CSI0BRJH
AMO02TCB	CPE004BQ	ASO0L719	0003643145-1	K17	K	17	NM_003169	SUPT5H	suppressor of Ty 5 homolog (S. cerevisiae)	6829	s13631	0.1 nmole	Not Determined	Not Available	GGGUAACCACUGACAUUCAtt	UGAAUGUCAGUGGUUACCCag						00CSI0BP04
AMO02TCB	CPE004BQ	ASO0L75B	0003643145-1	K18	K	18	NM_003170	SUPT6H	suppressor of Ty 6 homolog (S. cerevisiae)	6830	s13634	0.1 nmole	32	http://www.ambion.com/catalog/exon_sirna.php?id=13634	GGAUAGAAUAUGUAACGGUtt	ACCGUUACAUAUUCUAUCCtg						00CSI0BRJJ
AMO02TCB	CPE004BQ	ASO0L71A	0003643145-1	K19	K	19	NM_003171	SUPV3L1	suppressor of var1, 3-like 1 (S. cerevisiae)	6832	s13637	0.1 nmole	10	http://www.ambion.com/catalog/exon_sirna.php?id=13637	GGGACUUAAUUUGAGCAUAtt	UAUGCUCAAAUUAAGUCCCat						00CSI0B6IY
AMO02TCB	CPE004BQ	ASO0L75C	0003643145-1	K20	K	20	NM_006753	SURF6	surfeit 6	6838	s13655	0.1 nmole	Not Determined	Not Available	GCGCAGCGCAGAAAAGAGAtt	UCUCUUUUCUGCGCUGCGCct						00CSI0BOZY
AMO02TCB	CPE004BQ	ASO0L71B	0003643145-1	K21	K	21	NM_003173	SUV39H1	suppressor of variegation 3-9 homolog 1 (Drosophila)	6839	s13658	0.1 nmole	3	http://www.ambion.com/catalog/exon_sirna.php?id=13658	AGAACAGCUUCGUCAUGGAtt	UCCAUGACGAAGCUGUUCUtg						00CSI0BRJ2
AMO02TCB	CPE004BQ	ASO0L75D	0003643145-1	K22	K	22	NM_138923	TAF1	TAF1 RNA polymerase II, TATA box binding protein (TBP)-associated factor, 250kDa	6872	s13730	0.1 nmole	Not Determined	Not Available	GGAACUACAGCGAAUGCUAtt	UAGCAUUCGCUGUAGUUCCtt						00CSI0B9SB
AMO02TCB	CPE004BQ	ASO0L71C	0003643145-1	K23	K	23	NM_001061	TBXAS1	thromboxane A synthase 1 (platelet)	6916	s13844	0.1 nmole	Not Determined	Not Available	GACCUAUCCUGGUUUUACUtt	AGUAAAACCAGGAUAGGUCtg						00CSI0BYSO
AMO02TCB	CPE004BQ	Empty Well	0003643145-1	K24	K	24
AMO02TCB	CPE004BQ	Empty Well	0003643145-1	L1	L	1
AMO02TCB	CPE004BQ	ASO0L77H	0003643145-1	L2	L	2	NM_001211	BUB1B	budding uninhibited by benzimidazoles 1 homolog beta (yeast)	701	s259	0.1 nmole	Not Determined	Not Available	GGAUUACUGCAUUAAACGAtt	UCGUUUAAUGCAGUAAUCCtc						00CSI0BAXL
AMO02TCB	CPE004BQ	ASO0L73B	0003643145-1	L3	L	3	NM_000546	TP53	tumor protein p53	7157	s605	0.1 nmole	Not Determined	Not Available	GUAAUCUACUGGGACGGAAtt	UUCCGUCCCAGUAGAUUACca						00CSI0C2BP
AMO02TCB	CPE004BQ	ASO0L77I	0003643145-1	L4	L	4	NM_003336	UBE2A	ubiquitin-conjugating enzyme E2A (RAD6 homolog)	7319	s14565	0.1 nmole	6,5,3	http://www.ambion.com/catalog/exon_sirna.php?id=14565	GGAUGAACCCAAUCCCAAUtt	AUUGGGAUUGGGUUCAUCCaa						00CSI0B68S
AMO02TCB	CPE004BQ	ASO0L73C	0003643145-1	L5	L	5	NM_003337	UBE2B	ubiquitin-conjugating enzyme E2B (RAD6 homolog)	7320	s14568	0.1 nmole	6	http://www.ambion.com/catalog/exon_sirna.php?id=14568	CAAACGAGAAUAUGAGAAAtt	UUUCUCAUAUUCUCGUUUGtt						00CSI0B68T
AMO02TCB	CPE004BQ	ASO0L77J	0003643145-1	L6	L	6	NM_003338	UBE2D1	ubiquitin-conjugating enzyme E2D 1 (UBC4/5 homolog, yeast)	7321	s14571	0.1 nmole	6	http://www.ambion.com/catalog/exon_sirna.php?id=14571	GAUAUUGCACAAAUCUAUAtt	UAUAGAUUUGUGCAAUAUCtg						00CSI0BOEP
AMO02TCB	CPE004BQ	ASO0L73D	0003643145-1	L7	L	7	NM_021140	UTX	ubiquitously transcribed tetratricopeptide repeat, X chromosome	7403	s14735	0.1 nmole	Not Determined	Not Available	CCAACUAUCUAACUCCACUtt	AGUGGAGUUAGAUAGUUGGtt						00CSI0C2L0
AMO02TCB	CPE004BQ	ASO0L77K	0003643145-1	L8	L	8	NM_007125	UTY	ubiquitously transcribed tetratricopeptide repeat gene, Y-linked	7404	s14738	0.1 nmole	15,15,15	http://www.ambion.com/catalog/exon_sirna.php?id=14738	GACACUAUCUUGCUAGGCAtt	UGCCUAGCAAGAUAGUGUCtg						00CSI0C2L1
AMO02TCB	CPE004BQ	ASO0L73E	0003643145-1	L9	L	9	NM_003390	WEE1	WEE1 homolog (S. pombe)	7465	s21	0.1 nmole	Not Determined	Not Available	CAUCUCGACUUAUUGGAAAtt	UUUCCAAUAAGUCGAGAUGtt						00CSI0CJVG
AMO02TCB	CPE004BQ	ASO0L77L	0003643145-1	L10	L	10	NM_007331	WHSC1	Wolf-Hirschhorn syndrome candidate 1	7468	s200460	0.1 nmole	8,5	http://www.ambion.com/catalog/exon_sirna.php?id=200460	AGAAGACUCUGGUAAUGUAtt	UACAUUACCAGAGUCUUCUtc						00CSI0BR8L
AMO02TCB	CPE004BQ	ASO0L73F	0003643145-1	L11	L	11	NM_007144	PCGF2	polycomb group ring finger 2	7703	s15195	0.1 nmole	10	http://www.ambion.com/catalog/exon_sirna.php?id=15195	CCCUCAUGGACAUCGCCUAtt	UAGGCGAUGUCCAUGAGGGtg						00CSI0C23L
AMO02TCB	CPE004BQ	ASO0L77M	0003643145-1	L12	L	12	NM_001007257	PRDM2	PR domain containing 2, with ZNF domain	7799	s15357	0.1 nmole	Not Determined	Not Available	GAAGCAGGGUUAAAGCGGAtt	UCCGCUUUAACCCUGCUUCat						00CSI0C2NO
AMO02TCB	CPE004BQ	ASO0L73G	0003643145-1	L13	L	13	NM_001003694	BRPF1	bromodomain and PHD finger containing, 1	7862	s15421	0.1 nmole	12,12	http://www.ambion.com/catalog/exon_sirna.php?id=15421	GCUCUGAUCAUUGAUCCAAtt	UUGGAUCAAUGAUCAGAGCtg						00CSI0BOB8
AMO02TCB	CPE004BQ	ASO0L77N	0003643145-1	L14	L	14	NM_024086	METT10D	methyltransferase 10 domain containing	79066	s35507	0.1 nmole	4	http://www.ambion.com/catalog/exon_sirna.php?id=35507	GGUAUUUCCUCGCAACAGAtt	UCUGUUGCGAGGAAAUACCag						00CSI0C0ZB
AMO02TCB	CPE004BQ	ASO0L73H	0003643145-1	L15	L	15	NM_024610	HSPBAP1	HSPB (heat shock 27kDa) associated protein 1	79663	s36040	0.1 nmole	2	http://www.ambion.com/catalog/exon_sirna.php?id=36040	GCACGACACUGGAAUGCUAtt	UAGCAUUCCAGUGUCGUGCtg						00CSI0AIU4
AMO02TCB	CPE004BQ	ASO0L77O	0003643145-1	L16	L	16	NM_024670	SUV39H2	suppressor of variegation 3-9 homolog 2 (Drosophila)	79723	s36183	0.1 nmole	2	http://www.ambion.com/catalog/exon_sirna.php?id=36183	GAAUGAGUUUUGUCAUGGAtt	UCCAUGACAAAACUCAUUCtt						00CSI0BWM6
AMO02TCB	CPE004BQ	ASO0L73I	0003643145-1	L17	L	17	NM_024757	EHMT1	euchromatic histone-lysine N-methyltransferase 1	79813	s36390	0.1 nmole	Not Determined	Not Available	CAGCUGCAGUAUCUCGGAAtt	UUCCGAGAUACUGCAGCUGct						00CSI0BWMN
AMO02TCB	CPE004BQ	ASO0L77P	0003643145-1	L18	L	18	NM_024770	METTL8	methyltransferase like 8	79828	s36423	0.1 nmole	Not Determined	Not Available	GAAUAAGUUUUUCAAGGAUtt	AUCCUUGAAAAACUUAUUCtt						00CSI0BZV2
AMO02TCB	CPE004BQ	ASO0L73J	0003643145-1	L19	L	19	NM_024773	JMJD5	jumonji domain containing 5	79831	s36432	0.1 nmole	Not Determined	Not Available	GCAAAUACAUCGUGAAUGAtt	UCAUUCACGAUGUAUUUGCtg						00CSI0BZV4
AMO02TCB	CPE004BQ	ASO0L77Q	0003643145-1	L20	L	20	NM_024827	HDAC11	histone deacetylase 11	79885	s36566	0.1 nmole	Not Determined	Not Available	GGGCUACCAUCAUUGAUCUtt	AGAUCAAUGAUGGUAGCCCtg						00CSI0BWN1
AMO02TCB	CPE004BQ	ASO0L73K	0003643145-1	L21	L	21	NM_024860	SETD6	SET domain containing 6	79918	s36637	0.1 nmole	Not Determined	Not Available	CGAUCACAAAUAUUCCCAAtt	UUGGGAAUAUUUGUGAUCGtc						00CSI0BZW8
AMO02TCB	CPE004BQ	ASO0L77R	0003643145-1	L22	L	22	NM_006766	MYST3	MYST histone acetyltransferase (monocytic leukemia) 3	7994	s15532	0.1 nmole	Not Determined	Not Available	GAAGGAUAUUUAGAGCGGAtt	UCCGCUCUAAAUAUCCUUCtt						00CSI0B619
AMO02TCB	CPE004BQ	ASO0L73L	0003643145-1	L23	L	23	NM_024947	PHC3	polyhomeotic homolog 3 (Drosophila)	80012	s36817	0.1 nmole	Not Determined	Not Available	GGAUGUGAGAAUUCGGAAAtt	UUUCCGAAUUCUCACAUCCcg						00CSI0BC88
AMO02TCB	CPE004BQ	Empty Well	0003643145-1	L24	L	24
AMO02TCB	CPE004BQ	Empty Well	0003643145-1	M1	M	1
AMO02TCB	CPE004BQ	ASO0L75E	0003643145-1	M2	M	2	NM_007371	BRD3	bromodomain containing 3	8019	s15544	0.1 nmole	Not Determined	Not Available	CGGCUGAUGUUCUCGAAUUtt	AAUUCGAGAACAUCAGCCGga						00CSI0B61A
AMO02TCB	CPE004BQ	Empty Well	0003643145-1	M3	M	3
AMO02TCB	CPE004BQ	ASO0L75F	0003643145-1	M4	M	4	NM_025126	RNF34	ring finger protein 34	80196	s37035	0.1 nmole	3,4	http://www.ambion.com/catalog/exon_sirna.php?id=37035	GCUUAUGGAUGGAGACCAAtt	UUGGUCUCCAUCCAUAAGCtc						00CSI0BP6B
AMO02TCB	CPE004BQ	ASO0L71D	0003643145-1	M5	M	5	NM_025134	CHD9	chromodomain helicase DNA binding protein 9	80205	s37050	0.1 nmole	11	http://www.ambion.com/catalog/exon_sirna.php?id=37050	GAUCAAUCCAGGGACUAUAtt	UAUAGUCCCUGGAUUGAUCta						00CSI0BWO2
AMO02TCB	CPE004BQ	ASO0L75G	0003643145-1	M6	M	6	NM_025209	EPC1	enhancer of polycomb homolog 1 (Drosophila)	80314	s37198	0.1 nmole	10	http://www.ambion.com/catalog/exon_sirna.php?id=37198	GUCAGAUACUAGUCAAUAUtt	AUAUUGACUAGUAUCUGACtg						00CSI0BZSH
AMO02TCB	CPE004BQ	ASO0L71E	0003643145-1	M7	M	7	NM_003482	MLL2	myeloid/lymphoid or mixed-lineage leukemia 2	8085	s15604	0.1 nmole	Not Determined	Not Available	CCACUCUCAUCAAAUCCGAtt	UCGGAUUUGAUGAGAGUGGgt						00CSI0B61N
AMO02TCB	CPE004BQ	ASO0L75H	0003643145-1	M8	M	8	NM_030648	SETD7	SET domain containing (lysine methyltransferase) 7	80854	s37451	0.1 nmole	4	http://www.ambion.com/catalog/exon_sirna.php?id=37451	GGACCGCACUUUAUGGGAAtt	UUCCCAUAAAGUGCGGUCCtc						00CSI0BWP3
AMO02TCB	CPE004BQ	ASO0L71F	0003643145-1	M9	M	9	NM_030794	TDRD3	tudor domain containing 3	81550	s37605	0.1 nmole	Not Determined	Not Available	GGAGUUACAGAGAAGCUUAtt	UAAGCUUCUCUGUAACUCCca						00CSI0BZU2
AMO02TCB	CPE004BQ	ASO0L75I	0003643145-1	M10	M	10	NM_030962	SBF2	SET binding factor 2	81846	s37818	0.1 nmole	Not Determined	Not Available	GAUGAUGAAUUGUACUCUAtt	UAGAGUACAAUUCAUCAUCct						00CSI0BBVB
AMO02TCB	CPE004BQ	ASO0L71G	0003643145-1	M11	M	11	NM_006534	NCOA3	nuclear receptor coactivator 3	8202	s15698	0.1 nmole	10,10	http://www.ambion.com/catalog/exon_sirna.php?id=15698	CAGUAUAUCGAUUCUCGUUtt	AACGAGAAUCGAUAUACUGgg						00CSI0B628
AMO02TCB	CPE004BQ	ASO0L75J	0003643145-1	M12	M	12	NM_004187	JARID1C	jumonji, AT rich interactive domain 1C	8242	s15748	0.1 nmole	Not Determined	Not Available	CAGACGAGAGUGAAACUGAtt	UCAGUUUCACUCUCGUCUGgg						00CSI0C24E
AMO02TCB	CPE004BQ	ASO0L71H	0003643145-1	M13	M	13	NM_006306	SMC1A	structural maintenance of chromosomes 1A	8243	s15751	0.1 nmole	3	http://www.ambion.com/catalog/exon_sirna.php?id=15751	GCUCGUAACUUCCUCGUUUtt	AAACGAGGAAGUUACGAGCtt						00CSI0B7CU
AMO02TCB	CPE004BQ	ASO0L75K	0003643145-1	M14	M	14	NM_004653	JARID1D	jumonji, AT rich interactive domain 1D	8284	s15775	0.1 nmole	Not Determined	Not Available	CAACCAUGCAACUUCGAAAtt	UUUCGAAGUUGCAUGGUUGtc						00CSI0C24F
AMO02TCB	CPE004BQ	ASO0L71I	0003643145-1	M15	M	15	NM_031488	L3MBTL2	l(3)mbt-like 2 (Drosophila)	83746	s38176	0.1 nmole	5	http://www.ambion.com/catalog/exon_sirna.php?id=38176	GGAUCACAGUUACAAGGCUtt	AGCCUUGUAACUGUGAUCCtt						00CSI0C1RF
AMO02TCB	CPE004BQ	ASO0L75L	0003643145-1	M16	M	16	NM_031915	SETDB2	SET domain, bifurcated 2	83852	s38215	0.1 nmole	Not Determined	Not Available	GGCCGCUUCCUUAAUCAUAtt	UAUGAUUAAGGAAGCGGCCga						00CSI0BP2M
AMO02TCB	CPE004BQ	ASO0L71J	0003643145-1	M17	M	17	NM_032019	HDAC10	histone deacetylase 10	83933	s38332	0.1 nmole	Not Determined	Not Available	GGUGAACAGUGGUAUAGCAtt	UGCUAUACCACUGUUCACCtg						00CSI0BCTR
AMO02TCB	CPE004BQ	ASO0L75M	0003643145-1	M18	M	18	NM_001011663	PCGF6	polycomb group ring finger 6	84108	s38515	0.1 nmole	3,3	http://www.ambion.com/catalog/exon_sirna.php?id=38515	GCUGCAUCGUAAGACAUUUtt	AAAUGUCUUACGAUGCAGCtt						00CSI0C1RL
AMO02TCB	CPE004BQ	ASO0L7Q1	0003643145-1	M19	M	19	NM_000051	ATM	ataxia telangiectasia mutated	472	s1708	0.1 nmole	29,3	http://www.ambion.com/catalog/exon_sirna.php?id=1708	AUAUAUCACCUGUUUGUUAtt	UAACAAACAGGUGAUAUAUtt						00CSI0BAXW
AMO02TCB	CPE004BQ	ASO0L75N	0003643145-1	M20	M	20	NM_032188	MYST1	MYST histone acetyltransferase 1	84148	s38569	0.1 nmole	Not Determined	Not Available	CCCUCAAUAUGGUCAAGUAtt	UACUUGACCAUAUUGAGGGat						00CSI0BW3V
AMO02TCB	CPE004BQ	ASO0L71L	0003643145-1	M21	M	21	NM_032221	CHD6	chromodomain helicase DNA binding protein 6	84181	s38615	0.1 nmole	31	http://www.ambion.com/catalog/exon_sirna.php?id=38615	GCAUUGAACUGUUACGGAAtt	UUCCGUAACAGUUCAAUGCgg						00CSI0BZNJ
AMO02TCB	CPE004BQ	ASO0L75O	0003643145-1	M22	M	22	NM_032233	SETD3	SET domain containing 3	84193	s38639	0.1 nmole	3,3	http://www.ambion.com/catalog/exon_sirna.php?id=38639	GCAAAAAGGUCUGUCCGUUtt	AACGGACAGACCUUUUUGCtt						00CSI0C02D
AMO02TCB	CPE004BQ	ASO0L71M	0003643145-1	M23	M	23	NM_032306	ALKBH7	alkB, alkylation repair homolog 7 (E. coli)	84266	s195461	0.1 nmole	1	http://www.ambion.com/catalog/exon_sirna.php?id=195461	GCCGCUACGAAUACGAUCAtt	UGAUCGUAUUCGUAGCGGCgg						00CSI0CW5X
AMO02TCB	CPE004BQ	Empty Well	0003643145-1	M24	M	24
AMO02TCB	CPE004BQ	Empty Well	0003643145-1	N1	N	1
AMO02TCB	CPE004BQ	ASO0L77S	0003643145-1	N2	N	2	NM_001015877	PHF6	PHD finger protein 6	84295	s38846	0.1 nmole	4,4	http://www.ambion.com/catalog/exon_sirna.php?id=38846	GGAAUUUACAUGGUCUAUUtt	AAUAGACCAUGUAAAUUCCtt						00CSI0BCUV
AMO02TCB	CPE004BQ	ASO0L73M	0003643145-1	N3	N	3	NM_032373	PCGF5	polycomb group ring finger 5	84333	s38939	0.1 nmole	3	http://www.ambion.com/catalog/exon_sirna.php?id=38939	CAUUAGAAAUGUUGAGGUUtt	AACCUCAACAUUUCUAAUGga						00CSI0C1RT
AMO02TCB	CPE004BQ	ASO0L77T	0003643145-1	N4	N	4	NM_001004023	DYRK3	dual-specificity tyrosine-(Y)-phosphorylation regulated kinase 3	8444	s16024	0.1 nmole	4,3	http://www.ambion.com/catalog/exon_sirna.php?id=16024	CGGAUUUUGGAGCAUCUUAtt	UAAGAUGCUCCAAAAUCCGga						00CSI0BAZD
AMO02TCB	CPE004BQ	ASO0L73N	0003643145-1	N5	N	5	NM_032482	DOT1L	DOT1-like, histone H3 methyltransferase (S. cerevisiae)	84444	s39010	0.1 nmole	Not Determined	Not Available	CAAUCUCCUUAGAAAGCAAtt	UUGCUUUCUAAGGAGAUUGtt						00CSI0BP99
AMO02TCB	CPE004BQ	ASO0L77U	0003643145-1	N6	N	6	NM_001007102	L3MBTL3	l(3)mbt-like 3 (Drosophila)	84456	s39037	0.1 nmole	4,4	http://www.ambion.com/catalog/exon_sirna.php?id=39037	GGAUGGUACCAACUGCUCAtt	UGAGCAGUUGGUACCAUCCaa						00CSI0C09U
AMO02TCB	CPE004BQ	ASO0L73O	0003643145-1	N7	N	7	NM_003601	SMARCA5	SWI/SNF related, matrix associated, actin dependent regulator of chromatin, subfamily a, member 5	8467	s16081	0.1 nmole	7	http://www.ambion.com/catalog/exon_sirna.php?id=16081	GGAGAUACUUAGUAAUAGAtt	UCUAUUACUAAGUAUCUCCaa						00CSI0B7DU
AMO02TCB	CPE004BQ	ASO0L77V	0003643145-1	N8	N	8	NM_001005366	KDM2B	lysine (K)-specific demethylase 2B	84678	s39305	0.1 nmole	3	http://www.ambion.com/catalog/exon_sirna.php?id=39305	UGAUAUUUCGAGAAAAGGAtt	UCCUUUUCUCGAAAUAUCAgg						00CSI0C0B2
AMO02TCB	CPE004BQ	ASO0L73P	0003643145-1	N9	N	9	NM_005189	CBX2	chromobox homolog 2 (Pc class homolog, Drosophila)	84733	s195483	0.1 nmole	Not Determined	Not Available	AGAAGGAACAUGAGAAGGAtt	UCCUUCUCAUGUUCCUUCUtc						00CSI0BW6C
AMO02TCB	CPE004BQ	ASO0L71O	0003643145-1	N10	N	10		SiSel_NC2	Silencer Select Negative Control #2 siRNA	0	s814	0.1 nmole	Not Determined	Not Available	UCGUAAGUAAGCGCAACCCtt	GGGUUGCGCUUACUUACGAtt						00CSI0CWAY
AMO02TCB	CPE004BQ	ASO0L73Q	0003643145-1	N11	N	11	NM_032673	PCGF1	polycomb group ring finger 1	84759	s39408	0.1 nmole	7	http://www.ambion.com/catalog/exon_sirna.php?id=39408	GCUUGAUGCUAAACCCUCAtt	UGAGGGUUUAGCAUCAAGCgg						00CSI0C1S7
AMO02TCB	CPE004BQ	ASO0L77W	0003643145-1	N12	N	12	NM_032701	SUV420H2	suppressor of variegation 4-20 homolog 2 (Drosophila)	84787	s195487	0.1 nmole	Not Determined	Not Available	AGACCCACGUCUAUCGCUAtt	UAGCGAUAGACGUGGGUCUtg						00CSI0C151
AMO02TCB	CPE004BQ	ASO0L73R	0003643145-1	N13	N	13	NM_001042533	MINA	MYC induced nuclear antigen	84864	s39523	0.1 nmole	8,8,8	http://www.ambion.com/catalog/exon_sirna.php?id=39523	GGAUCAAGAUCAAUCUGAUtt	AUCAGAUUGAUCUUGAUCCgg						00CSI0C04T
AMO02TCB	CPE004BQ	ASO0L77X	0003643145-1	N14	N	14	NM_032807	FBXO18	F-box protein, helicase, 18	84893	s39592	0.1 nmole	16,15	http://www.ambion.com/catalog/exon_sirna.php?id=39592	GCAUUAGAGGUGACGCAAAtt	UUUGCGUCACCUCUAAUGCca						00CSI0BBZ7
AMO02TCB	CPE004BQ	ASO0L73S	0003643145-1	N15	N	15	NM_032878	ALKBH6	alkB, alkylation repair homolog 6 (E. coli)	84964	s195500	0.1 nmole	6,6	http://www.ambion.com/catalog/exon_sirna.php?id=195500	GGACGAUGACCCUACAGAAtt	UUCUGUAGGGUCAUCGUCCtc						00CSI0ASHH
AMO02TCB	CPE004BQ	ASO0L77Y	0003643145-1	N16	N	16	NM_003642	HAT1	histone acetyltransferase 1	8520	s16194	0.1 nmole	Not Determined	Not Available	GAACCUUACUUCAUACCUAtt	UAGGUAUGAAGUAAGGUUCcg						00CSI0BZFK
AMO02TCB	CPE004BQ	ASO0L73T	0003643145-1	N17	N	17	NM_003655	CBX4	chromobox homolog 4 (Pc class homolog, Drosophila)	8535	s16233	0.1 nmole	5	http://www.ambion.com/catalog/exon_sirna.php?id=16233	AGAUGAAGAUAGUCAAGAAtt	UUCUUGACUAUCUUCAUCUtg						00CSI0AHRF
AMO02TCB	CPE004BQ	ASO0L77Z	0003643145-1	N18	N	18	NM_145208	MBD3L1	methyl-CpG binding domain protein 3-like 1	85509	s40081	0.1 nmole	Not Determined	Not Available	CUUUGAGAAUGUCCAGUUAtt	UAACUGGACAUUCUCAAAGgg						00CSI0AJYM
AMO02TCB	CPE004BQ	ASO0L73U	0003643145-1	N19	N	19	NM_003743	NCOA1	nuclear receptor coactivator 1	8648	s16459	0.1 nmole	11,11,11	http://www.ambion.com/catalog/exon_sirna.php?id=16459	GAUGGAUCCAUGUAAUACAtt	UGUAUUACAUGGAUCCAUCtg						00CSI0BY6Y
AMO02TCB	CPE004BQ	ASO0L780	0003643145-1	N20	N	20	NM_003883	HDAC3	histone deacetylase 3	8841	s16876	0.1 nmole	Not Determined	Not Available	GAGCUUCAAUAUCCCUCUAtt	UAGAGGGAUAUUGAAGCUCtt						00CSI0B5XR
AMO02TCB	CPE004BQ	ASO0L73V	0003643145-1	N21	N	21	NM_006017	PROM1	prominin 1	8842	s16879	0.1 nmole	Not Determined	Not Available	GGCUCUAAUUUUUGCGGUAtt	UACCGCAAAAAUUAGAGCCgg						00CSI0AHZS
AMO02TCB	CPE004BQ	ASO0L781	0003643145-1	N22	N	22	NM_006020	ALKBH1	alkB, alkylation repair homolog 1 (E. coli)	8846	s16888	0.1 nmole	2	http://www.ambion.com/catalog/exon_sirna.php?id=16888	GGCUAUCCUGGGUUUAUUUtt	AAAUAAACCCAGGAUAGCCtt						00CSI0B5XS
AMO02TCB	CPE004BQ	ASO0L73W	0003643145-1	N23	N	23	NM_003884	KAT2B	K(lysine) acetyltransferase 2B	8850	s16894	0.1 nmole	Not Determined	Not Available	GGUGGUAUCUGUUUCCGUAtt	UACGGAAACAGAUACCACCaa						00CSI0B5XT
AMO02TCB	CPE004BQ	Empty Well	0003643145-1	N24	N	24
AMO02TCB	CPE004BQ	Empty Well	0003643145-1	O1	O	1
AMO02TCB	CPE004BQ	ASO0L75P	0003643145-1	O2	O	2	NM_003925	MBD4	methyl-CpG binding domain protein 4	8930	s17076	0.1 nmole	7	http://www.ambion.com/catalog/exon_sirna.php?id=17076	GGCAACGACUCUUACCGAAtt	UUCGGUAAGAGUCGUUGCCat						00CSI0B5YV
AMO02TCB	CPE004BQ	ASO0L71N	0003643145-1	O3	O	3	NM_003927	MBD2	methyl-CpG binding domain protein 2	8932	s17079	0.1 nmole	2,2	http://www.ambion.com/catalog/exon_sirna.php?id=17079	GAUGAUGCCUAGUAAAUUAtt	UAAUUUACUAGGCAUCAUCtt						00CSI0BY9O
AMO02TCB	CPE004BQ	ASO0L75Q	0003643145-1	O4	O	4	NM_003958	RNF8	ring finger protein 8	9025	s17200	0.1 nmole	Not Determined	Not Available	GAGGAUUUGGUGUCACAUAtt	UAUGUGACACCAAAUCCUCgt						00CSI0AI0N
AMO02TCB	CPE004BQ	ASO0L8OJ	0003643145-1	O5	O	5		SiSel_NC2	Silencer Select Negative Control #2 siRNA	0	s814	0.1 nmole	Not Determined	Not Available	UCGUAAGUAAGCGCAACCCtt	GGGUUGCGCUUACUUACGAtt						00CSI0CWAY
AMO02TCB	CPE004BQ	ASO0L75R	0003643145-1	O6	O	6	NM_032408	BAZ1B	bromodomain adjacent to zinc finger domain, 1B	9031	s17208	0.1 nmole	Not Determined	Not Available	GAUCGAAACCAUAAUAGAUtt	AUCUAUUAUGGUUUCGAUCtg						00CSI0BVMT
AMO02TCB	CPE004BQ	ASO0L8P0	0003643145-1	O7	O	7		SiSel_NC1	Silencer Select Negative Control #1 siRNA	0	s813	0.1 nmole	Not Determined	Not Available	UAACGACGCGACGACGUAAtt	UUACGUCGUCGCGUCGUUAtt						00CSI0CWB1
AMO02TCB	CPE004BQ	ASO0L75S	0003643145-1	O8	O	8	NM_173464	L3MBTL4	l(3)mbt-like 4 (Drosophila)	91133	s40576	0.1 nmole	Not Determined	Not Available	GAUCGUUUGAGAGAACAAAtt	UUUGUUCUCUCAAACGAUCgt						00CSI0BPQ2
AMO02TCB	CPE004BQ	ASO0L71Q	0003643145-1	O9	O	9	NM_005445	SMC3	structural maintenance of chromosomes 3	9126	s17425	0.1 nmole	15	http://www.ambion.com/catalog/exon_sirna.php?id=17425	GCAACAACUUCUUAGAGCAtt	UGCUCUAAGAAGUUGUUGCtt						00CSI0B7AQ
AMO02TCB	CPE004BQ	ASO0L75T	0003643145-1	O10	O	10	NM_138775	ALKBH8	alkB, alkylation repair homolog 8 (E. coli)	91801	s40783	0.1 nmole	Not Determined	Not Available	GAGGAAAGGUUACAUUAAAtt	UUUAAUGUAACCUUUCCUCaa						00CSI0BPQF
AMO02TCB	CPE004BQ	ASO0L71R	0003643145-1	O11	O	11	NM_001616	ACVR2A	activin A receptor, type IIA	92	s980	0.1 nmole	5	http://www.ambion.com/catalog/exon_sirna.php?id=980	GCCCAGUUGCUUAACGAAUtt	AUUCGUUAAGCAACUGGGCtt						00CSI0BAY7
AMO02TCB	CPE004BQ	ASO0L75U	0003643145-1	O12	O	12	NM_004217	AURKB	aurora kinase B	9212	s17611	0.1 nmole	6	http://www.ambion.com/catalog/exon_sirna.php?id=17611	CCUGCGUCUCUACAACUAUtt	AUAGUUGUAGAGACGCAGGat						00CSI0BAUR
AMO02TCB	CPE004BQ	ASO0L71S	0003643145-1	O13	O	13	XM_937753	PRDM6	PR domain containing 6	93166	s41097	0.1 nmole	Not Determined	Not Available	GGAGAUAUAUGACCAGGAUtt	AUCCUGGUCAUAUAUCUCCca						00CSI0AKHI
AMO02TCB	CPE004BQ	ASO0L75V	0003643145-1	O14	O	14	NM_012204	GTF3C4	general transcription factor IIIC, polypeptide 4, 90kDa	9329	s17829	0.1 nmole	Not Determined	Not Available	CCACCCAUGAGGACUCAAAtt	UUUGAGUCCUCAUGGGUGGgt						00CSI0AGUR
AMO02TCB	CPE004BQ	ASO0L71T	0003643145-1	O15	O	15	NM_170752	CDYL	chromodomain protein, Y-like	9425	s18047	0.1 nmole	Not Determined	Not Available	GAAACUUCGUGAAUACUUUtt	AAAGUAUUCACGAAGUUUCtg						00CSI0BAKM
AMO02TCB	CPE004BQ	ASO0L75W	0003643145-1	O16	O	16	NM_004284	CHD1L	chromodomain helicase DNA binding protein 1-like	9557	s18356	0.1 nmole	Not Determined	Not Available	CCUUGUCUGUUUUGAGCAAtt	UUGCUCAAAACAGACAAGGga						00CSI0BUVN
AMO02TCB	CPE004BQ	ASO0L71U	0003643145-1	O17	O	17	NM_014663	KDM4A	lysine (K)-specific demethylase 4A	9682	s18635	0.1 nmole	2	http://www.ambion.com/catalog/exon_sirna.php?id=18635	CUAUGGAAGAGUUCCGAAAtt	UUUCGGAACUCUUCCAUAGtt						00CSI0AGRB
AMO02TCB	CPE004BQ	ASO0L75X	0003643145-1	O18	O	18	NM_014707	HDAC9	histone deacetylase 9	9734	s18773	0.1 nmole	7,6,6,7,6	http://www.ambion.com/catalog/exon_sirna.php?id=18773	GGUCCAGGUUAAAACAGAAtt	UUCUGUUUUAACCUGGACCgc						00CSI0BONI
AMO02TCB	CPE004BQ	ASO0L71V	0003643145-1	O19	O	19	NM_014712	SETD1A	SET domain containing 1A	9739	s18788	0.1 nmole	4	http://www.ambion.com/catalog/exon_sirna.php?id=18788	GGACAACAACGAAUGAAAUtt	AUUUCAUUCGUUGUUGUCCtt						00CSI0BAAK
AMO02TCB	CPE004BQ	ASO0L75Y	0003643145-1	O20	O	20	NM_014727	MLL4	myeloid/lymphoid or mixed-lineage leukemia 4	9757	s18831	0.1 nmole	3	http://www.ambion.com/catalog/exon_sirna.php?id=18831	GGCGAUUUAUGGAUGAAGAtt	UCUUCAUCCAUAAAUCGCCgg						00CSI0BOND
AMO02TCB	CPE004BQ	ASO0L71W	0003643145-1	O21	O	21	NM_006037	HDAC4	histone deacetylase 4	9759	s18837	0.1 nmole	Not Determined	Not Available	GCAAGAUCCUCAUCGUGGAtt	UCCACGAUGAGGAUCUUGCtc						00CSI0BONX
AMO02TCB	CPE004BQ	ASO0L75Z	0003643145-1	O22	O	22	NM_012432	SETDB1	SET domain, bifurcated 1	9869	s19110	0.1 nmole	Not Determined	Not Available	GGACAAUGCAGGAGAUAGAtt	UCUAUCUCCUGCAUUGUCCga						00CSI0BOOX
AMO02TCB	CPE004BQ	ASO0L7UU	0003643145-1	O23	O	23	NM_000051	ATM	ataxia telangiectasia mutated	472	s1708	0.1 nmole	29,3	http://www.ambion.com/catalog/exon_sirna.php?id=1708	AUAUAUCACCUGUUUGUUAtt	UAACAAACAGGUGAUAUAUtt						00CSI0BAXW
AMO02TCB	CPE004BQ	Empty Well	0003643145-1	O24	O	24
AMO02TCB	CPE004BQ	Empty Well	0003643145-1	P1	P	1
AMO02TCB	CPE004BQ	Empty Well	0003643145-1	P2	P	2
AMO02TCB	CPE004BQ	Empty Well	0003643145-1	P3	P	3
AMO02TCB	CPE004BQ	Empty Well	0003643145-1	P4	P	4
AMO02TCB	CPE004BQ	Empty Well	0003643145-1	P5	P	5
AMO02TCB	CPE004BQ	Empty Well	0003643145-1	P6	P	6
AMO02TCB	CPE004BQ	Empty Well	0003643145-1	P7	P	7
AMO02TCB	CPE004BQ	Empty Well	0003643145-1	P8	P	8
AMO02TCB	CPE004BQ	Empty Well	0003643145-1	P9	P	9
AMO02TCB	CPE004BQ	Empty Well	0003643145-1	P10	P	10
AMO02TCB	CPE004BQ	Empty Well	0003643145-1	P11	P	11
AMO02TCB	CPE004BQ	Empty Well	0003643145-1	P12	P	12
AMO02TCB	CPE004BQ	Empty Well	0003643145-1	P13	P	13
AMO02TCB	CPE004BQ	Empty Well	0003643145-1	P14	P	14
AMO02TCB	CPE004BQ	Empty Well	0003643145-1	P15	P	15
AMO02TCB	CPE004BQ	Empty Well	0003643145-1	P16	P	16
AMO02TCB	CPE004BQ	Empty Well	0003643145-1	P17	P	17
AMO02TCB	CPE004BQ	Empty Well	0003643145-1	P18	P	18
AMO02TCB	CPE004BQ	Empty Well	0003643145-1	P19	P	19
AMO02TCB	CPE004BQ	Empty Well	0003643145-1	P20	P	20
AMO02TCB	CPE004BQ	Empty Well	0003643145-1	P21	P	21
AMO02TCB	CPE004BQ	Empty Well	0003643145-1	P22	P	22
AMO02TCB	CPE004BQ	Empty Well	0003643145-1	P23	P	23
AMO02TCB	CPE004BQ	Empty Well	0003643145-1	P24	P	24
AMO02TCB	CPE004BR	Empty Well	0003643145-2	A1	A	1
AMO02TCB	CPE004BR	Empty Well	0003643145-2	A2	A	2
AMO02TCB	CPE004BR	Empty Well	0003643145-2	A3	A	3
AMO02TCB	CPE004BR	Empty Well	0003643145-2	A4	A	4
AMO02TCB	CPE004BR	Empty Well	0003643145-2	A5	A	5
AMO02TCB	CPE004BR	Empty Well	0003643145-2	A6	A	6
AMO02TCB	CPE004BR	Empty Well	0003643145-2	A7	A	7
AMO02TCB	CPE004BR	Empty Well	0003643145-2	A8	A	8
AMO02TCB	CPE004BR	Empty Well	0003643145-2	A9	A	9
AMO02TCB	CPE004BR	Empty Well	0003643145-2	A10	A	10
AMO02TCB	CPE004BR	Empty Well	0003643145-2	A11	A	11
AMO02TCB	CPE004BR	Empty Well	0003643145-2	A12	A	12
AMO02TCB	CPE004BR	Empty Well	0003643145-2	A13	A	13
AMO02TCB	CPE004BR	Empty Well	0003643145-2	A14	A	14
AMO02TCB	CPE004BR	Empty Well	0003643145-2	A15	A	15
AMO02TCB	CPE004BR	Empty Well	0003643145-2	A16	A	16
AMO02TCB	CPE004BR	Empty Well	0003643145-2	A17	A	17
AMO02TCB	CPE004BR	Empty Well	0003643145-2	A18	A	18
AMO02TCB	CPE004BR	Empty Well	0003643145-2	A19	A	19
AMO02TCB	CPE004BR	Empty Well	0003643145-2	A20	A	20
AMO02TCB	CPE004BR	Empty Well	0003643145-2	A21	A	21
AMO02TCB	CPE004BR	Empty Well	0003643145-2	A22	A	22
AMO02TCB	CPE004BR	Empty Well	0003643145-2	A23	A	23
AMO02TCB	CPE004BR	Empty Well	0003643145-2	A24	A	24
AMO02TCB	CPE004BR	Empty Well	0003643145-2	B1	B	1
AMO02TCB	CPE004BR	Empty Well	0003643145-2	B2	B	2
AMO02TCB	CPE004BR	ASO0L7A1	0003643145-2	B3	B	3	NM_152637	METTL7B	methyltransferase like 7B	196410	s47007	0.1 nmole	Not Determined	Not Available	CCUCCAAUAUGAGCGGUUUtt	AAACCGCUCAUAUUGGAGGtg						00CSI0BRPP
AMO02TCB	CPE004BR	ASO0L7E4	0003643145-2	B4	B	4	NM_174928	N6AMT2	N-6 adenine-specific DNA methyltransferase 2 (putative)	221143	s47971	0.1 nmole	4	http://www.ambion.com/catalog/exon_sirna.php?id=47971	CCAUUGGACUUACCCGAAAtt	UUUCGGGUAAGUCCAAUGGat						00CSI0BHRG
AMO02TCB	CPE004BR	ASO0L7A2	0003643145-2	B5	B	5	NM_014168	METTL5	methyltransferase like 5	29081	s26439	0.1 nmole	1	http://www.ambion.com/catalog/exon_sirna.php?id=26439	GCUACUUCUGGAACAGUAUtt	AUACUGUUCCAGAAGUAGCtt						00CSI0BT4Z
AMO02TCB	CPE004BR	ASO0L7E5	0003643145-2	B6	B	6	NM_006044	HDAC6	histone deacetylase 6	10013	s19460	0.1 nmole	9	http://www.ambion.com/catalog/exon_sirna.php?id=19460	GGAGGGUCCUUAUCGUAGAtt	UCUACGAUAAGGACCCUCCgg						00CSI0BA15
AMO02TCB	CPE004BR	ASO0L7A3	0003643145-2	B7	B	7	NM_001015053	HDAC5	histone deacetylase 5	10014	s19463	0.1 nmole	15,15	http://www.ambion.com/catalog/exon_sirna.php?id=19463	ACACGUUCAUGCUAAAGCAtt	UGCUUUAGCAUGAACGUGUcg						00CSI0BA0V
AMO02TCB	CPE004BR	ASO0L7E6	0003643145-2	B8	B	8		RNU7-57P			s444247	0.1 nmole	Not Determined	Not Available	GCUCUUUUAGAAUUUGUCUtt	AGACAAAUUCUAAAAGAGCtg						00CSI0CWAT
AMO02TCB	CPE004BR	ASO0L7A4	0003643145-2	B9	B	9	NM_001042618	PARP2	poly (ADP-ribose) polymerase 2	10038	s19503	0.1 nmole	3,3	http://www.ambion.com/catalog/exon_sirna.php?id=19503	GCCUUGCUGUUAAAGGGCAtt	UGCCCUUUAACAGCAAGGCct						00CSI0BOR0
AMO02TCB	CPE004BR	ASO0L7E7	0003643145-2	B10	B	10	NM_005485	PARP3	poly (ADP-ribose) polymerase family, member 3	10039	s19506	0.1 nmole	Not Determined	Not Available	CCACUUCACAAGGCUAGAAtt	UUCUAGCCUUGUGAAGUGGtt						00CSI0BV0B
AMO02TCB	CPE004BR	ASO0L7A5	0003643145-2	B11	B	11	NM_001002800	SMC4	structural maintenance of chromosomes 4	10051	s19539	0.1 nmole	3,2	http://www.ambion.com/catalog/exon_sirna.php?id=19539	GGCUUAUGAUAACUCAUAUtt	AUAUGAGUUAUCAUAAGCCga						00CSI0BUZV
AMO02TCB	CPE004BR	ASO0L7E8	0003643145-2	B12	B	12	NM_006062	SMYD5	SMYD family member 5	10322	s20186	0.1 nmole	Not Determined	Not Available	GGAAAUUGUCCAUAAACUUtt	AAGUUUAUGGACAAUUUCCtc						00CSI0C2S0
AMO02TCB	CPE004BR	ASO0L7A6	0003643145-2	B13	B	13	NM_006315	PCGF3	polycomb group ring finger 3	10336	s20222	0.1 nmole	5	http://www.ambion.com/catalog/exon_sirna.php?id=20222	GCAGGAUUGUGAUCCACCAtt	UGGUGGAUCACAAUCCUGCag						00CSI0C2RZ
AMO02TCB	CPE004BR	ASO0L7E9	0003643145-2	B14	B	14	NM_001039619	PRMT5	protein arginine methyltransferase 5	10419	s20376	0.1 nmole	3,3	http://www.ambion.com/catalog/exon_sirna.php?id=20376	GGAUUCGUCCAGACUCAAAtt	UUUGAGUCUGGACGAAUCCat						00CSI0BURR
AMO02TCB	CPE004BR	ASO0L7A7	0003643145-2	B15	B	15	NM_199141	CARM1	coactivator-associated arginine methyltransferase 1	10498	s20578	0.1 nmole	10	http://www.ambion.com/catalog/exon_sirna.php?id=20578	GCUUUCAUCGGCUCCAUAAtt	UUAUGGAGCCGAUGAAAGCaa						00CSI0BSQ8
AMO02TCB	CPE004BR	ASO0L7EA	0003643145-2	B16	B	16	NM_006388	KAT5	K(lysine) acetyltransferase 5	10524	s20630	0.1 nmole	11,10,10	http://www.ambion.com/catalog/exon_sirna.php?id=20630	GCAAGCUGCUGAUCGAGUUtt	AACUCGAUCAGCAGCUUGCcg						00CSI0BSRO
AMO02TCB	CPE004BR	ASO0L7A8	0003643145-2	B17	B	17	NM_001042550	SMC2	structural maintenance of chromosomes 2	10592	s20794	0.1 nmole	19,19,19	http://www.ambion.com/catalog/exon_sirna.php?id=20794	CUAUCACUCUGGAACUGGAtt	UCCAGUUCCAGAGUGAUAGct						00CSI0BSSQ
AMO02TCB	CPE004BR	ASO0L7EB	0003643145-2	B18	B	18	NM_006618	KDM5B	lysine (K)-specific demethylase 5B	10765	s21145	0.1 nmole	20	http://www.ambion.com/catalog/exon_sirna.php?id=21145	GGCAGUAAAGGAAAUCGAAtt	UUCGAUUUCCUUUACUGCCgt						00CSI0C2SR
AMO02TCB	CPE004BR	ASO0L7A9	0003643145-2	B19	B	19	NM_006622	PLK2	polo-like kinase 2 (Drosophila)	10769	s65	0.1 nmole	11	http://www.ambion.com/catalog/exon_sirna.php?id=65	GGUUGAUUACUCUAACAAAtt	UUUGUUAGAGUAAUCAACCca						00CSI0BD32
AMO02TCB	CPE004BR	ASO0L7EC	0003643145-2	B20	B	20	NM_006662	SRCAP	Snf2-related CREBBP activator protein	10847	s21294	0.1 nmole	12	http://www.ambion.com/catalog/exon_sirna.php?id=21294	CCACUACUCUAGGUCCAAAtt	UUUGGACCUAGAGUAGUGGgc						00CSI0BA4V
AMO02TCB	CPE004BR	ASO0L7AA	0003643145-2	B21	B	21	NM_006696	BRD8	bromodomain containing 8	10902	s21424	0.1 nmole	12,11	http://www.ambion.com/catalog/exon_sirna.php?id=21424	GCAGUGAAAUAUCCAUGAUtt	AUCAUGGAUAUUUCACUGCtg						00CSI0BSUJ
AMO02TCB	CPE004BR	ASO0L7ED	0003643145-2	B22	B	22	NM_006709	EHMT2	euchromatic histone-lysine N-methyltransferase 2	10919	s21469	0.1 nmole	Not Determined	Not Available	GCUCUAACUGAACAACUAAtt	UUAGUUGUUCAGUUAGAGCtt						00CSI0BSV1
AMO02TCB	CPE004BR	ASO0L8DH	0003643145-2	B23	B	23		SiSel_NC1	Silencer Select Negative Control #1 siRNA	0	s813	0.1 nmole	Not Determined	Not Available	UAACGACGCGACGACGUAAtt	UUACGUCGUCGCGUCGUUAtt						00CSI0CWB1
AMO02TCB	CPE004BR	Empty Well	0003643145-2	B24	B	24
AMO02TCB	CPE004BR	Empty Well	0003643145-2	C1	C	1
AMO02TCB	CPE004BR	Empty Well	0003643145-2	C2	C	2
AMO02TCB	CPE004BR	ASO0L782	0003643145-2	C3	C	3	NM_006807	CBX1	chromobox homolog 1 (HP1 beta homolog Drosophila )	10951	s21550	0.1 nmole	Not Determined	Not Available	GCGCAAAGCUGAUUCUGAUtt	AUCAGAAUCAGCUUUGCGCtt						00CSI0BSW2
AMO02TCB	CPE004BR	ASO0L7C1	0003643145-2	C4	C	4	NM_001083963	TDRKH	tudor and KH domain containing	11022	s21711	0.1 nmole	5,5,5,5	http://www.ambion.com/catalog/exon_sirna.php?id=21711	GGGACAUUACUACUAUCAAtt	UUGAUAGUAGUAAUGUCCCtt						00CSI0CW67
AMO02TCB	CPE004BR	ASO0L783	0003643145-2	C5	C	5	NM_001270	CHD1	chromodomain helicase DNA binding protein 1	1105	s2975	0.1 nmole	3	http://www.ambion.com/catalog/exon_sirna.php?id=2975	CAUCAAGCCUCAUCUAAUAtt	UAUUAGAUGAGGCUUGAUGtt						00CSI0BN0F
AMO02TCB	CPE004BR	ASO0L7C2	0003643145-2	C6	C	6	NM_001042572	CHD2	chromodomain helicase DNA binding protein 2	1106	s2978	0.1 nmole	3,3	http://www.ambion.com/catalog/exon_sirna.php?id=2978	CGAAUCAGCAGGUUCCAAAtt	UUUGGAACCUGCUGAUUCGct						00CSI0BQTC
AMO02TCB	CPE004BR	ASO0L784	0003643145-2	C7	C	7	NM_007019	UBE2C	ubiquitin-conjugating enzyme E2C	11065	s21804	0.1 nmole	6,6,5,5,4	http://www.ambion.com/catalog/exon_sirna.php?id=21804	UCCUUUUUGUGAUUUCUGUtt	ACAGAAAUCACAAAAAGGAca						00CSI0BT70
AMO02TCB	CPE004BR	ASO0L7C3	0003643145-2	C8	C	8	NM_001005273	CHD3	chromodomain helicase DNA binding protein 3	1107	s2981	0.1 nmole	Not Determined	Not Available	GGAUGAAGACUUCGAUGAAtt	UUCAUCGAAGUCUUCAUCCtc						00CSI0BQTD
AMO02TCB	CPE004BR	ASO0L785	0003643145-2	C9	C	9	NM_001273	CHD4	chromodomain helicase DNA binding protein 4	1108	s2984	0.1 nmole	29	http://www.ambion.com/catalog/exon_sirna.php?id=2984	GCAAUUAUGCGAUAUGGUAtt	UACCAUAUCGCAUAAUUGCat						00CSI0BQTE
AMO02TCB	CPE004BR	ASO0L7C4	0003643145-2	C10	C	10	NM_052996	PRDM7	PR domain containing 7	11105	s21899	0.1 nmole	3	http://www.ambion.com/catalog/exon_sirna.php?id=21899	GGCAAGGUUUCAGUGAUAAtt	UUAUCACUGAAACCUUGCCca						00CSI0AP7K
AMO02TCB	CPE004BR	ASO0L786	0003643145-2	C11	C	11	NM_018699	PRDM5	PR domain containing 5	11107	s21902	0.1 nmole	8	http://www.ambion.com/catalog/exon_sirna.php?id=21902	GAAAGAUUCAUGAGAUAUUtt	AAUAUCUCAUGAAUCUUUCta						00CSI0C2TE
AMO02TCB	CPE004BR	ASO0L8OZ	0003643145-2	C12	C	12		SiSel_NC2	Silencer Select Negative Control #2 siRNA	0	s814	0.1 nmole	Not Determined	Not Available	UCGUAAGUAAGCGCAACCCtt	GGGUUGCGCUUACUUACGAtt						00CSI0CWAY
AMO02TCB	CPE004BR	ASO0L787	0003643145-2	C13	C	13	NM_012406	PRDM4	PR domain containing 4	11108	s21905	0.1 nmole	7	http://www.ambion.com/catalog/exon_sirna.php?id=21905	GGACAGACAAGGCAGUUAAtt	UUAACUGCCUUGUCUGUCCat						00CSI0C2TF
AMO02TCB	CPE004BR	ASO0L7C5	0003643145-2	C14	C	14	NM_001274	CHEK1	CHK1 checkpoint homolog (S. pombe)	1111	s503	0.1 nmole	Not Determined	Not Available	GCAUGGUAUUGGAAUAACUtt	AGUUAUUCCAAUACCAUGCag						00CSI0BD4A
AMO02TCB	CPE004BR	ASO0L788	0003643145-2	C15	C	15	NM_007067	MYST2	MYST histone acetyltransferase 2	11143	s254	0.1 nmole	6	http://www.ambion.com/catalog/exon_sirna.php?id=254	GGGAUAAGCAGAUAGAAGAtt	UCUUCUAUCUGCUUAUCCCgg						00CSI0BT7X
AMO02TCB	CPE004BR	ASO0L7C6	0003643145-2	C16	C	16	NM_013449	BAZ2A	bromodomain adjacent to zinc finger domain, 2A	11176	s22057	0.1 nmole	28	http://www.ambion.com/catalog/exon_sirna.php?id=22057	GCAUCAUCAAAAAUCCUAUtt	AUAGGAUUUUUGAUGAUGCgc						00CSI0BVT3
AMO02TCB	CPE004BR	ASO0L789	0003643145-2	C17	C	17	NM_013448	BAZ1A	bromodomain adjacent to zinc finger domain, 1A	11177	s22060	0.1 nmole	3,3	http://www.ambion.com/catalog/exon_sirna.php?id=22060	GGAUCGAUAUUUUGUCGAAtt	UUCGACAAAAUAUCGAUCCtt						00CSI0BT7S
AMO02TCB	CPE004BR	ASO0L7C7	0003643145-2	C18	C	18	NM_001005735	CHEK2	CHK2 checkpoint homolog (S. pombe)	11200	s22120	0.1 nmole	14,13,12	http://www.ambion.com/catalog/exon_sirna.php?id=22120	GGCACGUUUUACGACAGAAtt	UUCUGUCGUAAAACGUGCCtt						00CSI0BDAB
AMO02TCB	CPE004BR	ASO0L78A	0003643145-2	C19	C	19	NM_007276	CBX3	chromobox homolog 3 (HP1 gamma homolog, Drosophila)	11335	s22356	0.1 nmole	3,3	http://www.ambion.com/catalog/exon_sirna.php?id=22356	GACGUGUAGUGAAUGGGAAtt	UUCCCAUUCACUACACGUCga						00CSI0BT9Z
AMO02TCB	CPE004BR	ASO0L7C8	0003643145-2	C20	C	20	NM_052928	SMYD4	SET and MYND domain containing 4	114826	s41673	0.1 nmole	Not Determined	Not Available	CCCAAGAUUAUGUUACGUAtt	UACGUAACAUAAUCUUGGGtt						00CSI0C372
AMO02TCB	CPE004BR	ASO0L78B	0003643145-2	C21	C	21	NM_053052	SNAP47	synaptosomal-associated protein, 47kDa	116841	s42060	0.1 nmole	Not Determined	Not Available	GCAGAUACCCAGGAACUAAtt	UUAGUUCCUGGGUAUCUGCct						00CSI0ASED
AMO02TCB	CPE004BR	ASO0L7C9	0003643145-2	C22	C	22	NM_001001655	ALKBH2	alkB, alkylation repair homolog 2 (E. coli)	121642	s42495	0.1 nmole	Not Determined	Not Available	GUCUUCCCGUGAGAAAGAAtt	UUCUUUCUCACGGGAAGACtg						00CSI0ASGJ
AMO02TCB	CPE004BR	ASO0L78C	0003643145-2	C23	C	23	NM_153046	TDRD9	tudor domain containing 9	122402	s42532	0.1 nmole	Not Determined	Not Available	GAAUUGACCUUCUUAGGAAtt	UUCCUAAGAAGGUCAAUUCac						00CSI0BPVD
AMO02TCB	CPE004BR	Empty Well	0003643145-2	C24	C	24
AMO02TCB	CPE004BR	Empty Well	0003643145-2	D1	D	1
AMO02TCB	CPE004BR	ASO0L7EE	0003643145-2	D2	D	2	NM_144614	MBD3L2	methyl-CpG binding domain protein 3-like 2	125997	s42926	0.1 nmole	Not Determined	Not Available	CCAGGUCAGACGCAGAAAAtt	UUUUCUGCGUCUGACCUGGtt						00CSI0ASYM
AMO02TCB	CPE004BR	ASO0L7AB	0003643145-2	D3	D	3	NM_004073	PLK3	polo-like kinase 3 (Drosophila)	1263	s3246	0.1 nmole	12	http://www.ambion.com/catalog/exon_sirna.php?id=3246	GGCUUUGGGUAUCAACUGUtt	ACAGUUGAUACCCAAAGCCga						00CSI0CW66
AMO02TCB	CPE004BR	ASO0L7EF	0003643145-2	D4	D	4	NM_152396	METTL6	methyltransferase like 6	131965	s43656	0.1 nmole	5	http://www.ambion.com/catalog/exon_sirna.php?id=43656	ACUUUUAUGUUAGACAAGAtt	UCUUGUCUAACAUAAAAGUtt						00CSI0BC8X
AMO02TCB	CPE004BR	ASO0L7AC	0003643145-2	D5	D	5	NM_153809	TAF1L	TAF1 RNA polymerase II, TATA box binding protein (TBP)-associated factor, 210kDa-like	138474	s44116	0.1 nmole	1	http://www.ambion.com/catalog/exon_sirna.php?id=44116	CCGUGAAAAUGUGCGUAAAtt	UUUACGCACAUUUUCACGGag						00CSI0BDHA
AMO02TCB	CPE004BR	ASO0L7EG	0003643145-2	D6	D	6	NM_001880	ATF2	activating transcription factor 2	1386	s3493	0.1 nmole	8	http://www.ambion.com/catalog/exon_sirna.php?id=3493	CAAGUACUGUAAUCACCCAtt	UGGGUGAUUACAGUACUUGag						00CSI0BN1R
AMO02TCB	CPE004BR	ASO0L7AD	0003643145-2	D7	D	7	NM_001079846	CREBBP	CREB binding protein	1387	s3496	0.1 nmole	17,18	http://www.ambion.com/catalog/exon_sirna.php?id=3496	GGAUAUUGCUGUGGACGCAtt	UGCGUCCACAGCAAUAUCCaa						00CSI0BQV2
AMO02TCB	CPE004BR	ASO0L7EH	0003643145-2	D8	D	8	NM_001618	PARP1	poly (ADP-ribose) polymerase 1	142	s1098	0.1 nmole	Not Determined	Not Available	CCAUCGAUGUCAACUAUGAtt	UCAUAGUUGACAUCGAUGGga						00CSI0BYHA
AMO02TCB	CPE004BR	ASO0L7AE	0003643145-2	D9	D	9	NM_006437	PARP4	poly (ADP-ribose) polymerase family, member 4	143	s1101	0.1 nmole	33	http://www.ambion.com/catalog/exon_sirna.php?id=1101	GUACUACAGUUUAUUCGCAtt	UGCGAAUAAACUGUAGUACca						00CSI0BV22
AMO02TCB	CPE004BR	ASO0L7EI	0003643145-2	D10	D	10	NM_198274	SMYD1	SET and MYND domain containing 1	150572	s45456	0.1 nmole	7	http://www.ambion.com/catalog/exon_sirna.php?id=45456	CAUUGGAAAAGAUAGACAAtt	UUGUCUAUCUUUUCCAAUGta						00CSI0CW6D
AMO02TCB	CPE004BR	ASO0L7AF	0003643145-2	D11	D	11	NM_017460	CYP3A4	cytochrome P450, family 3, subfamily A, polypeptide 4	1576	s3847	0.1 nmole	8	http://www.ambion.com/catalog/exon_sirna.php?id=3847	UCCCAAUUCUUGAAGUAUUtt	AAUACUUCAAGAAUUGGGAtg						00CSI0BQWR
AMO02TCB	CPE004BR	ASO0L7EJ	0003643145-2	D12	D	12	NM_173533	TDRD5	tudor domain containing 5	163589	s46463	0.1 nmole	10	http://www.ambion.com/catalog/exon_sirna.php?id=46463	GCUGGUUUCUGAUCGAUAUtt	AUAUCGAUCAGAAACCAGCtg						00CSI0BROL
AMO02TCB	CPE004BR	ASO0L7AG	0003643145-2	D13	D	13	NM_152617	RNF168	ring finger protein 168	165918	s46600	0.1 nmole	1	http://www.ambion.com/catalog/exon_sirna.php?id=46600	GUGGAACUGUGGACGAUAAtt	UUAUCGUCCACAGUUCCACgt						00CSI0ATZ9
AMO02TCB	CPE004BR	ASO0L7EK	0003643145-2	D14	D	14	NM_001379	DNMT1	DNA (cytosine-5-)-methyltransferase 1	1786	s4216	0.1 nmole	Not Determined	Not Available	GGUGUGCAUUGAUGCGGAAtt	UUCCGCAUCAAUGCACACCtt						00CSI0BN40
AMO02TCB	CPE004BR	ASO0L7AH	0003643145-2	D15	D	15	NM_004412	TRDMT1	tRNA aspartic acid methyltransferase 1	1787	s4219	0.1 nmole	2,2,2	http://www.ambion.com/catalog/exon_sirna.php?id=4219	CUGUCGCUAAUGAAGUAUAtt	UAUACUUCAUUAGCGACAGtg						00CSI0BN3Z
AMO02TCB	CPE004BR	ASO0L7EL	0003643145-2	D16	D	16	NM_022552	DNMT3A	DNA (cytosine-5-)-methyltransferase 3 alpha	1788	s200426	0.1 nmole	4,4,4	http://www.ambion.com/catalog/exon_sirna.php?id=200426	CCUCAGAGCUAUUACCCAAtt	UUGGGUAAUAGCUCUGAGGcg						00CSI0B8YK
AMO02TCB	CPE004BR	ASO0L7AI	0003643145-2	D17	D	17	NM_006892	DNMT3B	DNA (cytosine-5-)-methyltransferase 3 beta	1789	s4222	0.1 nmole	14,13,13,13	http://www.ambion.com/catalog/exon_sirna.php?id=4222	GGCUAUCAGUCUUACUGCAtt	UGCAGUAAGACUGAUAGCCat						00CSI0BQZQ
AMO02TCB	CPE004BR	ASO0L7EM	0003643145-2	D18	D	18	NM_004426	PHC1	polyhomeotic homolog 1 (Drosophila)	1911	s4472	0.1 nmole	8	http://www.ambion.com/catalog/exon_sirna.php?id=4472	CCUUGUCUCUUCCACCUGAtt	UCAGGUGGAAGAGACAAGGgt						00CSI0BNSI
AMO02TCB	CPE004BR	ASO0L7AJ	0003643145-2	D19	D	19	NM_004427	PHC2	polyhomeotic homolog 2 (Drosophila)	1912	s4475	0.1 nmole	6,13	http://www.ambion.com/catalog/exon_sirna.php?id=4475	CCGUUGCUCAGAUAACUCAtt	UGAGUUAUCUGAGCAACGGct						00CSI0BXUF
AMO02TCB	CPE004BR	ASO0L7EN	0003643145-2	D20	D	20	NM_152636	METT5D1	methyltransferase 5 domain containing 1	196074	s46971	0.1 nmole	Not Determined	Not Available	GAGUUGUAUCCUAAACAAAtt	UUUGUUUAGGAUACAACUCtg						00CSI0AU62
AMO02TCB	CPE004BR	ASO0L7AK	0003643145-2	D21	D	21	NM_001429	EP300	E1A binding protein p300	2033	s4696	0.1 nmole	Not Determined	Not Available	CCACUACUGGAAUUCGGAAtt	UUCCGAAUUCCAGUAGUGGat						00CSI0BNT1
AMO02TCB	CPE004BR	ASO0L7EO	0003643145-2	D22	D	22	NM_005241	EVI1	ecotropic viral integration site 1	2122	s4873	0.1 nmole	Not Determined	Not Available	GGAACUUAAGCAGCCGUUAtt	UAACGGCUGCUUAAGUUCCtc						00CSI0C3GA
AMO02TCB	CPE004BR	ASO0L7AL	0003643145-2	D23	D	23	NM_001991	EZH1	enhancer of zeste homolog 1 (Drosophila)	2145	s4914	0.1 nmole	Not Determined	Not Available	GGUAGAAGAUGAGACGGUUtt	AACCGUCUCAUCUUCUACCat						00CSI0B8ZW
AMO02TCB	CPE004BR	Empty Well	0003643145-2	D24	D	24
AMO02TCB	CPE004BR	Empty Well	0003643145-2	E1	E	1
AMO02TCB	CPE004BR	ASO0L7CA	0003643145-2	E2	E	2	NM_004456	EZH2	enhancer of zeste homolog 2 (Drosophila)	2146	s4917	0.1 nmole	11,10	http://www.ambion.com/catalog/exon_sirna.php?id=4917	GUGUAUGAGUUUAGAGUCAtt	UGACUCUAAACUCAUACACct						00CSI0BNU8
AMO02TCB	CPE004BR	ASO0L78D	0003643145-2	E3	E	3	NM_004459	BPTF	bromodomain PHD finger transcription factor	2186	s5010	0.1 nmole	8,6	http://www.ambion.com/catalog/exon_sirna.php?id=5010	GCGUCUACCACAAUCAAUAtt	UAUUGAUUGUGGUAGACGCga						00CSI0BNUM
AMO02TCB	CPE004BR	ASO0L7CB	0003643145-2	E4	E	4	NM_004241	JMJD1C	jumonji domain containing 1C	221037	s47942	0.1 nmole	5,8	http://www.ambion.com/catalog/exon_sirna.php?id=47942	GGAAGUCUGUUGACACUCAtt	UGAGUGUCAACAGACUUCCgc						00CSI0C3AM
AMO02TCB	CPE004BR	ASO0L78E	0003643145-2	E5	E	5	NM_139178	ALKBH3	alkB, alkylation repair homolog 3 (E. coli)	221120	s47968	0.1 nmole	Not Determined	Not Available	CAUGGGACCUUGUUAAUCAtt	UGAUUAACAAGGUCCCAUGat						00CSI0C0UB
AMO02TCB	CPE004BR	ASO0L7CC	0003643145-2	E6	E	6	NM_001010870	TDRD6	tudor domain containing 6	221400	s48034	0.1 nmole	Not Determined	Not Available	GGGUACAAGUUACCUAAUAtt	UAUUAGGUAACUUGUACCCta						00CSI0BRRK
AMO02TCB	CPE004BR	ASO0L78F	0003643145-2	E7	E	7	NM_014952	BAHD1	bromo adjacent homology domain containing 1	22893	s22605	0.1 nmole	2	http://www.ambion.com/catalog/exon_sirna.php?id=22605	AGAAUUACCCACUUCGUAAtt	UUACGAAGUGGGUAAUUCUtg						00CSI0BT9U
AMO02TCB	CPE004BR	ASO0L7CD	0003643145-2	E8	E	8	NM_012237	SIRT2	sirtuin (silent mating type information regulation 2 homolog) 2 (S. cerevisiae)	22933	s22707	0.1 nmole	6,5	http://www.ambion.com/catalog/exon_sirna.php?id=22707	AGAAACAUCCGGAACCCUUtt	AAGGGUUCCGGAUGUUUCUtg						00CSI0B5FZ
AMO02TCB	CPE004BR	ASO0L78G	0003643145-2	E9	E	9	NM_012308	FBXL11	F-box and leucine-rich repeat protein 11	22992	s22791	0.1 nmole	Not Determined	Not Available	CACUGUGAAUGAUGUCAAAtt	UUUGACAUCAUUCACAGUGaa						00CSI0APC8
AMO02TCB	CPE004BR	ASO0L7CE	0003643145-2	E10	E	10	NM_015013	AOF2	amine oxidase (flavin containing) domain 2	23028	s618	0.1 nmole	Not Determined	Not Available	GAGCAAGAGUUUAACCGGUtt	ACCGGUUAAACUCUUGCUCta						00CSI0BTAN
AMO02TCB	CPE004BR	ASO0L78H	0003643145-2	E11	E	11	NM_015015	KDM4B	lysine (K)-specific demethylase 4B	23030	s229325	0.1 nmole	20	http://www.ambion.com/catalog/exon_sirna.php?id=229325	GCGACAACCUGUACCCUGAtt	UCAGGGUACAGGUUGUCGCtg						00CSI0CW64
AMO02TCB	CPE004BR	ASO0L7CF	0003643145-2	E12	E	12	XM_037523	SETD1B	SET domain containing 1B	23067	s22960	0.1 nmole	Not Determined	Not Available	CGUUCAAGGCUCAACCACAtt	UGUGGUUGAGCCUUGAACGgg						00CSI0APCV
AMO02TCB	CPE004BR	ASO0L78I	0003643145-2	E13	E	13	NM_015061	JMJD2C	jumonji domain containing 2C	23081	s22990	0.1 nmole	Not Determined	Not Available	GUAUUGAAGAAAUAUGGUAtt	UACCAUAUUUCUUCAAUACtg						00CSI0BGSG
AMO02TCB	CPE004BR	ASO0L7CG	0003643145-2	E14	E	14	NM_015107	PHF8	PHD finger protein 8	23133	s23107	0.1 nmole	Not Determined	Not Available	GUCUAACGGCAGUACGAAAtt	UUUCGUACUGCCGUUAGACat						00CSI0BGSV
AMO02TCB	CPE004BR	ASO0L78J	0003643145-2	E15	E	15	NM_001080424	KDM6B	lysine (K)-specific demethylase 6B	23135	s23110	0.1 nmole	12	http://www.ambion.com/catalog/exon_sirna.php?id=23110	CAUCUAUCUGGAGAGCAAAtt	UUUGCUCUCCAGAUAGAUGct						00CSI0C2UF
AMO02TCB	CPE004BR	ASO0L7CH	0003643145-2	E16	E	16	NM_015110	SMC5	structural maintenance of chromosomes 5	23137	s23116	0.1 nmole	Not Determined	Not Available	GGUUGAUUGCCUUACGUGAtt	UCACGUAAGGCAAUCAACCct						00CSI0BAM5
AMO02TCB	CPE004BR	ASO0L78K	0003643145-2	E17	E	17	NM_001081461	JMJD6	jumonji domain containing 6	23210	s23290	0.1 nmole	2,2	http://www.ambion.com/catalog/exon_sirna.php?id=23290	GGUGAACACCCUAAAAGAAtt	UUCUUUUAGGGUGUUCACCat						00CSI0BANM
AMO02TCB	CPE004BR	ASO0L7CI	0003643145-2	E18	E	18	NM_017575	SMG6	Smg-6 homolog, nonsense mediated mRNA decay factor (C. elegans)	23293	s23489	0.1 nmole	2	http://www.ambion.com/catalog/exon_sirna.php?id=23489	GGCAUCUUACUAUAAGUUUtt	AAACUUAUAGUAAGAUGCCtg						00CSI0BVZ5
AMO02TCB	CPE004BR	ASO0L78L	0003643145-2	E19	E	19	XM_113962	SMCHD1	structural maintenance of chromosomes flexible hinge domain containing 1	23347	s23612	0.1 nmole	Not Determined	Not Available	CCUAAGAUUGUCAACCUAAtt	UUAGGUUGACAAUCUUAGGta						00CSI0BGVG
AMO02TCB	CPE004BR	ASO0L7CJ	0003643145-2	E20	E	20	NM_012238	SIRT1	sirtuin (silent mating type information regulation 2 homolog) 1 (S. cerevisiae)	23411	s23770	0.1 nmole	Not Determined	Not Available	GGCUUGAUGGUAAUCAGUAtt	UACUGAUUACCAUCAAGCCgc						00CSI0BTEA
AMO02TCB	CPE004BR	ASO0L78M	0003643145-2	E21	E	21	NM_014290	TDRD7	tudor domain containing 7	23424	s23803	0.1 nmole	8	http://www.ambion.com/catalog/exon_sirna.php?id=23803	GGUAUGCUAUGUUGACUAUtt	AUAGUCAACAUAGCAUACCtt						00CSI0BTEC
AMO02TCB	CPE004BR	ASO0L7CK	0003643145-2	E22	E	22	NM_014292	CBX6	chromobox homolog 6	23466	s23878	0.1 nmole	1	http://www.ambion.com/catalog/exon_sirna.php?id=23878	GAAAGGGACGCAUCGAGUAtt	UACUCGAUGCGUCCCUUUCgg						00CSI0BGWG
AMO02TCB	CPE004BR	ASO0L78N	0003643145-2	E23	E	23	NM_012117	CBX5	chromobox homolog 5 (HP1 alpha homolog, Drosophila)	23468	s23884	0.1 nmole	Not Determined	Not Available	GCAGAGCAAUGAUAUCGCUtt	AGCGAUAUCAUUGCUCUGCtc						00CSI0BW00
AMO02TCB	CPE004BR	Empty Well	0003643145-2	E24	E	24
AMO02TCB	CPE004BR	Empty Well	0003643145-2	F1	F	1
AMO02TCB	CPE004BR	ASO0L8OK	0003643145-2	F2	F	2		SiSel_NC1	Silencer Select Negative Control #1 siRNA	0	s813	0.1 nmole	Not Determined	Not Available	UAACGACGCGACGACGUAAtt	UUACGUCGUCGCGUCGUUAtt						00CSI0CWB1
AMO02TCB	CPE004BR	ASO0L7AM	0003643145-2	F3	F	3	NM_014299	BRD4	bromodomain containing 4	23476	s23902	0.1 nmole	2,2	http://www.ambion.com/catalog/exon_sirna.php?id=23902	CCUGAUUACUAUAAGAUCAtt	UGAUCUUAUAGUAAUCAGGga						00CSI0CVQM
AMO02TCB	CPE004BR	ASO0L7EQ	0003643145-2	F4	F	4	NM_175709	CBX7	chromobox homolog 7	23492	s23926	0.1 nmole	Not Determined	Not Available	AGAGAGGUCCGAAACCCAAtt	UUGGGUUUCGGACCUCUCUtc						00CSI0BGWM
AMO02TCB	CPE004BR	ASO0L8OI	0003643145-2	F5	F	5	NM_000051	ATM	ataxia telangiectasia mutated	472	s1708	0.1 nmole	29,3	http://www.ambion.com/catalog/exon_sirna.php?id=1708	AUAUAUCACCUGUUUGUUAtt	UAACAAACAGGUGAUAUAUtt						00CSI0BAXW
AMO02TCB	CPE004BR	ASO0L7ER	0003643145-2	F6	F	6	NM_015355	SUZ12	suppressor of zeste 12 homolog (Drosophila)	23512	s23968	0.1 nmole	Not Determined	Not Available	GGACCUACGUUGCAGUUCAtt	UGAACUGCAACGUAGGUCCct						00CSI0BTEP
AMO02TCB	CPE004BR	ASO0L7AN	0003643145-2	F7	F	7	NM_012330	MYST4	MYST histone acetyltransferase (monocytic leukemia) 4	23522	s23998	0.1 nmole	13	http://www.ambion.com/catalog/exon_sirna.php?id=23998	GCAAGGAUUUGGACGGUUUtt	AAACCGUCCAAAUCCUUGCct						00CSI0BTFJ
AMO02TCB	CPE004BR	ASO0L7ES	0003643145-2	F8	F	8	NM_012387	PADI4	peptidyl arginine deiminase, type IV	23569	s24120	0.1 nmole	Not Determined	Not Available	GAGAGAACAUAAUUCAUUUtt	AAAUGAAUUAUGUUCUCUCaa						00CSI0BTFX
AMO02TCB	CPE004BR	ASO0L7AO	0003643145-2	F9	F	9	NM_014577	BRD1	bromodomain containing 1	23774	s24389	0.1 nmole	5	http://www.ambion.com/catalog/exon_sirna.php?id=24389	GGUUAGAAGCUCAAGGGUAtt	UACCCUUGAGCUUCUAACCgt						00CSI0BW7X
AMO02TCB	CPE004BR	ASO0L7ET	0003643145-2	F10	F	10	NM_153252	BRWD3	bromodomain and WD repeat domain containing 3	254065	s48490	0.1 nmole	Not Determined	Not Available	CGAAGAAUGUGAACGGGUUtt	AACCCGUUCACAUUCUUCGtc						00CSI0ATHS
AMO02TCB	CPE004BR	ASO0L7AP	0003643145-2	F11	F	11	NM_014033	METTL7A	methyltransferase like 7A	25840	s24597	0.1 nmole	1	http://www.ambion.com/catalog/exon_sirna.php?id=24597	GGUUCACUGUGAUAUACAAtt	UUGUAUAUCACAGUGAACCtc						00CSI0BW8J
AMO02TCB	CPE004BR	ASO0L7EU	0003643145-2	F12	F	12	NM_015478	L3MBTL	l(3)mbt-like (Drosophila)	26013	s24935	0.1 nmole	6,6	http://www.ambion.com/catalog/exon_sirna.php?id=24935	CACCCGUCCAUGUACUUCAtt	UGAAGUACAUGGACGGGUGtt						00CSI0BSZP
AMO02TCB	CPE004BR	ASO0L7AQ	0003643145-2	F13	F	13	NM_015557	CHD5	chromodomain helicase DNA binding protein 5	26038	s24988	0.1 nmole	19	http://www.ambion.com/catalog/exon_sirna.php?id=24988	GUAUCGCUGCUCAACAUCAtt	UGAUGUUGAGCAGCGAUACtt						00CSI0BW9K
AMO02TCB	CPE004BR	ASO0L7EV	0003643145-2	F14	F	14	NM_015559	SETBP1	SET binding protein 1	26040	s229892	0.1 nmole	4	http://www.ambion.com/catalog/exon_sirna.php?id=229892	GACUUGCAGCAAACCAAAAtt	UUUUGGUUUGCUGCAAGUCca						00CSI0CW6E
AMO02TCB	CPE004BR	ASO0L7AR	0003643145-2	F15	F	15	NM_015630	EPC2	enhancer of polycomb homolog 2 (Drosophila)	26122	s25125	0.1 nmole	Not Determined	Not Available	GGUCAUAAUGGACCGAAUAtt	UAUUCGGUCCAUUAUGACCct						00CSI0BH1U
AMO02TCB	CPE004BR	ASO0L7EW	0003643145-2	F16	F	16	NM_001009936	PHF19	PHD finger protein 19	26147	s25161	0.1 nmole	3,3	http://www.ambion.com/catalog/exon_sirna.php?id=25161	GCCUCGUGACUUUCGAAGAtt	UCUUCGAAAGUCACGAGGCag						00CSI0B55R
AMO02TCB	CPE004BR	ASO0L7AS	0003643145-2	F17	F	17	NM_021078	KAT2A	K(lysine) acetyltransferase 2A	2648	s5658	0.1 nmole	Not Determined	Not Available	CCAUUUGAGAAACCUAAUAtt	UAUUAGGUUUCUCAAAUGGag						00CSI0BNY7
AMO02TCB	CPE004BR	ASO0L7EX	0003643145-2	F18	F	18	NM_148674	SMC1B	structural maintenance of chromosomes 1B	27127	s25865	0.1 nmole	15	http://www.ambion.com/catalog/exon_sirna.php?id=25865	GCGUGGAAAAUAUUCGUGAtt	UCACGAAUAUUUUCCACGCca						00CSI0BT2L
AMO02TCB	CPE004BR	ASO0L7AT	0003643145-2	F19	F	19	NM_015695	BRPF3	bromodomain and PHD finger containing, 3	27154	s25919	0.1 nmole	Not Determined	Not Available	GGAUAUCACCGAAUGCAAUtt	AUUGCAUUCGGUGAUAUCCtg						00CSI0BWCP
AMO02TCB	CPE004BR	ASO0L7EY	0003643145-2	F20	F	20	NM_014481	APEX2	APEX nuclease (apurinic/apyrimidinic endonuclease) 2	27301	s26119	0.1 nmole	3	http://www.ambion.com/catalog/exon_sirna.php?id=26119	CAUGGAUGAGUUUACCCAAtt	UUGGGUAAACUCAUCCAUGtt						00CSI0BA6G
AMO02TCB	CPE004BR	ASO0L7AU	0003643145-2	F21	F	21	NM_014159	SETD2	SET domain containing 2	29072	s26424	0.1 nmole	Not Determined	Not Available	CCUGAACCCUUACCGGAAAtt	UUUCCGGUAAGGGUUCAGGca						00CSI0BVQK
AMO02TCB	CPE004BR	ASO0L7EZ	0003643145-2	F22	F	22	NM_013240	N6AMT1	N-6 adenine-specific DNA methyltransferase 1 (putative)	29104	s26497	0.1 nmole	3,3	http://www.ambion.com/catalog/exon_sirna.php?id=26497	CAUUCAACCAGUUAUUACAtt	UGUAAUAACUGGUUGAAUGtg						00CSI0BT56
AMO02TCB	CPE004BR	ASO0L7AV	0003643145-2	F23	F	23	NM_013263	BRD7	bromodomain containing 7	29117	s26525	0.1 nmole	3	http://www.ambion.com/catalog/exon_sirna.php?id=26525	CAAAAACGAUCAUGACAAAtt	UUUGUCAUGAUCGUUUUUGtc						00CSI0AMAN
AMO02TCB	CPE004BR	Empty Well	0003643145-2	F24	F	24
AMO02TCB	CPE004BR	Empty Well	0003643145-2	G1	G	1
AMO02TCB	CPE004BR	ASO0L7CL	0003643145-2	G2	G	2	NM_013369	DNMT3L	DNA (cytosine-5-)-methyltransferase 3-like	29947	s26770	0.1 nmole	2,2	http://www.ambion.com/catalog/exon_sirna.php?id=26770	GCAUGGACGUGAUUUUGGUtt	ACCAAAAUCACGUCCAUGCtg						00CSI0BVRQ
AMO02TCB	CPE004BR	ASO0L78O	0003643145-2	G3	G	3	NM_013450	BAZ2B	bromodomain adjacent to zinc finger domain, 2B	29994	s26866	0.1 nmole	27	http://www.ambion.com/catalog/exon_sirna.php?id=26866	GCGUCUCACUCAUUGCGUUtt	AACGCAAUGAGUGAGACGCat						00CSI0BAT6
AMO02TCB	CPE004BR	ASO0L7CM	0003643145-2	G4	G	4	NM_004964	HDAC1	histone deacetylase 1	3065	s74	0.1 nmole	7	http://www.ambion.com/catalog/exon_sirna.php?id=74	CCGGUCAUGUCCAAAGUAAtt	UUACUUUGGACAUGACCGGct						00CSI0B5CU
AMO02TCB	CPE004BR	ASO0L78P	0003643145-2	G5	G	5	NM_001527	HDAC2	histone deacetylase 2	3066	s6494	0.1 nmole	7	http://www.ambion.com/catalog/exon_sirna.php?id=6494	GGCAGAUAUUUAAGCCUAUtt	AUAGGCUUAAAUAUCUGCCca						00CSI0BMPE
AMO02TCB	CPE004BR	ASO0L7CN	0003643145-2	G6	G	6	NM_004504	AGFG1	ArfGAP with FG repeats 1	3267	s6897	0.1 nmole	Not Determined	Not Available	CGUAUACUUCCACAAGUAAtt	UUACUUGUGGAAGUAUACGca						00CSI0BMRY
AMO02TCB	CPE004BR	ASO0L8DI	0003643145-2	G7	G	7	NM_001040694	INCENP	inner centromere protein antigens 135/155kDa	3619	s7424	0.1 nmole	10,10	http://www.ambion.com/catalog/exon_sirna.php?id=7424	AGUCCUUUAUUAAGCGCAAtt	UUGCGCUUAAUAAAGGACUtc						00CSI0CW72
AMO02TCB	CPE004BR	ASO0L7CO	0003643145-2	G8	G	8	NM_006076	AGFG2	ArfGAP with FG repeats 2	3268	s6900	0.1 nmole	2	http://www.ambion.com/catalog/exon_sirna.php?id=6900	CAAUCUCCAUGACAACUUUtt	AAAGUUGUCAUGGAGAUUGac						00CSI0CW68
AMO02TCB	CPE004BR	ASO0L78Q	0003643145-2	G9	G	9	NM_001535	PRMT2	protein arginine methyltransferase 2	3275	s6915	0.1 nmole	5,6	http://www.ambion.com/catalog/exon_sirna.php?id=6915	CGAACAACUAAAUACCACAtt	UGUGGUAUUUAGUUGUUCGtg						00CSI0BMRZ
AMO02TCB	CPE004BR	ASO0L7CP	0003643145-2	G10	G	10	NM_198318	PRMT1	protein arginine methyltransferase 1	3276	s6918	0.1 nmole	Not Determined	Not Available	CGAGGACCGGCAGUACAAAtt	UUUGUACUGCCGGUCCUCGat						00CSI0BMS0
AMO02TCB	CPE004BR	ASO0L78R	0003643145-2	G11	G	11	NM_001641	APEX1	APEX nuclease (multifunctional DNA repair enzyme) 1	328	s1446	0.1 nmole	4,4,4	http://www.ambion.com/catalog/exon_sirna.php?id=1446	CAGAUAUACUGUGCCUUCAtt	UGAAGGCACAGUAUAUCUGgg						00CSI0BYJR
AMO02TCB	CPE004BR	ASO0L7CQ	0003643145-2	G12	G	12	NM_001005372	METTL2A	methyltransferase like 2A	339175	s50465	0.1 nmole	Not Determined	Not Available	ACCACCAAUUUAUUUCCAUtt	AUGGAAAUAAAUUGGUGGUtt						00CSI0CW69
AMO02TCB	CPE004BR	ASO0L78S	0003643145-2	G13	G	13	NM_004973	JARID2	jumonji, AT rich interactive domain 2	3720	s7656	0.1 nmole	16	http://www.ambion.com/catalog/exon_sirna.php?id=7656	GGUGGUACAAGAGAACGAAtt	UUCGUUCUCUUGUACCACCat						00CSI0C3ID
AMO02TCB	CPE004BR	ASO0L7CR	0003643145-2	G14	G	14	NM_002253	KDR	kinase insert domain receptor (a type III receptor tyrosine kinase)	3791	s7823	0.1 nmole	Not Determined	Not Available	CCAUCGUCAUGGAUCCAGAtt	UCUGGAUCCAUGACGAUGGac						00CSI0BCZX
AMO02TCB	CPE004BR	ASO0L78T	0003643145-2	G15	G	15	NM_020382	SETD8	SET domain containing (lysine methyltransferase) 8	387893	s51989	0.1 nmole	4	http://www.ambion.com/catalog/exon_sirna.php?id=51989	GUACCUUUUCCAAACCAAAtt	UUUGGUUUGGAAAAGGUACca						00CSI0BTKT
AMO02TCB	CPE004BR	ASO0L7CS	0003643145-2	G16	G	16	XM_372429		similar to hCG2041443	390245	s52752	0.1 nmole	Not Determined	Not Available	CAACUGGAGAGAUGAUAUAtt	UAUAUCAUCUCUCCAGUUGct						00CSI0AUSC
AMO02TCB	CPE004BR	ASO0L78U	0003643145-2	G17	G	17	NM_002310	LIFR	leukemia inhibitory factor receptor alpha	3977	s8171	0.1 nmole	Not Determined	Not Available	GGAUAUCAAUUAUUACGCUtt	AGCGUAAUAAUUGAUAUCCtt						00CSI0B5JD
AMO02TCB	CPE004BR	ASO0L7CT	0003643145-2	G18	G	18	NM_002384	MBD1	methyl-CpG binding domain protein 1	4152	s8548	0.1 nmole	Not Determined	Not Available	GGAUCCGAAGCAAAGUUGAtt	UCAACUUUGCUUCGGAUCCtg						00CSI0BO16
AMO02TCB	CPE004BR	ASO0L78V	0003643145-2	G19	G	19	NM_004992	MECP2	methyl CpG binding protein 2 (Rett syndrome)	4204	s8645	0.1 nmole	Not Determined	Not Available	GACAUUGUUUCAUCCUCCAtt	UGGAGGAUGAAACAAUGUCtt						00CSI0BXAZ
AMO02TCB	CPE004BR	ASO0L7CU	0003643145-2	G20	G	20	NM_023033	METTL1	methyltransferase like 1	4234	s8704	0.1 nmole	Not Determined	Not Available	GAAUAUGCCUACGUGCUAAtt	UUAGCACGUAGGCAUAUUCtg						00CSI0BXB9
AMO02TCB	CPE004BR	ASO0L78W	0003643145-2	G21	G	21	NM_005933	MLL	myeloid/lymphoid or mixed-lineage leukemia (trithorax homolog, Drosophila)	4297	s8818	0.1 nmole	36	http://www.ambion.com/catalog/exon_sirna.php?id=8818	GGUUGCUAUAUGUUCCGAAtt	UUCGGAACAUAUAGCAACCaa						00CSI0BO2I
AMO02TCB	CPE004BR	ASO0L7CV	0003643145-2	G22	G	22	NM_014140	SMARCAL1	SWI/SNF related, matrix associated, actin dependent regulator of chromatin, subfamily a-like 1	50485	s26996	0.1 nmole	Not Determined	Not Available	GCUUUGACCUUCUUAGCAAtt	UUGCUAAGAAGGUCAAAGCtg						00CSI0B4UR
AMO02TCB	CPE004BR	ASO0L78X	0003643145-2	G23	G	23	NM_001077180	METTL9	methyltransferase like 9	51108	s27453	0.1 nmole	2,2	http://www.ambion.com/catalog/exon_sirna.php?id=27453	GAGUUACCUUGAUCAAGGAtt	UCCUUGAUCAAGGUAACUCtg						00CSI0AMJM
AMO02TCB	CPE004BR	Empty Well	0003643145-2	G24	G	24
AMO02TCB	CPE004BR	Empty Well	0003643145-2	H1	H	1
AMO02TCB	CPE004BR	ASO0L7F0	0003643145-2	H2	H	2	NM_016028	SUV420H1	suppressor of variegation 4-20 homolog 1 (Drosophila)	51111	s27462	0.1 nmole	7,7	http://www.ambion.com/catalog/exon_sirna.php?id=27462	GGUGGGUUGUAUUGCCGAAtt	UUCGGCAAUACAACCCACCag						00CSI0AMJO
AMO02TCB	CPE004BR	ASO0L7AW	0003643145-2	H3	H	3	NM_001040443	PHF11	PHD finger protein 11	51131	s27516	0.1 nmole	10,11	http://www.ambion.com/catalog/exon_sirna.php?id=27516	AUUCAUGCAUCUCAACAAAtt	UUUGUUGAGAUGCAUGAAUtt						00CSI0BXYA
AMO02TCB	CPE004BR	ASO0L7F1	0003643145-2	H4	H	4	NM_016483	PHF7	PHD finger protein 7	51533	s28283	0.1 nmole	10,9	http://www.ambion.com/catalog/exon_sirna.php?id=28283	GCUCCUCUCUUAGAUCUAAtt	UUAGAUCUAAGAGAGGAGCag						00CSI0BUK5
AMO02TCB	CPE004BR	ASO0L7AX	0003643145-2	H5	H	5	NM_015401	HDAC7	histone deacetylase 7	51564	s28336	0.1 nmole	Not Determined	Not Available	GGAUAGUCGUGAUGCCCAUtt	AUGGGCAUCACGACUAUCCtg						00CSI0BUKD
AMO02TCB	CPE004BR	ASO0L7F2	0003643145-2	H6	H	6	NM_016604	KDM3B	lysine (K)-specific demethylase 3B	51780	s28658	0.1 nmole	22	http://www.ambion.com/catalog/exon_sirna.php?id=28658	GGUUCACAAUCUAUACAGUtt	ACUGUAUAGAUUGUGAACCtg						00CSI0C402
AMO02TCB	CPE004BR	ASO0L7AY	0003643145-2	H7	H	7	NM_002636	PHF1	PHD finger protein 1	5252	s10434	0.1 nmole	Not Determined	Not Available	CCUCAGCAGUGCGCAAUCAtt	UGAUUGCGCACUGCUGAGGgt						00CSI0C3KU
AMO02TCB	CPE004BR	ASO0L7F3	0003643145-2	H8	H	8	NM_005392	PHF2	PHD finger protein 2	5253	s10437	0.1 nmole	12	http://www.ambion.com/catalog/exon_sirna.php?id=10437	GACCGGAAGUGAAUACUGUtt	ACAGUAUUCACUUCCGGUCgg						00CSI0BGDF
AMO02TCB	CPE004BR	ASO0L7AZ	0003643145-2	H9	H	9	NM_005030	PLK1	polo-like kinase 1 (Drosophila)	5347	s449	0.1 nmole	3	http://www.ambion.com/catalog/exon_sirna.php?id=449	CAACCAAAGUCGAAUAUGAtt	UCAUAUUCGACUUUGGUUGcc						00CSI0BD46
AMO02TCB	CPE004BR	ASO0L7F4	0003643145-2	H10	H	10	NM_003926	MBD3	methyl-CpG binding domain protein 3	53615	s28737	0.1 nmole	6	http://www.ambion.com/catalog/exon_sirna.php?id=28737	GGCGUAGUUUUGAAACUCAtt	UGAGUUUCAAAACUACGCCtc						00CSI0BUM4
AMO02TCB	CPE004BR	Empty Well	0003643145-2	H11	H	11
AMO02TCB	CPE004BR	ASO0L7F5	0003643145-2	H12	H	12	NM_001007246	BRWD1	bromodomain and WD repeat domain containing 1	54014	s28831	0.1 nmole	5,5,5	http://www.ambion.com/catalog/exon_sirna.php?id=28831	GUCCUAUGUUGGAUAAAGAtt	UCUUUAUCCAACAUAGGACcg						00CSI0AMRP
AMO02TCB	CPE004BR	ASO0L7B0	0003643145-2	H13	H	13	NM_001007259	SETD4	SET domain containing 4	54093	s28858	0.1 nmole	7,9	http://www.ambion.com/catalog/exon_sirna.php?id=28858	GAAACUCAUUCUUACGAAAtt	UUUCGUAAGAAUGAGUUUCtt						00CSI0AMS1
AMO02TCB	CPE004BR	ASO0L7F6	0003643145-2	H14	H	14	NM_019023	PRMT7	protein arginine methyltransferase 7	54496	s29077	0.1 nmole	8	http://www.ambion.com/catalog/exon_sirna.php?id=29077	GCAUAGACUUCAGCAAGCAtt	UGCUUGCUGAAGUCUAUGCtg						00CSI0BZGY
AMO02TCB	CPE004BR	ASO0L7B1	0003643145-2	H15	H	15	NM_017621	ALKBH4	alkB, alkylation repair homolog 4 (E. coli)	54784	s29433	0.1 nmole	3	http://www.ambion.com/catalog/exon_sirna.php?id=29433	GGAACAGGGUUGAAGAUUUtt	AAAUCUUCAACCCUGUUCCct						00CSI0AN21
AMO02TCB	CPE004BR	ASO0L7F7	0003643145-2	H16	H	16	NM_017758	ALKBH5	alkB, alkylation repair homolog 5 (E. coli)	54890	s29687	0.1 nmole	Not Determined	Not Available	UCAGAUCGCCUGUCAGGAAtt	UUCCUGACAGGCGAUCUGAag						00CSI0AMW2
AMO02TCB	CPE004BR	Empty Well	0003643145-2	H17	H	17
AMO02TCB	CPE004BR	ASO0L7F8	0003643145-2	H18	H	18	NM_017778	WHSC1L1	Wolf-Hirschhorn syndrome candidate 1-like 1	54904	s29726	0.1 nmole	2,2	http://www.ambion.com/catalog/exon_sirna.php?id=29726	GGGUAUCCAUCAUCAAUCAtt	UGAUUGAUGAUGGAUACCCat						00CSI0BS3U
AMO02TCB	CPE004BR	ASO0L7B2	0003643145-2	H19	H	19	NM_002707	PPM1G	protein phosphatase, Mg2+/Mn2+ dependent, 1G	5496	s10925	0.1 nmole	5,5	http://www.ambion.com/catalog/exon_sirna.php?id=10925	AGGCUACCAUGACUAUUGAtt	UCAAUAGUCAUGGUAGCCUct						00CSI0BDPU
AMO02TCB	CPE004BR	ASO0L7F9	0003643145-2	H20	H	20	NM_018137	PRMT6	protein arginine methyltransferase 6	55170	s30338	0.1 nmole	Not Determined	Not Available	CUUCACUACUGGUAAUUAAtt	UUAAUUACCAGUAGUGAAGtt						00CSI0BS4I
AMO02TCB	CPE004BR	ASO0L7B3	0003643145-2	H21	H	21	NM_002716	PPP2R1B	protein phosphatase 2 (formerly 2A), regulatory subunit A, beta isoform	5519	s10967	0.1 nmole	12,12	http://www.ambion.com/catalog/exon_sirna.php?id=10967	CCUAAUUACUUGCAUAGAAtt	UUCUAUGCAAGUAAUUAGGat						00CSI0BDQ7
AMO02TCB	CPE004BR	ASO0L7FA	0003643145-2	H22	H	22	NM_133325	PHF10	PHD finger protein 10	55274	s30607	0.1 nmole	Not Determined	Not Available	CAACAACAGAAUACUCAGAtt	UCUGAGUAUUCUGUUGUUGca						00CSI0BS5J
AMO02TCB	CPE004BR	ASO0L7B4	0003643145-2	H23	H	23	NM_002720	PPP4C	protein phosphatase 4, catalytic subunit	5531	s11000	0.1 nmole	5	http://www.ambion.com/catalog/exon_sirna.php?id=11000	GGCACUUAAGGUUCGCUAUtt	AUAGCGAACCUUAAGUGCCag						00CSI0BDJ6
AMO02TCB	CPE004BR	Empty Well	0003643145-2	H24	H	24
AMO02TCB	CPE004BR	Empty Well	0003643145-2	I1	I	1
AMO02TCB	CPE004BR	ASO0L7CW	0003643145-2	I2	I	2	NM_017780	CHD7	chromodomain helicase DNA binding protein 7	55636	s31141	0.1 nmole	31	http://www.ambion.com/catalog/exon_sirna.php?id=31141	GGAUGACGAUAAGUCGGAAtt	UUCCGACUUAUCGUCAUCCtc						00CSI0BS7F
AMO02TCB	CPE004BR	ASO0L78Y	0003643145-2	I3	I	3	NM_018039	KDM4D	lysine (K)-specific demethylase 4D	55693	s31267	0.1 nmole	3	http://www.ambion.com/catalog/exon_sirna.php?id=31267	AGAGAGACCUAUGAUAAUAtt	UAUUAUCAUAGGUCUCUCUgg						00CSI0AN61
AMO02TCB	CPE004BR	ASO0L7CX	0003643145-2	I4	I	4	NM_018117	BRWD2	bromodomain and WD repeat domain containing 2	55717	s31327	0.1 nmole	Not Determined	Not Available	GGUAUUGAAUGGACAAGUUtt	AACUUGUCCAUUCAAUACCct						00CSI0AN59
AMO02TCB	CPE004BR	ASO0L78Z	0003643145-2	I5	I	5	NM_018411	HR	hairless homolog (mouse)	55806	s31557	0.1 nmole	Not Determined	Not Available	GGAGCAGUUUGAAUGUCCAtt	UGGACAUUCAAACUGCUCCga						00CSI0BB8I
AMO02TCB	CPE004BR	ASO0L7CY	0003643145-2	I6	I	6	NM_018433	JMJD1A	jumonji domain containing 1A	55818	s31587	0.1 nmole	Not Determined	Not Available	GGAUGUAAACAGUCUUCGAtt	UCGAAGACUGUUUACAUCCtg						00CSI0C41I
AMO02TCB	CPE004BR	ASO0L790	0003643145-2	I7	I	7	NM_018486	HDAC8	histone deacetylase 8	55869	s31698	0.1 nmole	Not Determined	Not Available	GGUCCCGGUUUAUAUCUAUtt	AUAGAUAUAAACCGGGACCag						00CSI0BS8W
AMO02TCB	CPE004BR	ASO0L7CZ	0003643145-2	I8	I	8	NM_018489	ASH1L	ash1 (absent, small, or homeotic)-like (Drosophila)	55870	s31701	0.1 nmole	3	http://www.ambion.com/catalog/exon_sirna.php?id=31701	CAAACUCCAUAAUACGGUAtt	UACCGUAUUAUGGAGUUUGga						00CSI0BS8X
AMO02TCB	CPE004BR	ASO0L791	0003643145-2	I9	I	9	NM_001034023	DMAP1	DNA methyltransferase 1 associated protein 1	55929	s31790	0.1 nmole	7,7,6	http://www.ambion.com/catalog/exon_sirna.php?id=31790	GGCUGUUCCUGAGACUGCAtt	UGCAGUCUCAGGAACAGCCgg						00CSI0BS92
AMO02TCB	CPE004BR	ASO0L7D0	0003643145-2	I10	I	10	NM_002747	MAPK4	mitogen-activated protein kinase 4	5596	s11144	0.1 nmole	3	http://www.ambion.com/catalog/exon_sirna.php?id=11144	CAGAAGGGUUGGUAACAAAtt	UUUGUUACCAACCCUUCUGac						00CSI0CW6A
AMO02TCB	CPE004BR	ASO0L792	0003643145-2	I11	I	11	NM_002754	MAPK13	mitogen-activated protein kinase 13	5603	s11165	0.1 nmole	4	http://www.ambion.com/catalog/exon_sirna.php?id=11165	GGUGUAUCAGAUGCUCAAAtt	UUUGAGCAUCUGAUACACCag						00CSI0BDEY
AMO02TCB	CPE004BR	ASO0L7D1	0003643145-2	I12	I	12	NM_198795	TDRD1	tudor domain containing 1	56165	s32040	0.1 nmole	14	http://www.ambion.com/catalog/exon_sirna.php?id=32040	GGUCGGAUAUGUAGAUUAUtt	AUAAUCUACAUAUCCGACCag						00CSI0BBAH
AMO02TCB	CPE004BR	ASO0L793	0003643145-2	I13	I	13	NM_019852	METTL3	methyltransferase like 3	56339	s32142	0.1 nmole	2	http://www.ambion.com/catalog/exon_sirna.php?id=32142	GAUCCUGAGUUAGAGAAGAtt	UCUUCUCUAACUCAGGAUCtg						00CSI0BWY0
AMO02TCB	CPE004BR	ASO0L7D2	0003643145-2	I14	I	14	NM_019854	PRMT8	protein arginine methyltransferase 8	56341	s32145	0.1 nmole	9	http://www.ambion.com/catalog/exon_sirna.php?id=32145	GGAAAUCUACGGGACCAUAtt	UAUGGUCCCGUAGAUUUCCtc						00CSI0BSB2
AMO02TCB	CPE004BR	ASO0L794	0003643145-2	I15	I	15	NM_020159	SMARCAD1	SWI/SNF-related, matrix-associated actin-dependent regulator of chromatin, subfamily a, containing DEAD/H box 1	56916	s32385	0.1 nmole	Not Determined	Not Available	GGACGAUUGAAGAAUCCAUtt	AUGGAUUCUUCAAUCGUCCct						00CSI0BWYX
AMO02TCB	CPE004BR	ASO0L7D3	0003643145-2	I16	I	16	XM_001127274	SMYD2	SET and MYND domain containing 2	56950	s32469	0.1 nmole	Not Determined	Not Available	CAAUGUGGAGUGUCAGAAAtt	UUUCUGACACUCCACAUUGca						00CSI0C421
AMO02TCB	CPE004BR	ASO0L795	0003643145-2	I17	I	17	NM_020226	PRDM8	PR domain containing 8	56978	s32517	0.1 nmole	Not Determined	Not Available	CCUUGAAGCCUACAUAAAAtt	UUUUAUGUAGGCUUCAAGGtt						00CSI0BH81
AMO02TCB	CPE004BR	ASO0L7D4	0003643145-2	I18	I	18	NM_020227	PRDM9	PR domain containing 9	56979	s32520	0.1 nmole	Not Determined	Not Available	AGUGUUAAAUCAGAUGUUAtt	UAACAUCUGAUUUAACACUga						00CSI0C422
AMO02TCB	CPE004BR	ASO0L796	0003643145-2	I19	I	19	NM_020228	PRDM10	PR domain containing 10	56980	s32523	0.1 nmole	15,14,11,10	http://www.ambion.com/catalog/exon_sirna.php?id=32523	GCGGCAUGCUGGUAAAUCAtt	UGAUUUACCAGCAUGCCGCgc						00CSI0BWZ7
AMO02TCB	CPE004BR	ASO0L7D5	0003643145-2	I20	I	20	NM_020229	PRDM11	PR domain containing 11	56981	s32526	0.1 nmole	3	http://www.ambion.com/catalog/exon_sirna.php?id=32526	GAAUGACCGAGAACAUGAAtt	UUCAUGUUCUCGGUCAUUCtg						00CSI0BH82
AMO02TCB	CPE004BR	ASO0L797	0003643145-2	I21	I	21	NM_020649	CBX8	chromobox homolog 8 (Pc class homolog, Drosophila)	57332	s32948	0.1 nmole	5	http://www.ambion.com/catalog/exon_sirna.php?id=32948	GACCGUCACCAUUAAGGAAtt	UUCCUUAAUGGUGACGGUCaa						00CSI0BPE8
AMO02TCB	CPE004BR	ASO0L7D6	0003643145-2	I22	I	22	NM_015409	EP400	E1A binding protein p400	57634	s33488	0.1 nmole	15	http://www.ambion.com/catalog/exon_sirna.php?id=33488	CCACCUAGCUUGUAACGAAtt	UUCGUUACAAGCUAGGUGGgc						00CSI0BX27
AMO02TCB	CPE004BR	ASO0L798	0003643145-2	I23	I	23	NM_020920	CHD8	chromodomain helicase DNA binding protein 8	57680	s33581	0.1 nmole	Not Determined	Not Available	GUACUUAUAUGAACGUAUUtt	AAUACGUUCAUAUAAGUACct						00CSI0BPFM
AMO02TCB	CPE004BR	Empty Well	0003643145-2	I24	I	24
AMO02TCB	CPE004BR	Empty Well	0003643145-2	J1	J	1
AMO02TCB	CPE004BR	ASO0L7FB	0003643145-2	J2	J	2	NM_170606	MLL3	myeloid/lymphoid or mixed-lineage leukemia 3	58508	s33889	0.1 nmole	37	http://www.ambion.com/catalog/exon_sirna.php?id=33889	CUCCUGAUGUUGCUAGUAUtt	AUACUAGCAACAUCAGGAGga						00CSI0BB3R
AMO02TCB	CPE004BR	ASO0L7B5	0003643145-2	J3	J	3	NM_000321	RB1	retinoblastoma 1	5925	s523	0.1 nmole	8	http://www.ambion.com/catalog/exon_sirna.php?id=523	GGAUAGCAAAACAACUAGAtt	UCUAGUUGUUUUGCUAUCCgt						00CSI0B6SI
AMO02TCB	CPE004BR	ASO0L7FC	0003643145-2	J4	J	4	NM_001042603	KDM5A	lysine (K)-specific demethylase 5A	5927	s11835	0.1 nmole	20,20	http://www.ambion.com/catalog/exon_sirna.php?id=11835	CCGCUAAAGUGGAAGCUAUtt	AUAGCUUCCACUUUAGCGGtc						00CSI0C3KQ
AMO02TCB	CPE004BR	ASO0L7B6	0003643145-2	J5	J	5	NM_006910	RBBP6	retinoblastoma binding protein 6	5930	s11844	0.1 nmole	1,1,1	http://www.ambion.com/catalog/exon_sirna.php?id=11844	CGACUUAAAGAAGCAGAUUtt	AAUCUGCUUCUUUAAGUCGca						00CSI0B6SJ
AMO02TCB	CPE004BR	ASO0L7FD	0003643145-2	J6	J	6	NM_021619	PRDM12	PR domain containing 12	59335	s33987	0.1 nmole	3	http://www.ambion.com/catalog/exon_sirna.php?id=33987	CAAGUGUGCACGUAACGAAtt	UUCGUUACGUGCACACUUGat						00CSI0CW6F
AMO02TCB	CPE004BR	ASO0L7B7	0003643145-2	J7	J	7	NM_021620	PRDM13	PR domain containing 13	59336	s33990	0.1 nmole	4	http://www.ambion.com/catalog/exon_sirna.php?id=33990	GCUUAUUACCCGCUCAAAUtt	AUUUGAGCGGGUAAUAAGCgg						00CSI0C449
AMO02TCB	CPE004BR	ASO0L7FE	0003643145-2	J8	J	8	NM_005104	BRD2	bromodomain containing 2	6046	s12071	0.1 nmole	Not Determined	Not Available	GGUCUACCGGAUUAUCACAtt	UGUGAUAAUCCGGUAGACCca						00CSI0B6FI
AMO02TCB	CPE004BR	ASO0L7B8	0003643145-2	J9	J	9	NM_020318	PAPPA2	pappalysin 2	60676	s34160	0.1 nmole	3,3	http://www.ambion.com/catalog/exon_sirna.php?id=34160	GAGAGAAGGUGAUACGCUAtt	UAGCGUAUCACCUUCUCUCcc						00CSI0BR0C
AMO02TCB	CPE004BR	ASO0L7FF	0003643145-2	J10	J	10	NM_002972	SBF1	SET binding factor 1	6305	s12483	0.1 nmole	Not Determined	Not Available	ACACGGAGGUGUUCAGGAAtt	UUCCUGAACACCUCCGUGUgg						00CSI0BDJM
AMO02TCB	CPE004BR	ASO0L7B9	0003643145-2	J11	J	11	NM_182907	PRDM1	PR domain containing 1, with ZNF domain	639	s1992	0.1 nmole	3	http://www.ambion.com/catalog/exon_sirna.php?id=1992	GGACCUCGAUGACUUUAGAtt	UCUAAAGUCAUCGAGGUCCtt						00CSI0BYNC
AMO02TCB	CPE004BR	ASO0L7FG	0003643145-2	J12	J	12	NM_022114	PRDM16	PR domain containing 16	63976	s34347	0.1 nmole	Not Determined	Not Available	GCAUCAACGCGAACAGAGAtt	UCUCUGUUCGCGUUGAUGCtt						00CSI0C443
AMO02TCB	CPE004BR	ASO0L70I	0003643145-2	J13	J	13	NM_001040694	INCENP	inner centromere protein antigens 135/155kDa	3619	s7424	0.1 nmole	10,10	http://www.ambion.com/catalog/exon_sirna.php?id=7424	AGUCCUUUAUUAAGCGCAAtt	UUGCGCUUAAUAAAGGACUtc						00CSI0CW72
AMO02TCB	CPE004BR	ASO0L7FH	0003643145-2	J14	J	14	NM_001040424	PRDM15	PR domain containing 15	63977	s34350	0.1 nmole	24,31	http://www.ambion.com/catalog/exon_sirna.php?id=34350	UCCUGACCGUGACCUUUGAtt	UCAAAGGUCACGGUCAGGAtt						00CSI0C442
AMO02TCB	CPE004BR	ASO0L7BA	0003643145-2	J15	J	15	NM_024504	PRDM14	PR domain containing 14	63978	s34353	0.1 nmole	2	http://www.ambion.com/catalog/exon_sirna.php?id=34353	GUCAGAGGAUGGUCCCAAAtt	UUUGGGACCAUCCUCUGACtg						00CSI0BPIL
AMO02TCB	CPE004BR	ASO0L7FI	0003643145-2	J16	J	16	NM_003011	SET	SET nuclear oncogene	6418	s12705	0.1 nmole	Not Determined	Not Available	UGGAAAGGAUUUGACGAAAtt	UUUCGUCAAAUCCUUUCCAga						00CSI0AOJJ
AMO02TCB	CPE004BR	ASO0L7BB	0003643145-2	J17	J	17	NM_006515	SETMAR	SET domain and mariner transposase fusion gene	6419	s12708	0.1 nmole	Not Determined	Not Available	CCCAGGAACUGCUAACGAAtt	UUCGUUAGCAGUUCCUGGGcc						00CSI0B6CA
AMO02TCB	CPE004BR	ASO0L7FJ	0003643145-2	J18	J	18	NM_172349	NSD1	nuclear receptor binding SET domain protein 1	64324	s34630	0.1 nmole	Not Determined	Not Available	GCCUUGCGCUAAAUCUCGAtt	UCGAGAUUUAGCGCAAGGCtt						00CSI0C4RV
AMO02TCB	CPE004BR	ASO0L7BC	0003643145-2	J19	J	19	NM_005627	SGK1	serum/glucocorticoid regulated kinase 1	6446	s741	0.1 nmole	Not Determined	Not Available	CAGCUGAAAUGUACGACAAtt	UUGUCGUACAUUUCAGCUGtg						00CSI0BD4M
AMO02TCB	CPE004BR	ASO0L7FK	0003643145-2	J20	J	20	NM_001029991	METT11D1	methyltransferase 11 domain containing 1	64745	s34846	0.1 nmole	3,3	http://www.ambion.com/catalog/exon_sirna.php?id=34846	AACCCAGACUUAUCUCAGAtt	UCUGAGAUAAGUCUGGGUUtt						00CSI0ANCZ
AMO02TCB	CPE004BR	ASO0L7BD	0003643145-2	J21	J	21	NM_022743	SMYD3	SET and MYND domain containing 3	64754	s34864	0.1 nmole	Not Determined	Not Available	GGCUUUUGAUAUUAUGAGAtt	UCUCAUAAUAUCAAAAGCCag						00CSI0C43P
AMO02TCB	CPE004BR	ASO0L7FL	0003643145-2	J22	J	22	NM_005180	BMI1	BMI1 polycomb ring finger oncogene	648	s2015	0.1 nmole	Not Determined	Not Available	CCAAGAUAUUGUAUACAAAtt	UUUGUAUACAAUAUCUUGGag						00CSI0C3EF
AMO02TCB	CPE004BR	ASO0L7BE	0003643145-2	J23	J	23	NM_022840	METTL4	methyltransferase like 4	64863	s35055	0.1 nmole	3	http://www.ambion.com/catalog/exon_sirna.php?id=35055	GAUGCUAUGGAAUACCAUAtt	UAUGGUAUUCCAUAGCAUCca						00CSI0BPLC
AMO02TCB	CPE004BR	Empty Well	0003643145-2	J24	J	24
AMO02TCB	CPE004BR	Empty Well	0003643145-2	K1	K	1
AMO02TCB	CPE004BR	ASO0L7D7	0003643145-2	K2	K	2	NM_139035	SMARCA1	SWI/SNF related, matrix associated, actin dependent regulator of chromatin, subfamily a, member 1	6594	s13131	0.1 nmole	Not Determined	Not Available	GGCUCAAAUUGAACGUGGAtt	UCCACGUUCAAUUUGAGCCat						00CSI0BRFZ
AMO02TCB	CPE004BR	ASO0L799	0003643145-2	K3	K	3	NM_003070	SMARCA2	SWI/SNF related, matrix associated, actin dependent regulator of chromatin, subfamily a, member 2	6595	s13134	0.1 nmole	2,2	http://www.ambion.com/catalog/exon_sirna.php?id=13134	GCCCAUCGAUGGUAUACAUtt	AUGUAUACCAUCGAUGGGCtt						00CSI0BRG0
AMO02TCB	CPE004BR	ASO0L7D8	0003643145-2	K4	K	4	NM_003072	SMARCA4	SWI/SNF related, matrix associated, actin dependent regulator of chromatin, subfamily a, member 4	6597	s13140	0.1 nmole	Not Determined	Not Available	GGCUUGAUGGAACCACGAAtt	UUCGUGGUUCCAUCAAGCCtg						00CSI0BRG8
AMO02TCB	CPE004BR	ASO0L79A	0003643145-2	K5	K	5	NM_001007468	SMARCB1	SWI/SNF related, matrix associated, actin dependent regulator of chromatin, subfamily b, member 1	6598	s13143	0.1 nmole	7,7	http://www.ambion.com/catalog/exon_sirna.php?id=13143	CAUCCAUGUGGGAAACAUUtt	AAUGUUUCCCACAUGGAUGtt						00CSI0BRG9
AMO02TCB	CPE004BR	ASO0L7D9	0003643145-2	K6	K	6	NM_023924	BRD9	bromodomain containing 9	65980	s35294	0.1 nmole	Not Determined	Not Available	ACAAAAUUGUAGCUAAUGAtt	UCAUUAGCUACAAUUUUGUct						00CSI0AMCD
AMO02TCB	CPE004BR	ASO0L79B	0003643145-2	K7	K	7	NM_003074	SMARCC1	SWI/SNF related, matrix associated, actin dependent regulator of chromatin, subfamily c, member 1	6599	s13146	0.1 nmole	Not Determined	Not Available	CAAGAGUAUUUAACUAGCAtt	UGCUAGUUAAAUACUCUUGgg						00CSI0BRGA
AMO02TCB	CPE004BR	ASO0L7DA	0003643145-2	K8	K	8	NM_139067	SMARCC2	SWI/SNF related, matrix associated, actin dependent regulator of chromatin, subfamily c, member 2	6601	s13149	0.1 nmole	Not Determined	Not Available	GCAAUGCACCGCUCACUAAtt	UUAGUGAGCGGUGCAUUGCtg						00CSI0B6UD
AMO02TCB	CPE004BR	ASO0L79C	0003643145-2	K9	K	9	NM_003076	SMARCD1	SWI/SNF related, matrix associated, actin dependent regulator of chromatin, subfamily d, member 1	6602	s13152	0.1 nmole	9,9	http://www.ambion.com/catalog/exon_sirna.php?id=13152	CAGAACCUAUCAUCAUUAAtt	UUAAUGAUGAUAGGUUCUGgt						00CSI0AOK7
AMO02TCB	CPE004BR	ASO0L7DB	0003643145-2	K10	K	10	NM_003077	SMARCD2	SWI/SNF related, matrix associated, actin dependent regulator of chromatin, subfamily d, member 2	6603	s13155	0.1 nmole	Not Determined	Not Available	ACCUCAAGAUCAUCACUGAtt	UCAGUGAUGAUCUUGAGGUct						00CSI0B6UE
AMO02TCB	CPE004BR	ASO0L79D	0003643145-2	K11	K	11	NM_001003801	SMARCD3	SWI/SNF related, matrix associated, actin dependent regulator of chromatin, subfamily d, member 3	6604	s13158	0.1 nmole	11,12,12	http://www.ambion.com/catalog/exon_sirna.php?id=13158	AGACGAUUGAGUCCAUAAAtt	UUUAUGGACUCAAUCGUCUca						00CSI0BRGD
AMO02TCB	CPE004BR	ASO0L7DC	0003643145-2	K12	K	12	NM_003079	SMARCE1	SWI/SNF related, matrix associated, actin dependent regulator of chromatin, subfamily e, member 1	6605	s13161	0.1 nmole	7	http://www.ambion.com/catalog/exon_sirna.php?id=13161	GUACCUUGCUUACAUAAAUtt	AUUUAUGUAAGCAAGGUACgc						00CSI0BRGE
AMO02TCB	CPE004BR	ASO0L79E	0003643145-2	K13	K	13	NM_007294	BRCA1	breast cancer 1, early onset	672	s458	0.1 nmole	Not Determined	Not Available	CAGCUACCCUUCCAUCAUAtt	UAUGAUGGAAGGGUAGCUGtt						00CSI0C3DZ
AMO02TCB	CPE004BR	ASO0L7DD	0003643145-2	K14	K	14	NM_001726	BRDT	bromodomain, testis-specific	676	s2087	0.1 nmole	Not Determined	Not Available	CAAAGACCGUGAUUUAGCAtt	UGCUAAAUCACGGUCUUUGag						00CSI0BVEJ
AMO02TCB	CPE004BR	ASO0L79F	0003643145-2	K15	K	15	NM_003600	AURKA	aurora kinase A	6790	s196	0.1 nmole	6,8,7,6,7,6	http://www.ambion.com/catalog/exon_sirna.php?id=196	GAGUCUACCUAAUUCUGGAtt	UCCAGAAUUAGGUAGACUCtg						00CSI0CW65
AMO02TCB	CPE004BR	ASO0L7DE	0003643145-2	K16	K	16	NM_003168	SUPT4H1	suppressor of Ty 4 homolog 1 (S. cerevisiae)	6827	s13629	0.1 nmole	2	http://www.ambion.com/catalog/exon_sirna.php?id=13629	CAAUUGUGAUGCAUAUCUAtt	UAGAUAUGCAUCACAAUUGtc						00CSI0C7JH
AMO02TCB	CPE004BR	ASO0L79G	0003643145-2	K17	K	17	NM_003169	SUPT5H	suppressor of Ty 5 homolog (S. cerevisiae)	6829	s13632	0.1 nmole	Not Determined	Not Available	GAACUGGGCGAGUAUUACAtt	UGUAAUACUCGCCCAGUUCtt						00CSI0B6IW
AMO02TCB	CPE004BR	ASO0L7DF	0003643145-2	K18	K	18	NM_003170	SUPT6H	suppressor of Ty 6 homolog (S. cerevisiae)	6830	s13635	0.1 nmole	26	http://www.ambion.com/catalog/exon_sirna.php?id=13635	GAGCUGAGCUGUCGAUAUAtt	UAUAUCGACAGCUCAGCUCtg						00CSI0BP03
AMO02TCB	CPE004BR	ASO0L79H	0003643145-2	K19	K	19	NM_003171	SUPV3L1	suppressor of var1, 3-like 1 (S. cerevisiae)	6832	s13638	0.1 nmole	4	http://www.ambion.com/catalog/exon_sirna.php?id=13638	GGACUGUAAGGAUGAUCUAtt	UAGAUCAUCCUUACAGUCCaa						00CSI0BP02
AMO02TCB	CPE004BR	ASO0L7DG	0003643145-2	K20	K	20	NM_006753	SURF6	surfeit 6	6838	s13656	0.1 nmole	Not Determined	Not Available	GAAGAUCCGUGACGACGAAtt	UUCGUCGUCACGGAUCUUCac						00CSI0BRJ3
AMO02TCB	CPE004BR	ASO0L79I	0003643145-2	K21	K	21	NM_003173	SUV39H1	suppressor of variegation 3-9 homolog 1 (Drosophila)	6839	s13659	0.1 nmole	3	http://www.ambion.com/catalog/exon_sirna.php?id=13659	GGCCUUCGUGUACAUCAAUtt	AUUGAUGUACACGAAGGCCcg						00CSI0BOZX
AMO02TCB	CPE004BR	ASO0L7DH	0003643145-2	K22	K	22	NM_138923	TAF1	TAF1 RNA polymerase II, TATA box binding protein (TBP)-associated factor, 250kDa	6872	s13731	0.1 nmole	Not Determined	Not Available	GGACCAGGAUUCUAUUACUtt	AGUAAUAGAAUCCUGGUCCtt						00CSI0BDGF
AMO02TCB	CPE004BR	ASO0L79J	0003643145-2	K23	K	23	NM_001061	TBXAS1	thromboxane A synthase 1 (platelet)	6916	s13845	0.1 nmole	Not Determined	Not Available	GUUUUUACGUGACAAAAGAtt	UCUUUUGUCACGUAAAAACag						00CSI0BSGP
AMO02TCB	CPE004BR	Empty Well	0003643145-2	K24	K	24
AMO02TCB	CPE004BR	Empty Well	0003643145-2	L1	L	1
AMO02TCB	CPE004BR	ASO0L7FM	0003643145-2	L2	L	2	NM_001211	BUB1B	budding uninhibited by benzimidazoles 1 homolog beta (yeast)	701	s260	0.1 nmole	Not Determined	Not Available	CCCUAUGAUUGUAACAAGAtt	UCUUGUUACAAUCAUAGGGat						00CSI0BD51
AMO02TCB	CPE004BR	ASO0L7BF	0003643145-2	L3	L	3	NM_000546	TP53	tumor protein p53	7157	s606	0.1 nmole	Not Determined	Not Available	GAAAUUUGCGUGUGGAGUAtt	UACUCCACACGCAAAUUUCct						00CSI0C3E0
AMO02TCB	CPE004BR	ASO0L7FN	0003643145-2	L4	L	4	NM_003336	UBE2A	ubiquitin-conjugating enzyme E2A (RAD6 homolog)	7319	s14566	0.1 nmole	6,5,3	http://www.ambion.com/catalog/exon_sirna.php?id=14566	CCAGGAGAACAAACGGGAAtt	UUCCCGUUUGUUCUCCUGGta						00CSI0CW6G
AMO02TCB	CPE004BR	ASO0L7BG	0003643145-2	L5	L	5	NM_003337	UBE2B	ubiquitin-conjugating enzyme E2B (RAD6 homolog)	7320	s14569	0.1 nmole	2	http://www.ambion.com/catalog/exon_sirna.php?id=14569	GCACCAUCUGAAAACAACAtt	UGUUGUUUUCAGAUGGUGCgc						00CSI0BR6U
AMO02TCB	CPE004BR	ASO0L7FO	0003643145-2	L6	L	6	NM_003338	UBE2D1	ubiquitin-conjugating enzyme E2D 1 (UBC4/5 homolog, yeast)	7321	s14572	0.1 nmole	4	http://www.ambion.com/catalog/exon_sirna.php?id=14572	CACUGUACAUUUUCCGACAtt	UGUCGGAAAAUGUACAGUGag						00CSI0BR6V
AMO02TCB	CPE004BR	ASO0L7BH	0003643145-2	L7	L	7	NM_021140	UTX	ubiquitously transcribed tetratricopeptide repeat, X chromosome	7403	s14736	0.1 nmole	Not Determined	Not Available	GCAUUGUGAAAGUAAUAGAtt	UCUAUUACUUUCACAAUGCca						00CSI0C3NE
AMO02TCB	CPE004BR	ASO0L7FP	0003643145-2	L8	L	8	NM_007125	UTY	ubiquitously transcribed tetratricopeptide repeat gene, Y-linked	7404	s14739	0.1 nmole	15,15,15	http://www.ambion.com/catalog/exon_sirna.php?id=14739	CUCUGUCUCUAAUCGACAAtt	UUGUCGAUUAGAGACAGAGtt						00CSI0C3NF
AMO02TCB	CPE004BR	ASO0L7BI	0003643145-2	L9	L	9	NM_003390	WEE1	WEE1 homolog (S. pombe)	7465	s22	0.1 nmole	Not Determined	Not Available	CAAUUACGAAUAGAAUUGAtt	UCAAUUCUAUUCGUAAUUGtt						00CSI0BD35
AMO02TCB	CPE004BR	ASO0L7FQ	0003643145-2	L10	L	10	NM_007331	WHSC1	Wolf-Hirschhorn syndrome candidate 1	7468	s200461	0.1 nmole	5,2	http://www.ambion.com/catalog/exon_sirna.php?id=200461	CAAACUUAAAGGUCAGAAAtt	UUUCUGACCUUUAAGUUUGgt						00CSI0BOGB
AMO02TCB	CPE004BR	ASO0L7BJ	0003643145-2	L11	L	11	NM_007144	PCGF2	polycomb group ring finger 2	7703	s15196	0.1 nmole	9	http://www.ambion.com/catalog/exon_sirna.php?id=15196	AGAUGGAUGUGCCCAGCAAtt	UUGCUGGGCACAUCCAUCUtg						00CSI0C2NJ
AMO02TCB	CPE004BR	ASO0L7FR	0003643145-2	L12	L	12	NM_001007257	PRDM2	PR domain containing 2, with ZNF domain	7799	s229620	0.1 nmole	3,8,8	http://www.ambion.com/catalog/exon_sirna.php?id=229620	GCUUUACACGACUAUAAAAtt	UUUUAUAGUCGUGUAAAGCtc						00CSI0CW6H
AMO02TCB	CPE004BR	ASO0L7BK	0003643145-2	L13	L	13	NM_001003694	BRPF1	bromodomain and PHD finger containing, 1	7862	s15422	0.1 nmole	3,3	http://www.ambion.com/catalog/exon_sirna.php?id=15422	GGAGAUCUUUGAGUACCUAtt	UAGGUACUCAAAGAUCUCCtg						00CSI0B60T
AMO02TCB	CPE004BR	ASO0L7FS	0003643145-2	L14	L	14	NM_024086	METT10D	methyltransferase 10 domain containing	79066	s35508	0.1 nmole	10	http://www.ambion.com/catalog/exon_sirna.php?id=35508	GGACAGUACCUGUUUAAGUtt	ACUUAAACAGGUACUGUCCgg						00CSI0BPMK
AMO02TCB	CPE004BR	ASO0L7BL	0003643145-2	L15	L	15	NM_024610	HSPBAP1	HSPB (heat shock 27kDa) associated protein 1	79663	s36041	0.1 nmole	3	http://www.ambion.com/catalog/exon_sirna.php?id=36041	GGCUUAUGCUGACUAUAAAtt	UUUAUAGUCAGCAUAAGCCca						00CSI0ARTA
AMO02TCB	CPE004BR	ASO0L7FT	0003643145-2	L16	L	16	NM_024670	SUV39H2	suppressor of variegation 3-9 homolog 2 (Drosophila)	79723	s36184	0.1 nmole	2	http://www.ambion.com/catalog/exon_sirna.php?id=36184	GUAUUCGCUUUGCAUCUUUtt	AAAGAUGCAAAGCGAAUACtg						00CSI0BC6S
AMO02TCB	CPE004BR	ASO0L7BM	0003643145-2	L17	L	17	NM_024757	EHMT1	euchromatic histone-lysine N-methyltransferase 1	79813	s36391	0.1 nmole	Not Determined	Not Available	CUCUCACCGUUUCCACAAAtt	UUUGUGGAAACGGUGAGAGat						00CSI0BC7H
AMO02TCB	CPE004BR	ASO0L7FU	0003643145-2	L18	L	18	NM_024770	METTL8	methyltransferase like 8	79828	s36424	0.1 nmole	Not Determined	Not Available	CUAGUGCUACAAAUCGUUUtt	AAACGAUUUGUAGCACUAGtt						00CSI0ARY1
AMO02TCB	CPE004BR	ASO0L7BN	0003643145-2	L19	L	19	NM_024773	JMJD5	jumonji domain containing 5	79831	s36433	0.1 nmole	Not Determined	Not Available	GGCAGGACGUAGACAAAGAtt	UCUUUGUCUACGUCCUGCCat						00CSI0ARY3
AMO02TCB	CPE004BR	ASO0L7FV	0003643145-2	L20	L	20	NM_024827	HDAC11	histone deacetylase 11	79885	s36567	0.1 nmole	Not Determined	Not Available	CCAGACAGGAGGAACCAUAtt	UAUGGUUCCUCCUGUCUGGgt						00CSI0BC7S
AMO02TCB	CPE004BR	ASO0L7BO	0003643145-2	L21	L	21	NM_024860	SETD6	SET domain containing 6	79918	s36638	0.1 nmole	Not Determined	Not Available	AGACAUACUAAACCACUUAtt	UAAGUGGUUUAGUAUGUCUgc						00CSI0ARZ7
AMO02TCB	CPE004BR	ASO0L7FW	0003643145-2	L22	L	22	NM_006766	MYST3	MYST histone acetyltransferase (monocytic leukemia) 3	7994	s15533	0.1 nmole	Not Determined	Not Available	CAAUAGUCCUGAGACCGAAtt	UUCGGUCUCAGGACUAUUGct						00CSI0BR4A
AMO02TCB	CPE004BR	ASO0L7BP	0003643145-2	L23	L	23	NM_024947	PHC3	polyhomeotic homolog 3 (Drosophila)	80012	s36818	0.1 nmole	Not Determined	Not Available	CAGCGGCAGUAUUACCCAAtt	UUGGGUAAUACUGCCGCUGgt						00CSI0BP5U
AMO02TCB	CPE004BR	Empty Well	0003643145-2	L24	L	24
AMO02TCB	CPE004BR	Empty Well	0003643145-2	M1	M	1
AMO02TCB	CPE004BR	ASO0L7DI	0003643145-2	M2	M	2	NM_007371	BRD3	bromodomain containing 3	8019	s15545	0.1 nmole	Not Determined	Not Available	AGAGGAAGUUGAAUUAUUAtt	UAAUAAUUCAACUUCCUCUtg						00CSI0BR4B
AMO02TCB	CPE004BR	Empty Well	0003643145-2	M3	M	3
AMO02TCB	CPE004BR	ASO0L7DJ	0003643145-2	M4	M	4	NM_025126	RNF34	ring finger protein 34	80196	s37036	0.1 nmole	3,4	http://www.ambion.com/catalog/exon_sirna.php?id=37036	CCAUAGAUACUUGUCGUGAtt	UCACGACAAGUAUCUAUGGgt						00CSI0BWNZ
AMO02TCB	CPE004BR	ASO0L79K	0003643145-2	M5	M	5	NM_025134	CHD9	chromodomain helicase DNA binding protein 9	80205	s37051	0.1 nmole	10	http://www.ambion.com/catalog/exon_sirna.php?id=37051	GAUAGUACUUGGGAACUAAtt	UUAGUUCCCAAGUACUAUCtt						00CSI0BC24
AMO02TCB	CPE004BR	ASO0L7DK	0003643145-2	M6	M	6	NM_025209	EPC1	enhancer of polycomb homolog 1 (Drosophila)	80314	s37199	0.1 nmole	14	http://www.ambion.com/catalog/exon_sirna.php?id=37199	CCUCAGUAGUACUACACCAtt	UGGUGUAGUACUACUGAGGtg						00CSI0AS7O
AMO02TCB	CPE004BR	ASO0L79L	0003643145-2	M7	M	7	NM_003482	MLL2	myeloid/lymphoid or mixed-lineage leukemia 2	8085	s15605	0.1 nmole	Not Determined	Not Available	GAGUCGAACUUUACUGUCUtt	AGACAGUAAAGUUCGACUCtg						00CSI0BR4N
AMO02TCB	CPE004BR	ASO0L7DL	0003643145-2	M8	M	8	NM_030648	SETD7	SET domain containing (lysine methyltransferase) 7	80854	s37452	0.1 nmole	3	http://www.ambion.com/catalog/exon_sirna.php?id=37452	GCACGUAUGUAGACGGAGAtt	UCUCCGUCUACAUACGUGCcc						00CSI0BC2P
AMO02TCB	CPE004BR	ASO0L79M	0003643145-2	M9	M	9	NM_030794	TDRD3	tudor domain containing 3	81550	s37606	0.1 nmole	Not Determined	Not Available	CAUCUAUUCCUGACUAUUUtt	AAAUAGUCAGGAAUAGAUGtt						00CSI0AS9T
AMO02TCB	CPE004BR	ASO0L7DM	0003643145-2	M10	M	10	NM_030962	SBF2	SET binding factor 2	81846	s37819	0.1 nmole	Not Determined	Not Available	GCACUAUUAAAAUUCCCGAtt	UCGGGAAUUUUAAUAGUGCct						00CSI0BDMZ
AMO02TCB	CPE004BR	ASO0L79N	0003643145-2	M11	M	11	NM_006534	NCOA3	nuclear receptor coactivator 3	8202	s15699	0.1 nmole	4,4	http://www.ambion.com/catalog/exon_sirna.php?id=15699	CAGUAAGACAGAUACGUCAtt	UGACGUAUCUGUCUUACUGtt						00CSI0BR55
AMO02TCB	CPE004BR	ASO0L7DN	0003643145-2	M12	M	12	NM_004187	JARID1C	jumonji, AT rich interactive domain 1C	8242	s15749	0.1 nmole	Not Determined	Not Available	GGAGUUACUCCAUUAACUAtt	UAGUUAAUGGAGUAACUCCag						00CSI0C2NZ
AMO02TCB	CPE004BR	ASO0L79O	0003643145-2	M13	M	13	NM_006306	SMC1A	structural maintenance of chromosomes 1A	8243	s15752	0.1 nmole	2	http://www.ambion.com/catalog/exon_sirna.php?id=15752	GGAGGUUCUUCUGAGUACAtt	UGUACUCAGAAGAACCUCCta						00CSI0BZE0
AMO02TCB	CPE004BR	ASO0L7DO	0003643145-2	M14	M	14	NM_004653	JARID1D	jumonji, AT rich interactive domain 1D	8284	s15776	0.1 nmole	Not Determined	Not Available	GCUACGAUCACAUUACGAAtt	UUCGUAAUGUGAUCGUAGCag						00CSI0C2O0
AMO02TCB	CPE004BR	ASO0L79P	0003643145-2	M15	M	15	NM_031488	L3MBTL2	l(3)mbt-like 2 (Drosophila)	83746	s38177	0.1 nmole	10	http://www.ambion.com/catalog/exon_sirna.php?id=38177	GAUCUACUGUGAUGCCGUUtt	AACGGCAUCACAGUAGAUCtt						00CSI0C461
AMO02TCB	CPE004BR	ASO0L7DP	0003643145-2	M16	M	16	NM_031915	SETDB2	SET domain, bifurcated 2	83852	s38216	0.1 nmole	Not Determined	Not Available	CCAAGGAGCUUACUAUGGAtt	UCCAUAGUAAGCUCCUUGGga						00CSI0BCTD
AMO02TCB	CPE004BR	ASO0L79Q	0003643145-2	M17	M	17	NM_032019	HDAC10	histone deacetylase 10	83933	s38333	0.1 nmole	Not Determined	Not Available	CUUCCACCCGAGUACCUUUtt	AAAGGUACUCGGGUGGAAGta						00CSI0BP30
AMO02TCB	CPE004BR	ASO0L7DQ	0003643145-2	M18	M	18	NM_001011663	PCGF6	polycomb group ring finger 6	84108	s38516	0.1 nmole	9,6	http://www.ambion.com/catalog/exon_sirna.php?id=38516	GGAGCAGUAUCAAACUCUAtt	UAGAGUUUGAUACUGCUCCaa						00CSI0C467
AMO02TCB	CPE004BR	ASO0L8DF	0003643145-2	M19	M	19	NM_000051	ATM	ataxia telangiectasia mutated	472	s1708	0.1 nmole	29,3	http://www.ambion.com/catalog/exon_sirna.php?id=1708	AUAUAUCACCUGUUUGUUAtt	UAACAAACAGGUGAUAUAUtt						00CSI0BAXW
AMO02TCB	CPE004BR	ASO0L7DR	0003643145-2	M20	M	20	NM_032188	MYST1	MYST histone acetyltransferase 1	84148	s38570	0.1 nmole	Not Determined	Not Available	GGAAAGAGAUCUACCGCAAtt	UUGCGGUAGAUCUCUUUCCcg						00CSI0BP3J
AMO02TCB	CPE004BR	ASO0L79R	0003643145-2	M21	M	21	NM_032221	CHD6	chromodomain helicase DNA binding protein 6	84181	s38616	0.1 nmole	17	http://www.ambion.com/catalog/exon_sirna.php?id=38616	GCGAAUUGAUGGGCGAGUAtt	UACUCGCCCAUCAAUUCGCtc						00CSI0AS56
AMO02TCB	CPE004BR	ASO0L7DS	0003643145-2	M22	M	22	NM_032233	SETD3	SET domain containing 3	84193	s38640	0.1 nmole	5,5	http://www.ambion.com/catalog/exon_sirna.php?id=38640	CCACGAAAAUUGCUAAUGAtt	UCAUUAGCAAUUUUCGUGGaa						00CSI0ARPP
AMO02TCB	CPE004BR	ASO0L79S	0003643145-2	M23	M	23	NM_032306	ALKBH7	alkB, alkylation repair homolog 7 (E. coli)	84266	s195462	0.1 nmole	2	http://www.ambion.com/catalog/exon_sirna.php?id=195462	GGCUUCCGAGAGACAGAGAtt	UCUCUGUCUCUCGGAAGCCgt						00CSI0AROW
AMO02TCB	CPE004BR	Empty Well	0003643145-2	M24	M	24
AMO02TCB	CPE004BR	Empty Well	0003643145-2	N1	N	1
AMO02TCB	CPE004BR	ASO0L7FX	0003643145-2	N2	N	2	NM_001015877	PHF6	PHD finger protein 6	84295	s38847	0.1 nmole	2,2	http://www.ambion.com/catalog/exon_sirna.php?id=38847	GAAUGUGGACAGUUACUAAtt	UUAGUAACUGUCCACAUUCct						00CSI0BP8Z
AMO02TCB	CPE004BR	ASO0L7BQ	0003643145-2	N3	N	3	NM_032373	PCGF5	polycomb group ring finger 5	84333	s38940	0.1 nmole	6	http://www.ambion.com/catalog/exon_sirna.php?id=38940	CUGACAAACCGAAAGUAGAtt	UCUACUUUCGGUUUGUCAGct						00CSI0C46E
AMO02TCB	CPE004BR	ASO0L7FY	0003643145-2	N4	N	4	NM_001004023	DYRK3	dual-specificity tyrosine-(Y)-phosphorylation regulated kinase 3	8444	s16025	0.1 nmole	4,3	http://www.ambion.com/catalog/exon_sirna.php?id=16025	GAAAAGACAUGGAGUUAUUtt	AAUAACUCCAUGUCUUUUCtt						00CSI0BCZO
AMO02TCB	CPE004BR	ASO0L7BR	0003643145-2	N5	N	5	NM_032482	DOT1L	DOT1-like, histone H3 methyltransferase (S. cerevisiae)	84444	s39011	0.1 nmole	Not Determined	Not Available	GGAGAAUUACGUUUUAAUUtt	AAUUAAAACGUAAUUCUCCat						00CSI0BW4U
AMO02TCB	CPE004BR	ASO0L7FZ	0003643145-2	N6	N	6	NM_001007102	L3MBTL3	l(3)mbt-like 3 (Drosophila)	84456	s39038	0.1 nmole	12,13	http://www.ambion.com/catalog/exon_sirna.php?id=39038	GGAUGAGAGCUAUGACUAUtt	AUAGUCAUAGCUCUCAUCCca						00CSI0ASKA
AMO02TCB	CPE004BR	ASO0L7BS	0003643145-2	N7	N	7	NM_003601	SMARCA5	SWI/SNF related, matrix associated, actin dependent regulator of chromatin, subfamily a, member 5	8467	s16082	0.1 nmole	3	http://www.ambion.com/catalog/exon_sirna.php?id=16082	GGGCAAAUAGAUUCGAGUAtt	UACUCGAAUCUAUUUGCCCgg						00CSI0BZDX
AMO02TCB	CPE004BR	ASO0L7G0	0003643145-2	N8	N	8	NM_001005366	KDM2B	lysine (K)-specific demethylase 2B	84678	s39306	0.1 nmole	10	http://www.ambion.com/catalog/exon_sirna.php?id=39306	CAGAGGGAGUCGAUGCUUAtt	UAAGCAUCGACUCCCUCUGgt						00CSI0ASLD
AMO02TCB	CPE004BR	ASO0L7BT	0003643145-2	N9	N	9	NM_005189	CBX2	chromobox homolog 2 (Pc class homolog, Drosophila)	84733	s195484	0.1 nmole	Not Determined	Not Available	GGAAGCUCACUGCCAUGUCtt	GACAUGGCAGUGAGCUUCCtt						00CSI0BCWJ
AMO02TCB	CPE004BR	ASO0L7G1	0003643145-2	N10	N	10		SiSel_NC2	Silencer Select Negative Control #2 siRNA	0	s814	0.1 nmole	Not Determined	Not Available	UCGUAAGUAAGCGCAACCCtt	GGGUUGCGCUUACUUACGAtt						00CSI0CWAY
AMO02TCB	CPE004BR	ASO0L7BU	0003643145-2	N11	N	11	NM_032673	PCGF1	polycomb group ring finger 1	84759	s39409	0.1 nmole	8	http://www.ambion.com/catalog/exon_sirna.php?id=39409	ACAAUGAAGUUCUCCCUGAtt	UCAGGGAGAACUUCAUUGUca						00CSI0C46R
AMO02TCB	CPE004BR	ASO0L7G2	0003643145-2	N12	N	12	NM_032701	SUV420H2	suppressor of variegation 4-20 homolog 2 (Drosophila)	84787	s39429	0.1 nmole	Not Determined	Not Available	CAAACCCAACUGCAAGUUUtt	AAACUUGCAGUUGGGUUUGca						00CSI0C0BO
AMO02TCB	CPE004BR	ASO0L7BV	0003643145-2	N13	N	13	NM_001042533	MINA	MYC induced nuclear antigen	84864	s39524	0.1 nmole	2,2,2	http://www.ambion.com/catalog/exon_sirna.php?id=39524	GGGUCCCUGUUCAAGCUAAtt	UUAGCUUGAACAGGGACCCat						00CSI0ASIO
AMO02TCB	CPE004BR	ASO0L7G3	0003643145-2	N14	N	14	NM_032807	FBXO18	F-box protein, helicase, 18	84893	s39593	0.1 nmole	18,17	http://www.ambion.com/catalog/exon_sirna.php?id=39593	CCUCGUCAUUAAAGACAAAtt	UUUGUCUUUAAUGACGAGGtt						00CSI0BPNL
AMO02TCB	CPE004BR	ASO0L7BW	0003643145-2	N15	N	15	NM_032878	ALKBH6	alkB, alkylation repair homolog 6 (E. coli)	84964	s195501	0.1 nmole	3,3	http://www.ambion.com/catalog/exon_sirna.php?id=195501	UAAUCUACUAUGUCCCUGAtt	UCAGGGACAUAGUAGAUUAca						00CSI0C16I
AMO02TCB	CPE004BR	ASO0L7G4	0003643145-2	N16	N	16	NM_003642	HAT1	histone acetyltransferase 1	8520	s16195	0.1 nmole	Not Determined	Not Available	GAGGCACAACAGAAGUUCAtt	UGAACUUCUGUUGUGCCUCta						00CSI0BVHD
AMO02TCB	CPE004BR	ASO0L7BX	0003643145-2	N17	N	17	NM_003655	CBX4	chromobox homolog 4 (Pc class homolog, Drosophila)	8535	s16234	0.1 nmole	5	http://www.ambion.com/catalog/exon_sirna.php?id=16234	UGAUCGUGAUGAGCAAAUAtt	UAUUUGCUCAUCACGAUCAcg						00CSI0BGRJ
AMO02TCB	CPE004BR	ASO0L7G5	0003643145-2	N18	N	18	NM_145208	MBD3L1	methyl-CpG binding domain protein 3-like 1	85509	s40082	0.1 nmole	Not Determined	Not Available	GGGAAAGUGAAGACAGUCAtt	UGACUGUCUUCACUUUCCCtt						00CSI0AS10
AMO02TCB	CPE004BR	ASO0L7BY	0003643145-2	N19	N	19	NM_003743	NCOA1	nuclear receptor coactivator 1	8648	s16460	0.1 nmole	12,12,12	http://www.ambion.com/catalog/exon_sirna.php?id=16460	GUGUAACCAUCAAAUCGGAtt	UCCGAUUUGAUGGUUACACtg						00CSI0BVJ0
AMO02TCB	CPE004BR	ASO0L7G6	0003643145-2	N20	N	20	NM_003883	HDAC3	histone deacetylase 3	8841	s16877	0.1 nmole	Not Determined	Not Available	CCAAGAGUCUUAAUGCCUUtt	AAGGCAUUAAGACUCUUGGtg						00CSI0BY8P
AMO02TCB	CPE004BR	ASO0L7BZ	0003643145-2	N21	N	21	NM_006017	PROM1	prominin 1	8842	s16880	0.1 nmole	Not Determined	Not Available	GUGUCGUUGCUGUAACAAAtt	UUUGUUACAGCAACGACACat						00CSI0BGGL
AMO02TCB	CPE004BR	ASO0L7G7	0003643145-2	N22	N	22	NM_006020	ALKBH1	alkB, alkylation repair homolog 1 (E. coli)	8846	s16889	0.1 nmole	6	http://www.ambion.com/catalog/exon_sirna.php?id=16889	GGAUGACCAGAAUAGCGAAtt	UUCGCUAUUCUGGUCAUCCag						00CSI0BY8Q
AMO02TCB	CPE004BR	ASO0L7C0	0003643145-2	N23	N	23	NM_003884	KAT2B	K(lysine) acetyltransferase 2B	8850	s16895	0.1 nmole	Not Determined	Not Available	GGUACUACGUGUCUAAGAAtt	UUCUUAGACACGUAGUACCta						00CSI0BY8R
AMO02TCB	CPE004BR	Empty Well	0003643145-2	N24	N	24
AMO02TCB	CPE004BR	Empty Well	0003643145-2	O1	O	1
AMO02TCB	CPE004BR	ASO0L7DT	0003643145-2	O2	O	2	NM_003925	MBD4	methyl-CpG binding domain protein 4	8930	s17077	0.1 nmole	5	http://www.ambion.com/catalog/exon_sirna.php?id=17077	GCUUCUCAUCGCUACUAUAtt	UAUAGUAGCGAUGAGAAGCtt						00CSI0BY9N
AMO02TCB	CPE004BR	ASO0L79T	0003643145-2	O3	O	3	NM_003927	MBD2	methyl-CpG binding domain protein 2	8932	s17080	0.1 nmole	2,2	http://www.ambion.com/catalog/exon_sirna.php?id=17080	GGAAAGAUGAUGCCUAGUAtt	UACUAGGCAUCAUCUUUCCag						00CSI0CRQR
AMO02TCB	CPE004BR	ASO0L7DU	0003643145-2	O4	O	4	NM_003958	RNF8	ring finger protein 8	9025	s17201	0.1 nmole	Not Determined	Not Available	GGAGAAUGCGGAGUAUGAAtt	UUCAUACUCCGCAUUCUCCtt						00CSI0BGHI
AMO02TCB	CPE004BR	ASO0L7XI	0003643145-2	O5	O	5		SiSel_NC2	Silencer Select Negative Control #2 siRNA	0	s814	0.1 nmole	Not Determined	Not Available	UCGUAAGUAAGCGCAACCCtt	GGGUUGCGCUUACUUACGAtt						00CSI0CWAY
AMO02TCB	CPE004BR	ASO0L7DV	0003643145-2	O6	O	6	NM_032408	BAZ1B	bromodomain adjacent to zinc finger domain, 1B	9031	s17209	0.1 nmole	Not Determined	Not Available	CCUUCGUAGUGAUCUCAUUtt	AAUGAGAUCACUACGAAGGaa						00CSI0B5ZC
AMO02TCB	CPE004BR	ASO0L7XJ	0003643145-2	O7	O	7		SiSel_NC1	Silencer Select Negative Control #1 siRNA	0	s813	0.1 nmole	Not Determined	Not Available	UAACGACGCGACGACGUAAtt	UUACGUCGUCGCGUCGUUAtt						00CSI0CWB1
AMO02TCB	CPE004BR	ASO0L7DW	0003643145-2	O8	O	8	NM_173464	L3MBTL4	l(3)mbt-like 4 (Drosophila)	91133	s40577	0.1 nmole	Not Determined	Not Available	CGAUGUUAAUAGCCCUUAUtt	AUAAGGGCUAUUAACAUCGca						00CSI0CW6C
AMO02TCB	CPE004BR	ASO0L79U	0003643145-2	O9	O	9	NM_005445	SMC3	structural maintenance of chromosomes 3	9126	s17426	0.1 nmole	8	http://www.ambion.com/catalog/exon_sirna.php?id=17426	GAGUGUAUGACGAACGAAAtt	UUUCGUUCGUCAUACACUCta						00CSI0BYB0
AMO02TCB	CPE004BR	ASO0L7DX	0003643145-2	O10	O	10	NM_138775	ALKBH8	alkB, alkylation repair homolog 8 (E. coli)	91801	s40784	0.1 nmole	Not Determined	Not Available	CGUACUCAUUUGCAAGAUAtt	UAUCUUGCAAAUGAGUACGgc						00CSI0BBWS
AMO02TCB	CPE004BR	ASO0L79V	0003643145-2	O11	O	11	NM_001616	ACVR2A	activin A receptor, type IIA	92	s981	0.1 nmole	2	http://www.ambion.com/catalog/exon_sirna.php?id=981	GGAUGAUAUCAACUGCUAUtt	AUAGCAGUUGAUAUCAUCCag						00CSI0BD4T
AMO02TCB	CPE004BR	ASO0L7DY	0003643145-2	O12	O	12	NM_004217	AURKB	aurora kinase B	9212	s17612	0.1 nmole	8	http://www.ambion.com/catalog/exon_sirna.php?id=17612	UCGUCAAGGUGGACCUAAAtt	UUUAGGUCCACCUUGACGAtg						00CSI0BDA2
AMO02TCB	CPE004BR	ASO0L79W	0003643145-2	O13	O	13	XM_937753	PRDM6	PR domain containing 6	93166	s41098	0.1 nmole	Not Determined	Not Available	GUUCAGUACAGGUCGAAUAtt	UAUUCGACCUGUACUGAACta						00CSI0ASVV
AMO02TCB	CPE004BR	ASO0L7DZ	0003643145-2	O14	O	14	NM_012204	GTF3C4	general transcription factor IIIC, polypeptide 4, 90kDa	9329	s17830	0.1 nmole	Not Determined	Not Available	CCGCGGACUCUGUAACUUUtt	AAAGUUACAGAGUCCGCGGgt						00CSI0AOWX
AMO02TCB	CPE004BR	ASO0L79X	0003643145-2	O15	O	15	NM_170752	CDYL	chromodomain protein, Y-like	9425	s18048	0.1 nmole	Not Determined	Not Available	GAAAUUUAUUGACGACAGAtt	UCUGUCGUCAAUAAAUUUCct						00CSI0BOKT
AMO02TCB	CPE004BR	ASO0L7E0	0003643145-2	O16	O	16	NM_004284	CHD1L	chromodomain helicase DNA binding protein 1-like	9557	s18357	0.1 nmole	Not Determined	Not Available	GCAUCGUGAUCGUUCCAAUtt	AUUGGAACGAUCACGAUGCtg						00CSI0BOL7
AMO02TCB	CPE004BR	ASO0L79Y	0003643145-2	O17	O	17	NM_014663	KDM4A	lysine (K)-specific demethylase 4A	9682	s18636	0.1 nmole	15	http://www.ambion.com/catalog/exon_sirna.php?id=18636	GGACUGCUGUUUAUGCUCAtt	UGAGCAUAAACAGCAGUCCtc						00CSI0BGIL
AMO02TCB	CPE004BR	ASO0L7E1	0003643145-2	O18	O	18	NM_014707	HDAC9	histone deacetylase 9	9734	s18774	0.1 nmole	9,8,8,9,8	http://www.ambion.com/catalog/exon_sirna.php?id=18774	GCUCAAUGCUUCGAAUUCAtt	UGAAUUCGAAGCAUUGAGCtg						00CSI0BUX8
AMO02TCB	CPE004BR	ASO0L79Z	0003643145-2	O19	O	19	NM_014712	SETD1A	SET domain containing 1A	9739	s18789	0.1 nmole	2	http://www.ambion.com/catalog/exon_sirna.php?id=18789	CAACGACUCAAAGUAUAUAtt	UAUAUACUUUGAGUCGUUGac						00CSI0BOO1
AMO02TCB	CPE004BR	ASO0L7E2	0003643145-2	O20	O	20	NM_014727	MLL4	myeloid/lymphoid or mixed-lineage leukemia 4	9757	s18832	0.1 nmole	37	http://www.ambion.com/catalog/exon_sirna.php?id=18832	GGUGCUAUAUGUUCCGCAUtt	AUGCGGAACAUAUAGCACCcg						00CSI0BUXX
AMO02TCB	CPE004BR	ASO0L7A0	0003643145-2	O21	O	21	NM_006037	HDAC4	histone deacetylase 4	9759	s18838	0.1 nmole	Not Determined	Not Available	GAAAAGGUUUUACAGCAAAtt	UUUGCUGUAAAACCUUUUCtg						00CSI0BABO
AMO02TCB	CPE004BR	ASO0L7E3	0003643145-2	O22	O	22	NM_012432	SETDB1	SET domain, bifurcated 1	9869	s19111	0.1 nmole	Not Determined	Not Available	CAACCAGACAUAUAGAUCAtt	UGAUCUAUAUGUCUGGUUGat						00CSI0BABG
AMO02TCB	CPE004BR	ASO0L8N8	0003643145-2	O23	O	23	NM_000051	ATM	ataxia telangiectasia mutated	472	s1708	0.1 nmole	29,3	http://www.ambion.com/catalog/exon_sirna.php?id=1708	AUAUAUCACCUGUUUGUUAtt	UAACAAACAGGUGAUAUAUtt						00CSI0BAXW
AMO02TCB	CPE004BR	Empty Well	0003643145-2	O24	O	24
AMO02TCB	CPE004BR	Empty Well	0003643145-2	P1	P	1
AMO02TCB	CPE004BR	Empty Well	0003643145-2	P2	P	2
AMO02TCB	CPE004BR	Empty Well	0003643145-2	P3	P	3
AMO02TCB	CPE004BR	Empty Well	0003643145-2	P4	P	4
AMO02TCB	CPE004BR	Empty Well	0003643145-2	P5	P	5
AMO02TCB	CPE004BR	Empty Well	0003643145-2	P6	P	6
AMO02TCB	CPE004BR	Empty Well	0003643145-2	P7	P	7
AMO02TCB	CPE004BR	Empty Well	0003643145-2	P8	P	8
AMO02TCB	CPE004BR	Empty Well	0003643145-2	P9	P	9
AMO02TCB	CPE004BR	Empty Well	0003643145-2	P10	P	10
AMO02TCB	CPE004BR	Empty Well	0003643145-2	P11	P	11
AMO02TCB	CPE004BR	Empty Well	0003643145-2	P12	P	12
AMO02TCB	CPE004BR	Empty Well	0003643145-2	P13	P	13
AMO02TCB	CPE004BR	Empty Well	0003643145-2	P14	P	14
AMO02TCB	CPE004BR	Empty Well	0003643145-2	P15	P	15
AMO02TCB	CPE004BR	Empty Well	0003643145-2	P16	P	16
AMO02TCB	CPE004BR	Empty Well	0003643145-2	P17	P	17
AMO02TCB	CPE004BR	Empty Well	0003643145-2	P18	P	18
AMO02TCB	CPE004BR	Empty Well	0003643145-2	P19	P	19
AMO02TCB	CPE004BR	Empty Well	0003643145-2	P20	P	20
AMO02TCB	CPE004BR	Empty Well	0003643145-2	P21	P	21
AMO02TCB	CPE004BR	Empty Well	0003643145-2	P22	P	22
AMO02TCB	CPE004BR	Empty Well	0003643145-2	P23	P	23
AMO02TCB	CPE004BR	Empty Well	0003643145-2	P24	P	24
AMO02TCB	CPE004BS	Empty Well	0003643145-3	A1	A	1
AMO02TCB	CPE004BS	Empty Well	0003643145-3	A2	A	2
AMO02TCB	CPE004BS	Empty Well	0003643145-3	A3	A	3
AMO02TCB	CPE004BS	Empty Well	0003643145-3	A4	A	4
AMO02TCB	CPE004BS	Empty Well	0003643145-3	A5	A	5
AMO02TCB	CPE004BS	Empty Well	0003643145-3	A6	A	6
AMO02TCB	CPE004BS	Empty Well	0003643145-3	A7	A	7
AMO02TCB	CPE004BS	Empty Well	0003643145-3	A8	A	8
AMO02TCB	CPE004BS	Empty Well	0003643145-3	A9	A	9
AMO02TCB	CPE004BS	Empty Well	0003643145-3	A10	A	10
AMO02TCB	CPE004BS	Empty Well	0003643145-3	A11	A	11
AMO02TCB	CPE004BS	Empty Well	0003643145-3	A12	A	12
AMO02TCB	CPE004BS	Empty Well	0003643145-3	A13	A	13
AMO02TCB	CPE004BS	Empty Well	0003643145-3	A14	A	14
AMO02TCB	CPE004BS	Empty Well	0003643145-3	A15	A	15
AMO02TCB	CPE004BS	Empty Well	0003643145-3	A16	A	16
AMO02TCB	CPE004BS	Empty Well	0003643145-3	A17	A	17
AMO02TCB	CPE004BS	Empty Well	0003643145-3	A18	A	18
AMO02TCB	CPE004BS	Empty Well	0003643145-3	A19	A	19
AMO02TCB	CPE004BS	Empty Well	0003643145-3	A20	A	20
AMO02TCB	CPE004BS	Empty Well	0003643145-3	A21	A	21
AMO02TCB	CPE004BS	Empty Well	0003643145-3	A22	A	22
AMO02TCB	CPE004BS	Empty Well	0003643145-3	A23	A	23
AMO02TCB	CPE004BS	Empty Well	0003643145-3	A24	A	24
AMO02TCB	CPE004BS	Empty Well	0003643145-3	B1	B	1
AMO02TCB	CPE004BS	Empty Well	0003643145-3	B2	B	2
AMO02TCB	CPE004BS	ASO0L7I9	0003643145-3	B3	B	3	NM_152637	METTL7B	methyltransferase like 7B	196410	s47008	0.1 nmole	Not Determined	Not Available	CCAGUUCUCCGAAAUCCAAtt	UUGGAUUUCGGAGAACUGGgc						00CSI0BTPE
AMO02TCB	CPE004BS	ASO0L7MC	0003643145-3	B4	B	4	NM_174928	N6AMT2	N-6 adenine-specific DNA methyltransferase 2 (putative)	221143	s47972	0.1 nmole	4	http://www.ambion.com/catalog/exon_sirna.php?id=47972	CAUCGGAAACCGUCAAGUAtt	UACUUGACGGUUUCCGAUGtt						00CSI0B1XH
AMO02TCB	CPE004BS	ASO0L7IA	0003643145-3	B5	B	5	NM_014168	METTL5	methyltransferase like 5	29081	s26440	0.1 nmole	3	http://www.ambion.com/catalog/exon_sirna.php?id=26440	GAUUUGACAUAGAUGAAGAtt	UCUUCAUCUAUGUCAAAUCca						00CSI0BVQI
AMO02TCB	CPE004BS	ASO0L7MD	0003643145-3	B6	B	6	NM_006044	HDAC6	histone deacetylase 6	10013	s19461	0.1 nmole	7	http://www.ambion.com/catalog/exon_sirna.php?id=19461	CAGUUUAUCUGCAUCCGAAtt	UUCGGAUGCAGAUAAACUGag						00CSI0BV07
AMO02TCB	CPE004BS	ASO0L7IB	0003643145-3	B7	B	7	NM_001015053	HDAC5	histone deacetylase 5	10014	s19464	0.1 nmole	20,20	http://www.ambion.com/catalog/exon_sirna.php?id=19464	CCGCAAAACUCCUACAGCAtt	UGCUGUAGGAGUUUUGCGGtg						00CSI0BOQA
AMO02TCB	CPE004BS	ASO0L7ME	0003643145-3	B8	B	8		RNU7-57P			s444248	0.1 nmole	Not Determined	Not Available	UGUUACAGCUCUUUUAGAAtt	UUCUAAAAGAGCUGUAACAct						00CSI0CW6S
AMO02TCB	CPE004BS	ASO0L7IC	0003643145-3	B9	B	9	NM_001042618	PARP2	poly (ADP-ribose) polymerase 2	10038	s19504	0.1 nmole	11,11	http://www.ambion.com/catalog/exon_sirna.php?id=19504	CCAUUGGACCAACACUAUAtt	UAUAGUGUUGGUCCAAUGGgt						00CSI0BV0A
AMO02TCB	CPE004BS	ASO0L7MF	0003643145-3	B10	B	10	NM_005485	PARP3	poly (ADP-ribose) polymerase family, member 3	10039	s19507	0.1 nmole	Not Determined	Not Available	CAGACCUACUUAGAACAGAtt	UCUGUUCUAAGUAGGUCUGta						00CSI0BA0X
AMO02TCB	CPE004BS	ASO0L7ID	0003643145-3	B11	B	11	NM_001002800	SMC4	structural maintenance of chromosomes 4	10051	s19540	0.1 nmole	14,13	http://www.ambion.com/catalog/exon_sirna.php?id=19540	GCGAAAAAGAUGACCGAAAtt	UUUCGGUCAUCUUUUUCGCcc						00CSI0BA1P
AMO02TCB	CPE004BS	ASO0L7MG	0003643145-3	B12	B	12	NM_006062	SMYD5	SMYD family member 5	10322	s20187	0.1 nmole	Not Determined	Not Available	CUACCCACCUGAGACUGCAtt	UGCAGUCUCAGGUGGGUAGtg						00CSI0C31M
AMO02TCB	CPE004BS	ASO0L7IE	0003643145-3	B13	B	13	NM_006315	PCGF3	polycomb group ring finger 3	10336	s20223	0.1 nmole	5	http://www.ambion.com/catalog/exon_sirna.php?id=20223	GUACAUCGGUCAUGACAGAtt	UCUGUCAUGACCGAUGUACtg						00CSI0CW6N
AMO02TCB	CPE004BS	ASO0L7MH	0003643145-3	B14	B	14	NM_001039619	PRMT5	protein arginine methyltransferase 5	10419	s20377	0.1 nmole	7,7	http://www.ambion.com/catalog/exon_sirna.php?id=20377	CAUCUAAUCAUGUCAUUGAtt	UCAAUGACAUGAUUAGAUGgg						00CSI0B4ZW
AMO02TCB	CPE004BS	ASO0L7IF	0003643145-3	B15	B	15	NM_199141	CARM1	coactivator-associated arginine methyltransferase 1	10498	s20579	0.1 nmole	9	http://www.ambion.com/catalog/exon_sirna.php?id=20579	GAAGGAGAUUUGCACAGGAtt	UCCUGUGCAAAUCUCCUUCtt						00CSI0BUTJ
AMO02TCB	CPE004BS	ASO0L7MI	0003643145-3	B16	B	16	NM_006388	KAT5	K(lysine) acetyltransferase 5	10524	s20631	0.1 nmole	7,6,6	http://www.ambion.com/catalog/exon_sirna.php?id=20631	GGACGGAAGCGAAAAUCGAtt	UCGAUUUUCGCUUCCGUCCtg						00CSI0B51C
AMO02TCB	CPE004BS	ASO0L7IG	0003643145-3	B17	B	17	NM_001042550	SMC2	structural maintenance of chromosomes 2	10592	s20795	0.1 nmole	2,2,2	http://www.ambion.com/catalog/exon_sirna.php?id=20795	GGACCGAAGUCAAUGGUUUtt	AAACCAUUGACUUCGGUCCtc						00CSI0BV9F
AMO02TCB	CPE004BS	ASO0L7MJ	0003643145-3	B18	B	18	NM_006618	KDM5B	lysine (K)-specific demethylase 5B	10765	s21146	0.1 nmole	3	http://www.ambion.com/catalog/exon_sirna.php?id=21146	GGAAGAUCUUGGACUUAUUtt	AAUAAGUCCAAGAUCUUCCtc						00CSI0C32J
AMO02TCB	CPE004BS	ASO0L7IH	0003643145-3	B19	B	19	NM_006622	PLK2	polo-like kinase 2 (Drosophila)	10769	s66	0.1 nmole	3	http://www.ambion.com/catalog/exon_sirna.php?id=66	CUACUUCGAGGACAAAGAAtt	UUCUUUGUCCUCGAAGUAGtg						00CSI0BZ4P
AMO02TCB	CPE004BS	ASO0L7MK	0003643145-3	B20	B	20	NM_006662	SRCAP	Snf2-related CREBBP activator protein	10847	s21295	0.1 nmole	25	http://www.ambion.com/catalog/exon_sirna.php?id=21295	GCAUCAUCCCUGGUACCAAtt	UUGGUACCAGGGAUGAUGCtg						00CSI0BSTR
AMO02TCB	CPE004BS	ASO0L7II	0003643145-3	B21	B	21	NM_006696	BRD8	bromodomain containing 8	10902	s21425	0.1 nmole	18,17	http://www.ambion.com/catalog/exon_sirna.php?id=21425	GCCUGUUACAGAUGACAUAtt	UAUGUCAUCUGUAACAGGCtg						00CSI0B9WC
AMO02TCB	CPE004BS	ASO0L7ML	0003643145-3	B22	B	22	NM_006709	EHMT2	euchromatic histone-lysine N-methyltransferase 2	10919	s21470	0.1 nmole	Not Determined	Not Available	CGCUGAUUUUCGAGUGUAAtt	UUACACUCGAAAAUCAGCGga						00CSI0BVBE
AMO02TCB	CPE004BS	ASO0L7EP	0003643145-3	B23	B	23		SiSel_NC1	Silencer Select Negative Control #1 siRNA	0	s813	0.1 nmole	Not Determined	Not Available	UAACGACGCGACGACGUAAtt	UUACGUCGUCGCGUCGUUAtt						00CSI0CWB1
AMO02TCB	CPE004BS	Empty Well	0003643145-3	B24	B	24
AMO02TCB	CPE004BS	Empty Well	0003643145-3	C1	C	1
AMO02TCB	CPE004BS	Empty Well	0003643145-3	C2	C	2
AMO02TCB	CPE004BS	ASO0L7G8	0003643145-3	C3	C	3	NM_006807	CBX1	chromobox homolog 1 (HP1 beta homolog Drosophila )	10951	s21551	0.1 nmole	Not Determined	Not Available	AGGAAUAUGUGGUGGAAAAtt	UUUUCCACCACAUAUUCCUct						00CSI0BVBO
AMO02TCB	CPE004BS	ASO0L7K9	0003643145-3	C4	C	4	NM_001083963	TDRKH	tudor and KH domain containing	11022	s21712	0.1 nmole	5,5,5,5	http://www.ambion.com/catalog/exon_sirna.php?id=21712	GAAGGGACAUUACUACUAUtt	AUAGUAGUAAUGUCCCUUCtg						00CSI0B9XG
AMO02TCB	CPE004BS	ASO0L7G9	0003643145-3	C5	C	5	NM_001270	CHD1	chromodomain helicase DNA binding protein 1	1105	s2976	0.1 nmole	26	http://www.ambion.com/catalog/exon_sirna.php?id=2976	GGGUCCAACAUUCCGAAUAtt	UAUUCGGAAUGUUGGACCCtt						00CSI0B8UN
AMO02TCB	CPE004BS	ASO0L7KA	0003643145-3	C6	C	6	NM_001042572	CHD2	chromodomain helicase DNA binding protein 2	1106	s2979	0.1 nmole	8,8	http://www.ambion.com/catalog/exon_sirna.php?id=2979	CUAUUGAAAAGGUCUUAGAtt	UCUAAGACCUUUUCAAUAGtt						00CSI0B8UX
AMO02TCB	CPE004BS	ASO0L7GA	0003643145-3	C7	C	7	NM_007019	UBE2C	ubiquitin-conjugating enzyme E2C	11065	s21805	0.1 nmole	6,6,5,5,4	http://www.ambion.com/catalog/exon_sirna.php?id=21805	GUGUCGUCUUUUUAAUUUUtt	AAAAUUAAAAAGACGACACaa						00CSI0BVSF
AMO02TCB	CPE004BS	ASO0L7KB	0003643145-3	C8	C	8	NM_001005273	CHD3	chromodomain helicase DNA binding protein 3	1107	s2982	0.1 nmole	Not Determined	Not Available	GAAUAUCCCUGAAUACGAAtt	UUCGUAUUCAGGGAUAUUCat						00CSI0BN0H
AMO02TCB	CPE004BS	ASO0L7GB	0003643145-3	C9	C	9	NM_001273	CHD4	chromodomain helicase DNA binding protein 4	1108	s2985	0.1 nmole	20	http://www.ambion.com/catalog/exon_sirna.php?id=2985	CACUCGAAAUUUUGAAGCAtt	UGCUUCAAAAUUUCGAGUGag						00CSI0BN0I
AMO02TCB	CPE004BS	ASO0L7KC	0003643145-3	C10	C	10	NM_052996	PRDM7	PR domain containing 7	11105	s21900	0.1 nmole	3	http://www.ambion.com/catalog/exon_sirna.php?id=21900	GGAAAUAACUAAUUAAACAtt	UGUUUAAUUAGUUAUUUCCga						00CSI0AX5Q
AMO02TCB	CPE004BS	ASO0L7GC	0003643145-3	C11	C	11	NM_018699	PRDM5	PR domain containing 5	11107	s21903	0.1 nmole	4	http://www.ambion.com/catalog/exon_sirna.php?id=21903	GGCAGUUGAAGAUAUAGAAtt	UUCUAUAUCUUCAACUGCCaa						00CSI0C336
AMO02TCB	CPE004BS	ASO0L7UV	0003643145-3	C12	C	12		SiSel_NC2	Silencer Select Negative Control #2 siRNA	0	s814	0.1 nmole	Not Determined	Not Available	UCGUAAGUAAGCGCAACCCtt	GGGUUGCGCUUACUUACGAtt						00CSI0CWAY
AMO02TCB	CPE004BS	ASO0L7GD	0003643145-3	C13	C	13	NM_012406	PRDM4	PR domain containing 4	11108	s21906	0.1 nmole	5	http://www.ambion.com/catalog/exon_sirna.php?id=21906	CCCUAUCAGUCCAAUGGAAtt	UUCCAUUGGACUGAUAGGGat						00CSI0C337
AMO02TCB	CPE004BS	ASO0L7KD	0003643145-3	C14	C	14	NM_001274	CHEK1	CHK1 checkpoint homolog (S. pombe)	1111	s504	0.1 nmole	Not Determined	Not Available	GCAACAGUAUUUCGGUAUAtt	UAUACCGAAAUACUGUUGCca						00CSI0BZ5C
AMO02TCB	CPE004BS	ASO0L7GE	0003643145-3	C15	C	15	NM_007067	MYST2	MYST histone acetyltransferase 2	11143	s255	0.1 nmole	7	http://www.ambion.com/catalog/exon_sirna.php?id=255	CAGCUUCGAUAUAAGGAAAtt	UUUCCUUAUAUCGAAGCUGcc						00CSI0B52F
AMO02TCB	CPE004BS	ASO0L7KE	0003643145-3	C16	C	16	NM_013449	BAZ2A	bromodomain adjacent to zinc finger domain, 2A	11176	s22058	0.1 nmole	20	http://www.ambion.com/catalog/exon_sirna.php?id=22058	CAAGCACUCUGGUUUAACAtt	UGUUAAACCAGAGUGCUUGag						00CSI0BT82
AMO02TCB	CPE004BS	ASO0L7GF	0003643145-3	C17	C	17	NM_013448	BAZ1A	bromodomain adjacent to zinc finger domain, 1A	11177	s22061	0.1 nmole	22,21	http://www.ambion.com/catalog/exon_sirna.php?id=22061	CUAUCCACCUUGGAUCGUAtt	UACGAUCCAAGGUGGAUAGgt						00CSI0B534
AMO02TCB	CPE004BS	ASO0L7KF	0003643145-3	C18	C	18	NM_001005735	CHEK2	CHK2 checkpoint homolog (S. pombe)	11200	s22121	0.1 nmole	5,4,4	http://www.ambion.com/catalog/exon_sirna.php?id=22121	GCACUGUCACUAAGCAGAAtt	UUCUGCUUAGUGACAGUGCaa						00CSI0BYU9
AMO02TCB	CPE004BS	ASO0L7GG	0003643145-3	C19	C	19	NM_007276	CBX3	chromobox homolog 3 (HP1 gamma homolog, Drosophila)	11335	s22357	0.1 nmole	3,3	http://www.ambion.com/catalog/exon_sirna.php?id=22357	AGUACUAGAUCGACGUGUAtt	UACACGUCGAUCUAGUACUtt						00CSI0CW6I
AMO02TCB	CPE004BS	ASO0L7KG	0003643145-3	C20	C	20	NM_052928	SMYD4	SET and MYND domain containing 4	114826	s41674	0.1 nmole	Not Determined	Not Available	GCUUAUGCGUAGAUCCUUUtt	AAAGGAUCUACGCAUAAGCcg						00CSI0C48F
AMO02TCB	CPE004BS	ASO0L7GH	0003643145-3	C21	C	21	NM_053052	SNAP47	synaptosomal-associated protein, 47kDa	116841	s42061	0.1 nmole	Not Determined	Not Available	GGUCCACUCACCUUACGAAtt	UUCGUAAGGUGAGUGGACCtt						00CSI0CRSU
AMO02TCB	CPE004BS	ASO0L7KH	0003643145-3	C22	C	22	NM_001001655	ALKBH2	alkB, alkylation repair homolog 2 (E. coli)	121642	s42496	0.1 nmole	Not Determined	Not Available	GCACCGAGAUGAUGAAAGAtt	UCUUUCAUCAUCUCGGUGCtc						00CSI0B2ST
AMO02TCB	CPE004BS	ASO0L7GI	0003643145-3	C23	C	23	NM_153046	TDRD9	tudor domain containing 9	122402	s42533	0.1 nmole	Not Determined	Not Available	CAUAGUCCUUGGACAUGUAtt	UACAUGUCCAAGGACUAUGag						00CSI0BU8J
AMO02TCB	CPE004BS	Empty Well	0003643145-3	C24	C	24
AMO02TCB	CPE004BS	Empty Well	0003643145-3	D1	D	1
AMO02TCB	CPE004BS	ASO0L7MM	0003643145-3	D2	D	2	NM_144614	MBD3L2	methyl-CpG binding domain protein 3-like 2	125997	s42927	0.1 nmole	Not Determined	Not Available	CCCUGGGCUUUACAGAAGAtt	UCUUCUGUAAAGCCCAGGGca						00CSI0CW6T
AMO02TCB	CPE004BS	ASO0L7IJ	0003643145-3	D3	D	3	NM_004073	PLK3	polo-like kinase 3 (Drosophila)	1263	s3247	0.1 nmole	12	http://www.ambion.com/catalog/exon_sirna.php?id=3247	GUUCGGCUUUGGGUAUCAAtt	UUGAUACCCAAAGCCGAACtt						00CSI0BZ49
AMO02TCB	CPE004BS	ASO0L7MN	0003643145-3	D4	D	4	NM_152396	METTL6	methyltransferase like 6	131965	s43657	0.1 nmole	2	http://www.ambion.com/catalog/exon_sirna.php?id=43657	GAAAAAUUGGGAUCUUUUUtt	AAAAAGAUCCCAAUUUUUCtg						00CSI0BTRV
AMO02TCB	CPE004BS	ASO0L7IK	0003643145-3	D5	D	5	NM_153809	TAF1L	TAF1 RNA polymerase II, TATA box binding protein (TBP)-associated factor, 210kDa-like	138474	s44117	0.1 nmole	1	http://www.ambion.com/catalog/exon_sirna.php?id=44117	CAGUGUAUCUUCAUAAGAUtt	AUCUUAUGAAGAUACACUGga						00CSI0BZ04
AMO02TCB	CPE004BS	ASO0L7MO	0003643145-3	D6	D	6	NM_001880	ATF2	activating transcription factor 2	1386	s3494	0.1 nmole	14	http://www.ambion.com/catalog/exon_sirna.php?id=3494	GACAUUUCAGUGCCGAGUAtt	UACUCGGCACUGAAAUGUCtt						00CSI0BQV1
AMO02TCB	CPE004BS	ASO0L7IL	0003643145-3	D7	D	7	NM_001079846	CREBBP	CREB binding protein	1387	s3497	0.1 nmole	18,19	http://www.ambion.com/catalog/exon_sirna.php?id=3497	CAGCUAUCAGAAUAGGUAUtt	AUACCUAUUCUGAUAGCUGta						00CSI0B8WD
AMO02TCB	CPE004BS	ASO0L7MP	0003643145-3	D8	D	8	NM_001618	PARP1	poly (ADP-ribose) polymerase 1	142	s1099	0.1 nmole	Not Determined	Not Available	GCAGCUUCAUAACCGAAGAtt	UCUUCGGUUAUGAAGCUGCtt						00CSI0BV23
AMO02TCB	CPE004BS	ASO0L7IM	0003643145-3	D9	D	9	NM_006437	PARP4	poly (ADP-ribose) polymerase family, member 4	143	s1102	0.1 nmole	22	http://www.ambion.com/catalog/exon_sirna.php?id=1102	GCUUGUCUUUCAACCCGAUtt	AUCGGGUUGAAAGACAAGCat						00CSI0BYHB
AMO02TCB	CPE004BS	ASO0L7MQ	0003643145-3	D10	D	10	NM_198274	SMYD1	SET and MYND domain containing 1	150572	s45457	0.1 nmole	7	http://www.ambion.com/catalog/exon_sirna.php?id=45457	AGGAUACAUUGGAAAAGAUtt	AUCUUUUCCAAUGUAUCCUtg						00CSI0C4DN
AMO02TCB	CPE004BS	ASO0L7IN	0003643145-3	D11	D	11	NM_017460	CYP3A4	cytochrome P450, family 3, subfamily A, polypeptide 4	1576	s3848	0.1 nmole	2	http://www.ambion.com/catalog/exon_sirna.php?id=3848	CCAUUCACAUGGACUUUUUtt	AAAAAGUCCAUGUGAAUGGgt						00CSI0B8OK
AMO02TCB	CPE004BS	ASO0L7MR	0003643145-3	D12	D	12	NM_173533	TDRD5	tudor domain containing 5	163589	s46464	0.1 nmole	9	http://www.ambion.com/catalog/exon_sirna.php?id=46464	CUAUAGCAGGGAUUCGUCAtt	UGACGAAUCCCUGCUAUAGat						00CSI0BTWJ
AMO02TCB	CPE004BS	ASO0L7IO	0003643145-3	D13	D	13	NM_152617	RNF168	ring finger protein 168	165918	s46601	0.1 nmole	6	http://www.ambion.com/catalog/exon_sirna.php?id=46601	GAAGAUAUGCCGACACUUUtt	AAAGUGUCGGCAUAUCUUCta						00CSI0BL8N
AMO02TCB	CPE004BS	ASO0L7MS	0003643145-3	D14	D	14	NM_001379	DNMT1	DNA (cytosine-5-)-methyltransferase 1	1786	s4217	0.1 nmole	Not Determined	Not Available	GGAUGAGAAGAGACGUAGAtt	UCUACGUCUCUUCUCAUCCtg						00CSI0B8YI
AMO02TCB	CPE004BS	ASO0L7IP	0003643145-3	D15	D	15	NM_004412	TRDMT1	tRNA aspartic acid methyltransferase 1	1787	s4220	0.1 nmole	10,8,9	http://www.ambion.com/catalog/exon_sirna.php?id=4220	CUACAAAUCCCUUACCAAUtt	AUUGGUAAGGGAUUUGUAGat						00CSI0B8YJ
AMO02TCB	CPE004BS	ASO0L7MT	0003643145-3	D16	D	16	NM_181363	Nudt6	nudix (nucleoside diphosphate linked moiety X)-type motif 6	207120	s220427	0.1 nmole	5	http://www.ambion.com/catalog/exon_sirna.php?id=220427	AUGUCAGACAUGUACCUGAtt	UCAGGUACAUGUCUGACAUcc						00CSI0CW6U
AMO02TCB	CPE004BS	ASO0L7IQ	0003643145-3	D17	D	17	NM_006892	DNMT3B	DNA (cytosine-5-)-methyltransferase 3 beta	1789	s4223	0.1 nmole	6,6,6,6	http://www.ambion.com/catalog/exon_sirna.php?id=4223	GCUCUUACCUUACCAUCGAtt	UCGAUGGUAAGGUAAGAGCtg						00CSI0BN3X
AMO02TCB	CPE004BS	ASO0L7MU	0003643145-3	D18	D	18	NM_004426	PHC1	polyhomeotic homolog 1 (Drosophila)	1911	s4473	0.1 nmole	6	http://www.ambion.com/catalog/exon_sirna.php?id=4473	AACUCAUCCUGAUGCCUAAtt	UUAGGCAUCAGGAUGAGUUgg						00CSI0BXTK
AMO02TCB	CPE004BS	ASO0L7IR	0003643145-3	D19	D	19	NM_004427	PHC2	polyhomeotic homolog 2 (Drosophila)	1912	s4476	0.1 nmole	2,9	http://www.ambion.com/catalog/exon_sirna.php?id=4476	GCAUGUUAUCGAAGGGUUUtt	AAACCCUUCGAUAACAUGCgt						00CSI0BNSH
AMO02TCB	CPE004BS	ASO0L7MV	0003643145-3	D20	D	20	NM_152636	METT5D1	methyltransferase 5 domain containing 1	196074	s46972	0.1 nmole	Not Determined	Not Available	GCAGAAGCCUUAUUAAUGAtt	UCAUUAAUAAGGCUUCUGCct						00CSI0B3P6
AMO02TCB	CPE004BS	ASO0L7IS	0003643145-3	D21	D	21	NM_001429	EP300	E1A binding protein p300	2033	s4697	0.1 nmole	Not Determined	Not Available	GCCUGGUUAUAUAACCGGAtt	UCCGGUUAUAUAACCAGGCat						00CSI0BXVM
AMO02TCB	CPE004BS	ASO0L7MW	0003643145-3	D22	D	22	NM_005241	EVI1	ecotropic viral integration site 1	2122	s4874	0.1 nmole	Not Determined	Not Available	GCAUAUCUUCUAACUUGCAtt	UGCAAGUUAGAAGAUAUGCta						00CSI0C1AS
AMO02TCB	CPE004BS	ASO0L7IT	0003643145-3	D23	D	23	NM_001991	EZH1	enhancer of zeste homolog 1 (Drosophila)	2145	s4915	0.1 nmole	Not Determined	Not Available	GAUCCGUUCUGAUUAGUGAtt	UCACUAAUCAGAACGGAUCca						00CSI0BNU7
AMO02TCB	CPE004BS	Empty Well	0003643145-3	D24	D	24
AMO02TCB	CPE004BS	Empty Well	0003643145-3	E1	E	1
AMO02TCB	CPE004BS	ASO0L7KI	0003643145-3	E2	E	2	NM_004456	EZH2	enhancer of zeste homolog 2 (Drosophila)	2146	s4918	0.1 nmole	11,10	http://www.ambion.com/catalog/exon_sirna.php?id=4918	GGCACUUACUAUGACAAUUtt	AAUUGUCAUAGUAAGUGCCaa						00CSI0BXMM
AMO02TCB	CPE004BS	ASO0L7GJ	0003643145-3	E3	E	3	NM_004459	BPTF	bromodomain PHD finger transcription factor	2186	s5011	0.1 nmole	13,11	http://www.ambion.com/catalog/exon_sirna.php?id=5011	GAUUGUUCAGAAUAGCAAUtt	AUUGCUAUUCUGAACAAUCat						00CSI0BXOB
AMO02TCB	CPE004BS	ASO0L7KJ	0003643145-3	E4	E	4	NM_004241	JMJD1C	jumonji domain containing 1C	221037	s47943	0.1 nmole	7,10	http://www.ambion.com/catalog/exon_sirna.php?id=47943	GCCUCUACAUCUAGUGAUAtt	UAUCACUAGAUGUAGAGGCta						00CSI0C4BE
AMO02TCB	CPE004BS	ASO0L7GK	0003643145-3	E5	E	5	NM_139178	ALKBH3	alkB, alkylation repair homolog 3 (E. coli)	221120	s47969	0.1 nmole	Not Determined	Not Available	CCUCAGCAGGUAGUACGUAtt	UACGUACUACCUGCUGAGGtt						00CSI0BHRF
AMO02TCB	CPE004BS	ASO0L7KK	0003643145-3	E6	E	6	NM_001010870	TDRD6	tudor domain containing 6	221400	s48035	0.1 nmole	Not Determined	Not Available	GUAACUUCCGUGACCCUAAtt	UUAGGGUCACGGAAGUUACtt						00CSI0BUAP
AMO02TCB	CPE004BS	ASO0L7GL	0003643145-3	E7	E	7	NM_014952	BAHD1	bromo adjacent homology domain containing 1	22893	s22606	0.1 nmole	5	http://www.ambion.com/catalog/exon_sirna.php?id=22606	UUACAGACCUGAGCACUUAtt	UAAGUGCUCAGGUCUGUAAta						00CSI0BVVV
AMO02TCB	CPE004BS	ASO0L7KL	0003643145-3	E8	E	8	NM_012237	SIRT2	sirtuin (silent mating type information regulation 2 homolog) 2 (S. cerevisiae)	22933	s22708	0.1 nmole	13,12	http://www.ambion.com/catalog/exon_sirna.php?id=22708	GCUCAUCAACAAGGAGAAAtt	UUUCUCCUUGUUGAUGAGCag						00CSI0BTAE
AMO02TCB	CPE004BS	ASO0L7GM	0003643145-3	E9	E	9	NM_012308	FBXL11	F-box and leucine-rich repeat protein 11	22992	s22792	0.1 nmole	Not Determined	Not Available	CGAAUGGAGUCAACCUGGAtt	UCCAGGUUGACUCCAUUCGct						00CSI0AXG0
AMO02TCB	CPE004BS	ASO0L7KM	0003643145-3	E10	E	10	NM_015013	AOF2	amine oxidase (flavin containing) domain 2	23028	s619	0.1 nmole	Not Determined	Not Available	CUGCAGUUGUGGUUGGAUAtt	UAUCCAACCACAACUGCAGtg						00CSI0B5FQ
AMO02TCB	CPE004BS	ASO0L7GN	0003643145-3	E11	E	11	NM_015015	KDM4B	lysine (K)-specific demethylase 4B	23030	s229326	0.1 nmole	20	http://www.ambion.com/catalog/exon_sirna.php?id=229326	GCUACGAAGUGAACUUCGAtt	UCGAAGUUCACUUCGUAGCag						00CSI0CW6J
AMO02TCB	CPE004BS	ASO0L7KN	0003643145-3	E12	E	12	XM_037523	SETD1B	SET domain containing 1B	23067	s22961	0.1 nmole	Not Determined	Not Available	CGGUGGAAAUUGUCGAAGAtt	UCUUCGACAAUUUCCACCGgg						00CSI0AXGM
AMO02TCB	CPE004BS	ASO0L7GO	0003643145-3	E13	E	13	NM_015061	JMJD2C	jumonji domain containing 2C	23081	s22991	0.1 nmole	Not Determined	Not Available	GAAAGGAUAUAUACACCAUtt	AUGGUGUAUAUAUCCUUUCct						00CSI0CW6K
AMO02TCB	CPE004BS	ASO0L7KO	0003643145-3	E14	E	14	NM_015107	PHF8	PHD finger protein 8	23133	s23108	0.1 nmole	Not Determined	Not Available	GGCGAACCAAGAUAGCAAAtt	UUUGCUAUCUUGGUUCGCCga						00CSI0BJPA
AMO02TCB	CPE004BS	ASO0L7GP	0003643145-3	E15	E	15	NM_001080424	KDM6B	lysine (K)-specific demethylase 6B	23135	s23111	0.1 nmole	12	http://www.ambion.com/catalog/exon_sirna.php?id=23111	CCCAGUCUGUGAAACCGAAtt	UUCGGUUUCACAGACUGGGca						00CSI0C347
AMO02TCB	CPE004BS	ASO0L7KP	0003643145-3	E16	E	16	NM_015110	SMC5	structural maintenance of chromosomes 5	23137	s23117	0.1 nmole	Not Determined	Not Available	GGCAUUAUGUGAAGGCGAAtt	UUCGCCUUCACAUAAUGCCtt						00CSI0BTCF
AMO02TCB	CPE004BS	ASO0L7GQ	0003643145-3	E17	E	17	NM_001081461	JMJD6	jumonji domain containing 6	23210	s23291	0.1 nmole	2,2	http://www.ambion.com/catalog/exon_sirna.php?id=23291	GGAAAUAUCGGAACCAGAAtt	UUCUGGUUCCGAUAUUUCCtt						00CSI0BTDC
AMO02TCB	CPE004BS	ASO0L7KQ	0003643145-3	E18	E	18	NM_017575	SMG6	Smg-6 homolog, nonsense mediated mRNA decay factor (C. elegans)	23293	s23490	0.1 nmole	13	http://www.ambion.com/catalog/exon_sirna.php?id=23490	GGCUGAUUUCUGUAACAUAtt	UAUGUUACAGAAAUCAGCCag						00CSI0BAN6
AMO02TCB	CPE004BS	ASO0L7GR	0003643145-3	E19	E	19	XM_113962	SMCHD1	structural maintenance of chromosomes flexible hinge domain containing 1	23347	s23613	0.1 nmole	Not Determined	Not Available	GGAUCUUCCUUUUCGUGUUtt	AACACGAAAAGGAAGAUCCag						00CSI0BK1F
AMO02TCB	CPE004BS	ASO0L7KR	0003643145-3	E20	E	20	NM_012238	SIRT1	sirtuin (silent mating type information regulation 2 homolog) 1 (S. cerevisiae)	23411	s23771	0.1 nmole	Not Determined	Not Available	GGGUCUUCCCUCAAAGUAAtt	UUACUUUGAGGGAAGACCCaa						00CSI0BW0O
AMO02TCB	CPE004BS	ASO0L7GS	0003643145-3	E21	E	21	NM_014290	TDRD7	tudor domain containing 7	23424	s23804	0.1 nmole	2	http://www.ambion.com/catalog/exon_sirna.php?id=23804	GAUAGAGACUAGUAGAUCUtt	AGAUCUACUAGUCUCUAUCct						00CSI0BVZT
AMO02TCB	CPE004BS	ASO0L7KS	0003643145-3	E22	E	22	NM_014292	CBX6	chromobox homolog 6	23466	s23879	0.1 nmole	5	http://www.ambion.com/catalog/exon_sirna.php?id=23879	CCAAUGUGGUCGUCACCGAtt	UCGGUGACGACCACAUUGGag						00CSI0BK2C
AMO02TCB	CPE004BS	ASO0L7GT	0003643145-3	E23	E	23	NM_012117	CBX5	chromobox homolog 5 (HP1 alpha homolog, Drosophila)	23468	s23885	0.1 nmole	Not Determined	Not Available	ACCUGGUUCUUGCAAAAGAtt	UCUUUUGCAAGAACCAGGUca						00CSI0BTEL
AMO02TCB	CPE004BS	Empty Well	0003643145-3	E24	E	24
AMO02TCB	CPE004BS	Empty Well	0003643145-3	F1	F	1
AMO02TCB	CPE004BS	ASO0L8NA	0003643145-3	F2	F	2		SiSel_NC1	Silencer Select Negative Control #1 siRNA	0	s813	0.1 nmole	Not Determined	Not Available	UAACGACGCGACGACGUAAtt	UUACGUCGUCGCGUCGUUAtt						00CSI0CWB1
AMO02TCB	CPE004BS	ASO0L7IU	0003643145-3	F3	F	3	NM_014299	BRD4	bromodomain containing 4	23476	s23903	0.1 nmole	6,6	http://www.ambion.com/catalog/exon_sirna.php?id=23903	UGAGCACAAUCAAGUCUAAtt	UUAGACUUGAUUGUGCUCAtg						00CSI0B9TT
AMO02TCB	CPE004BS	ASO0L7MX	0003643145-3	F4	F	4	NM_175709	CBX7	chromobox homolog 7	23492	s23927	0.1 nmole	Not Determined	Not Available	GGAGGAAGGGUUGAGGUUAtt	UAACCUCAACCCUUCCUCCtg						00CSI0BK2J
AMO02TCB	CPE004BS	ASO0L8OY	0003643145-3	F5	F	5	NM_000051	ATM	ataxia telangiectasia mutated	472	s1708	0.1 nmole	29,3	http://www.ambion.com/catalog/exon_sirna.php?id=1708	AUAUAUCACCUGUUUGUUAtt	UAACAAACAGGUGAUAUAUtt						00CSI0BAXW
AMO02TCB	CPE004BS	ASO0L7MY	0003643145-3	F6	F	6	NM_015355	SUZ12	suppressor of zeste 12 homolog (Drosophila)	23512	s23969	0.1 nmole	Not Determined	Not Available	GGAUAGAUGUUUCUAUCAAtt	UUGAUAGAAACAUCUAUCCta						00CSI0BW1D
AMO02TCB	CPE004BS	ASO0L7IV	0003643145-3	F7	F	7	NM_012330	MYST4	MYST histone acetyltransferase (monocytic leukemia) 4	23522	s23999	0.1 nmole	18	http://www.ambion.com/catalog/exon_sirna.php?id=23999	CAGCAACCAUGGAAAUCGAtt	UCGAUUUCCAUGGUUGCUGgg						00CSI0BW1X
AMO02TCB	CPE004BS	ASO0L7MZ	0003643145-3	F8	F	8	NM_012387	PADI4	peptidyl arginine deiminase, type IV	23569	s24121	0.1 nmole	Not Determined	Not Available	AGCUCAAAGAGUUCUCUAAtt	UUAGAGAACUCUUUGAGCUtg						00CSI0BW1M
AMO02TCB	CPE004BS	ASO0L7IW	0003643145-3	F9	F	9	NM_014577	BRD1	bromodomain containing 1	23774	s24390	0.1 nmole	5	http://www.ambion.com/catalog/exon_sirna.php?id=24390	CAGAUUAUUUGGAUCACAUtt	AUGUGAUCCAAAUAAUCUGgt						00CSI0B5QV
AMO02TCB	CPE004BS	ASO0L7N0	0003643145-3	F10	F	10	NM_153252	BRWD3	bromodomain and WD repeat domain containing 3	254065	s48491	0.1 nmole	Not Determined	Not Available	GCUUAUCUAUUUUAGGCAAtt	UUGCCUAAAAUAGAUAAGCtc						00CSI0BKYN
AMO02TCB	CPE004BS	ASO0L7IX	0003643145-3	F11	F	11	NM_014033	METTL7A	methyltransferase like 7A	25840	s24598	0.1 nmole	1	http://www.ambion.com/catalog/exon_sirna.php?id=24598	GCAUUGCAGAGAACCGACAtt	UGUCGGUUCUCUGCAAUGCtc						00CSI0B5S7
AMO02TCB	CPE004BS	ASO0L7N1	0003643145-3	F12	F	12	NM_015478	L3MBTL	l(3)mbt-like (Drosophila)	26013	s24936	0.1 nmole	2,2	http://www.ambion.com/catalog/exon_sirna.php?id=24936	AGAUCUUGGUUCCUCUAAUtt	AUUAGAGGAACCAAGAUCUgg						00CSI0BW9T
AMO02TCB	CPE004BS	ASO0L7IY	0003643145-3	F13	F	13	NM_015557	CHD5	chromodomain helicase DNA binding protein 5	26038	s24989	0.1 nmole	14	http://www.ambion.com/catalog/exon_sirna.php?id=24989	CGGUCAAGUUCGACAAGCAtt	UGCUUGUCGAACUUGACCGtg						00CSI0B54B
AMO02TCB	CPE004BS	ASO0L7N2	0003643145-3	F14	F	14	NM_001130110	SETBP1	SET binding protein 1	26040	s229893	0.1 nmole	Not Determined	Not Available	AGGAAUUUUCUAUCAAGGAtt	UCCUUGAUAGAAAAUUCCUgt						00CSI0CW6V
AMO02TCB	CPE004BS	ASO0L7IZ	0003643145-3	F15	F	15	NM_015630	EPC2	enhancer of polycomb homolog 2 (Drosophila)	26122	s25126	0.1 nmole	Not Determined	Not Available	GGGCUUAAAUGGAAUAGCAtt	UGCUAUUCCAUUUAAGCCCaa						00CSI0AYDJ
AMO02TCB	CPE004BS	ASO0L7N3	0003643145-3	F16	F	16	NM_001009936	PHF19	PHD finger protein 19	26147	s25162	0.1 nmole	2,2	http://www.ambion.com/catalog/exon_sirna.php?id=25162	GGUCAGCAGCUCUAAGCAAtt	UUGCUUAGAGCUGCUGACCct						00CSI0BT0K
AMO02TCB	CPE004BS	ASO0L7J0	0003643145-3	F17	F	17	NM_021078	KAT2A	K(lysine) acetyltransferase 2A	2648	s5659	0.1 nmole	Not Determined	Not Available	GAAGCUGAUUGAGCGCAAAtt	UUUGCGCUCAAUCAGCUUCtt						00CSI0BXQW
AMO02TCB	CPE004BS	ASO0L7N4	0003643145-3	F18	F	18	NM_148674	SMC1B	structural maintenance of chromosomes 1B	27127	s25866	0.1 nmole	25	http://www.ambion.com/catalog/exon_sirna.php?id=25866	GCCGAGUUUUGACCCUAGAtt	UCUAGGGUCAAAACUCGGCtg						00CSI0BWCM
AMO02TCB	CPE004BS	ASO0L7J1	0003643145-3	F19	F	19	NM_015695	BRPF3	bromodomain and PHD finger containing, 3	27154	s25920	0.1 nmole	Not Determined	Not Available	GCAUCGUAUCAGCAUCUAUtt	AUAGAUGCUGAUACGAUGCag						00CSI0BT2O
AMO02TCB	CPE004BS	ASO0L7N5	0003643145-3	F20	F	20	NM_014481	APEX2	APEX nuclease (apurinic/apyrimidinic endonuclease) 2	27301	s26120	0.1 nmole	6	http://www.ambion.com/catalog/exon_sirna.php?id=26120	GGCCCUUCAUCGAUAGCUAtt	UAGCUAUCGAUGAAGGGCCct						00CSI0BT3P
AMO02TCB	CPE004BS	ASO0L7J2	0003643145-3	F21	F	21	NM_014159	SETD2	SET domain containing 2	29072	s26425	0.1 nmole	Not Determined	Not Available	CCCUAACAGAUGAUCGUGAtt	UCACGAUCAUCUGUUAGGGaa						00CSI0BARN
AMO02TCB	CPE004BS	ASO0L7N6	0003643145-3	F22	F	22	NM_013240	N6AMT1	N-6 adenine-specific DNA methyltransferase 1 (putative)	29104	s26498	0.1 nmole	5,4	http://www.ambion.com/catalog/exon_sirna.php?id=26498	AGAUCUCCUUUCACCAAAAtt	UUUUGGUGAAAGGAGAUCUgg						00CSI0BVQB
AMO02TCB	CPE004BS	ASO0L7J3	0003643145-3	F23	F	23	NM_013263	BRD7	bromodomain containing 7	29117	s26526	0.1 nmole	17	http://www.ambion.com/catalog/exon_sirna.php?id=26526	GCACGUAUGGAGUUCGAAAtt	UUUCGAACUCCAUACGUGCtt						00CSI0CVQC
AMO02TCB	CPE004BS	Empty Well	0003643145-3	F24	F	24
AMO02TCB	CPE004BS	Empty Well	0003643145-3	G1	G	1
AMO02TCB	CPE004BS	ASO0L7KT	0003643145-3	G2	G	2	NM_013369	DNMT3L	DNA (cytosine-5-)-methyltransferase 3-like	29947	s26771	0.1 nmole	2,2	http://www.ambion.com/catalog/exon_sirna.php?id=26771	GCAGAGAUCUUAUUGCAUAtt	UAUGCAAUAAGAUCUCUGCct						00CSI0BT66
AMO02TCB	CPE004BS	ASO0L7GU	0003643145-3	G3	G	3	NM_013450	BAZ2B	bromodomain adjacent to zinc finger domain, 2B	29994	s26867	0.1 nmole	32	http://www.ambion.com/catalog/exon_sirna.php?id=26867	CACAUGCACUAGAACGGAAtt	UUCCGUUCUAGUGCAUGUGca						00CSI0BT6K
AMO02TCB	CPE004BS	ASO0L7KU	0003643145-3	G4	G	4	NM_004964	HDAC1	histone deacetylase 1	3065	s75	0.1 nmole	10	http://www.ambion.com/catalog/exon_sirna.php?id=75	CCAAUAUGACUAACCAGAAtt	UUCUGGUUAGUCAUAUUGGaa						00CSI0BMPD
AMO02TCB	CPE004BS	ASO0L7GV	0003643145-3	G5	G	5	NM_001527	HDAC2	histone deacetylase 2	3066	s6495	0.1 nmole	1	http://www.ambion.com/catalog/exon_sirna.php?id=6495	CUACGACGGUGAUAUUGGAtt	UCCAAUAUCACCGUCGUAGta						00CSI0B5CV
AMO02TCB	CPE004BS	ASO0L7KV	0003643145-3	G6	G	6	NM_004504	AGFG1	ArfGAP with FG repeats 1	3267	s6898	0.1 nmole	Not Determined	Not Available	CUGCAUCAGUAAAUGCUAAtt	UUAGCAUUUACUGAUGCAGca						00CSI0B9AN
AMO02TCB	CPE004BS	ASO0L7GW	0003643145-3	G7	G	7	NM_001040694	INCENP	inner centromere protein antigens 135/155kDa	3619	s7424	0.1 nmole	10,10	http://www.ambion.com/catalog/exon_sirna.php?id=7424	AGUCCUUUAUUAAGCGCAAtt	UUGCGCUUAAUAAAGGACUtc						00CSI0CW72
AMO02TCB	CPE004BS	ASO0L7KW	0003643145-3	G8	G	8	NM_006076	AGFG2	ArfGAP with FG repeats 2	3268	s6901	0.1 nmole	3	http://www.ambion.com/catalog/exon_sirna.php?id=6901	GGACAUCUUUAGUACCAGAtt	UCUGGUACUAAAGAUGUCCga						00CSI0BXIX
AMO02TCB	CPE004BS	ASO0L7GX	0003643145-3	G9	G	9	NM_001535	PRMT2	protein arginine methyltransferase 2	3275	s6916	0.1 nmole	7,8	http://www.ambion.com/catalog/exon_sirna.php?id=6916	CUGCAGUGCUGAUAAGGAUtt	AUCCUUAUCAGCACUGCAGgg						00CSI0B9AP
AMO02TCB	CPE004BS	ASO0L7KX	0003643145-3	G10	G	10	NM_198318	PRMT1	protein arginine methyltransferase 1	3276	s6919	0.1 nmole	Not Determined	Not Available	GCCUGCAAGUGAAGCGGAAtt	UUCCGCUUCACUUGCAGGCag						00CSI0B9AI
AMO02TCB	CPE004BS	ASO0L7GY	0003643145-3	G11	G	11	NM_001641	APEX1	APEX nuclease (multifunctional DNA repair enzyme) 1	328	s1447	0.1 nmole	5,5,5	http://www.ambion.com/catalog/exon_sirna.php?id=1447	ACCCUAUGCCUACACCUUUtt	AAAGGUGUAGGCAUAGGGUgt						00CSI0BV4H
AMO02TCB	CPE004BS	ASO0L7KY	0003643145-3	G12	G	12	NM_001005372	METTL2A	methyltransferase like 2A	339175	s50466	0.1 nmole	Not Determined	Not Available	UCGUUGAUGUUGGACAAUUtt	AAUUGUCCAACAUCAACGAga						00CSI0BCHS
AMO02TCB	CPE004BS	ASO0L7GZ	0003643145-3	G13	G	13	NM_004973	JARID2	jumonji, AT rich interactive domain 2	3720	s7657	0.1 nmole	6	http://www.ambion.com/catalog/exon_sirna.php?id=7657	GGUUUCUAAGGUAAACGGAtt	UCCGUUUACCUUAGAAACCtg						00CSI0C1CX
AMO02TCB	CPE004BS	ASO0L7KZ	0003643145-3	G14	G	14	NM_002253	KDR	kinase insert domain receptor (a type III receptor tyrosine kinase)	3791	s7824	0.1 nmole	Not Determined	Not Available	GACGGACAGUGGUAUGGUUtt	AACCAUACCACUGUCCGUCtg						00CSI0BZ76
AMO02TCB	CPE004BS	ASO0L7H0	0003643145-3	G15	G	15	NM_020382	SETD8	SET domain containing (lysine methyltransferase) 8	387893	s51990	0.1 nmole	7	http://www.ambion.com/catalog/exon_sirna.php?id=51990	CAUGUACUAUUUUCAGUAUtt	AUACUGAAAAUAGUACAUGta						00CSI0BTYL
AMO02TCB	CPE004BS	ASO0L7L0	0003643145-3	G16	G	16	XM_372429		similar to hCG2041443	390245	s52753	0.1 nmole	Not Determined	Not Available	GAAUUUGCAGAUUUCAACAtt	UGUUGAAAUCUGCAAAUUCtt						00CSI0B2C0
AMO02TCB	CPE004BS	ASO0L7H1	0003643145-3	G17	G	17	NM_002310	LIFR	leukemia inhibitory factor receptor alpha	3977	s8172	0.1 nmole	Not Determined	Not Available	GGUCGAUCACAAUCAACAAtt	UUGUUGAUUGUGAUCGACCca						00CSI0BPBI
AMO02TCB	CPE004BS	ASO0L7L1	0003643145-3	G18	G	18	NM_002384	MBD1	methyl-CpG binding domain protein 1	4152	s8549	0.1 nmole	Not Determined	Not Available	GCCUUCAACCGGGAACAGAtt	UCUGUUCCCGGUUGAAGGCaa						00CSI0BXAJ
AMO02TCB	CPE004BS	ASO0L7H2	0003643145-3	G19	G	19	NM_004992	MECP2	methyl CpG binding protein 2 (Rett syndrome)	4204	s8646	0.1 nmole	Not Determined	Not Available	GCUUCCCGAUUAACUGAAAtt	UUUCAGUUAAUCGGGAAGCtt						00CSI0B951
AMO02TCB	CPE004BS	ASO0L7L2	0003643145-3	G20	G	20	NM_023033	METTL1	methyltransferase like 1	4234	s8705	0.1 nmole	Not Determined	Not Available	CCAUAACCGAUGUGCUGGAtt	UCCAGCACAUCGGUUAUGGta						00CSI0B95H
AMO02TCB	CPE004BS	ASO0L7H3	0003643145-3	G21	G	21	NM_005933	MLL	myeloid/lymphoid or mixed-lineage leukemia (trithorax homolog, Drosophila)	4297	s8819	0.1 nmole	3	http://www.ambion.com/catalog/exon_sirna.php?id=8819	CGAUUAGAGUCUACACCGAtt	UCGGUGUAGACUCUAAUCGgg						00CSI0BXBV
AMO02TCB	CPE004BS	ASO0L7L3	0003643145-3	G22	G	22	NM_014140	SMARCAL1	SWI/SNF related, matrix associated, actin dependent regulator of chromatin, subfamily a-like 1	50485	s26997	0.1 nmole	Not Determined	Not Available	GGCUCUCACUGGAAUCUCUtt	AGAGAUUCCAGUGAGAGCCat						00CSI0BUGH
AMO02TCB	CPE004BS	ASO0L7H4	0003643145-3	G23	G	23	NM_001077180	METTL9	methyltransferase like 9	51108	s27454	0.1 nmole	3,3	http://www.ambion.com/catalog/exon_sirna.php?id=27454	GAGUCCUUGGUAUAAAUGAtt	UCAUUUAUACCAAGGACUCtg						00CSI0AYF4
AMO02TCB	CPE004BS	Empty Well	0003643145-3	G24	G	24
AMO02TCB	CPE004BS	Empty Well	0003643145-3	H1	H	1
AMO02TCB	CPE004BS	ASO0L7N7	0003643145-3	H2	H	2	NM_016028	SUV420H1	suppressor of variegation 4-20 homolog 1 (Drosophila)	51111	s27463	0.1 nmole	5,5	http://www.ambion.com/catalog/exon_sirna.php?id=27463	GGCACUAUUUUCUCAACAAtt	UUGUUGAGAAAAUAGUGCCgt						00CSI0AYF6
AMO02TCB	CPE004BS	ASO0L7J4	0003643145-3	H3	H	3	NM_001040443	PHF11	PHD finger protein 11	51131	s27517	0.1 nmole	2,3	http://www.ambion.com/catalog/exon_sirna.php?id=27517	AGAAUAUAGCUGCUCAUGAtt	UCAUGAGCAGCUAUAUUCUct						00CSI0B4WK
AMO02TCB	CPE004BS	ASO0L7N8	0003643145-3	H4	H	4	NM_016483	PHF7	PHD finger protein 7	51533	s28284	0.1 nmole	4,4	http://www.ambion.com/catalog/exon_sirna.php?id=28284	UUAUUUCUGUCUUAUCUUAtt	UAAGAUAAGACAGAAAUAAtg						00CSI0BY0J
AMO02TCB	CPE004BS	ASO0L7J5	0003643145-3	H5	H	5	NM_015401	HDAC7	histone deacetylase 7	51564	s28337	0.1 nmole	Not Determined	Not Available	AGUCCUUAAUGACCACCGAtt	UCGGUGGUCAUUAAGGACUgg						00CSI0BA7L
AMO02TCB	CPE004BS	ASO0L7N9	0003643145-3	H6	H	6	NM_016604	KDM3B	lysine (K)-specific demethylase 3B	51780	s28659	0.1 nmole	14	http://www.ambion.com/catalog/exon_sirna.php?id=28659	GCCUCUUCUGGAAACGAAAtt	UUUCGUUUCCAGAAGAGGCac						00CSI0C3QA
AMO02TCB	CPE004BS	ASO0L7J6	0003643145-3	H7	H	7	NM_002636	PHF1	PHD finger protein 1	5252	s10435	0.1 nmole	Not Determined	Not Available	CAAGGACCGUUUCAUUUCAtt	UGAAAUGAAACGGUCCUUGtg						00CSI0CW6O
AMO02TCB	CPE004BS	ASO0L7NA	0003643145-3	H8	H	8	NM_005392	PHF2	PHD finger protein 2	5253	s10438	0.1 nmole	13	http://www.ambion.com/catalog/exon_sirna.php?id=10438	GAAGUACAAGAACAGCAAAtt	UUUGCUGUUCUUGUACUUCca						00CSI0AZF2
AMO02TCB	CPE004BS	ASO0L7J7	0003643145-3	H9	H	9	NM_005030	PLK1	polo-like kinase 1 (Drosophila)	5347	s450	0.1 nmole	9	http://www.ambion.com/catalog/exon_sirna.php?id=450	GCAAUUACAUGAGCGAGCAtt	UGCUCGCUCAUGUAAUUGCgg						00CSI0CMUR
AMO02TCB	CPE004BS	ASO0L7NB	0003643145-3	H10	H	10	NM_003926	MBD3	methyl-CpG binding domain protein 3	53615	s28738	0.1 nmole	4	http://www.ambion.com/catalog/exon_sirna.php?id=28738	CCUUCGACAUUGCUGAGGAtt	UCCUCAGCAAUGUCGAAGGcg						00CSI0BA96
AMO02TCB	CPE004BS	Empty Well	0003643145-3	H11	H	11
AMO02TCB	CPE004BS	ASO0L7NC	0003643145-3	H12	H	12	NM_001007246	BRWD1	bromodomain and WD repeat domain containing 1	54014	s28832	0.1 nmole	5,5,5	http://www.ambion.com/catalog/exon_sirna.php?id=28832	CCUGAUCAUCUUUUGCAAAtt	UUUGCAAAAGAUGAUCAGGag						00CSI0CW6W
AMO02TCB	CPE004BS	ASO0L7J8	0003643145-3	H13	H	13	NM_001007259	SETD4	SET domain containing 4	54093	s28859	0.1 nmole	7,9	http://www.ambion.com/catalog/exon_sirna.php?id=28859	CGGCCCUCACGAUAAUCAAtt	UUGAUUAUCGUGAGGGCCGta						00CSI0AXZR
AMO02TCB	CPE004BS	ASO0L7ND	0003643145-3	H14	H	14	NM_019023	PRMT7	protein arginine methyltransferase 7	54496	s29078	0.1 nmole	14	http://www.ambion.com/catalog/exon_sirna.php?id=29078	GCUAACCACUUGGAAGAUAtt	UAUCUUCCAAGUGGUUAGCct						00CSI0BUNJ
AMO02TCB	CPE004BS	ASO0L7J9	0003643145-3	H15	H	15	NM_017621	ALKBH4	alkB, alkylation repair homolog 4 (E. coli)	54784	s29434	0.1 nmole	2	http://www.ambion.com/catalog/exon_sirna.php?id=29434	AGGACUUUGUGACCCGGGAtt	UCCCGGGUCACAAAGUCCUcg						00CSI0BK02
AMO02TCB	CPE004BS	ASO0L7NE	0003643145-3	H16	H	16	NM_017758	ALKBH5	alkB, alkylation repair homolog 5 (E. coli)	54890	s29688	0.1 nmole	Not Determined	Not Available	GGCUCAUCCUUACGUAGUUtt	AACUACGUAAGGAUGAGCCag						00CSI0BJWQ
AMO02TCB	CPE004BS	Empty Well	0003643145-3	H17	H	17
AMO02TCB	CPE004BS	ASO0L7NF	0003643145-3	H18	H	18	NM_017778	WHSC1L1	Wolf-Hirschhorn syndrome candidate 1-like 1	54904	s29727	0.1 nmole	2,2	http://www.ambion.com/catalog/exon_sirna.php?id=29727	CACUGACUAUUAUCAUUCAtt	UGAAUGAUAAUAGUCAGUGgg						00CSI0BWQO
AMO02TCB	CPE004BS	ASO0L7JA	0003643145-3	H19	H	19	NM_002707	PPM1G	protein phosphatase, Mg2+/Mn2+ dependent, 1G	5496	s10926	0.1 nmole	7,7	http://www.ambion.com/catalog/exon_sirna.php?id=10926	CUCUGACAGUGGUACAACAtt	UGUUGUACCACUGUCAGAGcc						00CSI0BQ81
AMO02TCB	CPE004BS	ASO0L7NG	0003643145-3	H20	H	20	NM_018137	PRMT6	protein arginine methyltransferase 6	55170	s30339	0.1 nmole	Not Determined	Not Available	GAAAUAGUAUGGAUUUUUAtt	UAAAAAUCCAUACUAUUUCtt						00CSI0BC5R
AMO02TCB	CPE004BS	ASO0L7JB	0003643145-3	H21	H	21	NM_002716	PPP2R1B	protein phosphatase 2 (formerly 2A), regulatory subunit A, beta isoform	5519	s10968	0.1 nmole	13,13	http://www.ambion.com/catalog/exon_sirna.php?id=10968	GACCAAUUCUAGAUACCAAtt	UUGGUAUCUAGAAUUGGUCca						00CSI0BQ9E
AMO02TCB	CPE004BS	ASO0L7NH	0003643145-3	H22	H	22	NM_133325	PHF10	PHD finger protein 10	55274	s30608	0.1 nmole	Not Determined	Not Available	GAACAAAGGUCAGUUCUUAtt	UAAGAACUGACCUUUGUUCgc						00CSI0BWSS
AMO02TCB	CPE004BS	ASO0L7JC	0003643145-3	H23	H	23	NM_002720	PPP4C	protein phosphatase 4, catalytic subunit	5531	s11001	0.1 nmole	7	http://www.ambion.com/catalog/exon_sirna.php?id=11001	GACAAUCGACCGAAAGCAAtt	UUGCUUUCGGUCGAUUGUCcg						00CSI0BQ9H
AMO02TCB	CPE004BS	Empty Well	0003643145-3	H24	H	24
AMO02TCB	CPE004BS	Empty Well	0003643145-3	I1	I	1
AMO02TCB	CPE004BS	ASO0L7L4	0003643145-3	I2	I	2	NM_017780	CHD7	chromodomain helicase DNA binding protein 7	55636	s31142	0.1 nmole	2	http://www.ambion.com/catalog/exon_sirna.php?id=31142	GGGAUUAGUUAACAAUACAtt	UGUAUUGUUAACUAAUCCCtg						00CSI0BWUF
AMO02TCB	CPE004BS	ASO0L7H5	0003643145-3	I3	I	3	NM_018039	KDM4D	lysine (K)-specific demethylase 4D	55693	s31268	0.1 nmole	3	http://www.ambion.com/catalog/exon_sirna.php?id=31268	GAUAUUUCAUCCAACCAAAtt	UUUGGUUGGAUGAAAUAUCat						00CSI0AY0F
AMO02TCB	CPE004BS	ASO0L7L5	0003643145-3	I4	I	4	NM_018117	BRWD2	bromodomain and WD repeat domain containing 2	55717	s31328	0.1 nmole	Not Determined	Not Available	GAAGCAACUUGCAACUCGAtt	UCGAGUUGCAAGUUGCUUCtt						00CSI0AY0P
AMO02TCB	CPE004BS	ASO0L7H6	0003643145-3	I5	I	5	NM_018411	HR	hairless homolog (mouse)	55806	s31558	0.1 nmole	Not Determined	Not Available	GGGCUUUUACUACAAGGAUtt	AUCCUUGUAGUAAAAGCCCtt						00CSI0BS8H
AMO02TCB	CPE004BS	ASO0L7L6	0003643145-3	I6	I	6	NM_018433	JMJD1A	jumonji domain containing 1A	55818	s31588	0.1 nmole	Not Determined	Not Available	GACUCAUACCAAUCACGAAtt	UUCGUGAUUGGUAUGAGUCtg						00CSI0C3RP
AMO02TCB	CPE004BS	ASO0L7H7	0003643145-3	I7	I	7	NM_018486	HDAC8	histone deacetylase 8	55869	s31699	0.1 nmole	Not Determined	Not Available	UGAUCAUCCGGACUCCAUAtt	UAUGGAGUCCGGAUGAUCAtc						00CSI0BWVV
AMO02TCB	CPE004BS	ASO0L7L7	0003643145-3	I8	I	8	NM_018489	ASH1L	ash1 (absent, small, or homeotic)-like (Drosophila)	55870	s31702	0.1 nmole	3	http://www.ambion.com/catalog/exon_sirna.php?id=31702	CCUUUGCACUACAUUCGAAtt	UUCGAAUGUAGUGCAAAGGgt						00CSI0BWVW
AMO02TCB	CPE004BS	ASO0L7H8	0003643145-3	I9	I	9	NM_001034023	DMAP1	DNA methyltransferase 1 associated protein 1	55929	s31791	0.1 nmole	6,6,5	http://www.ambion.com/catalog/exon_sirna.php?id=31791	GACCUUAAGAUACCAGUAUtt	AUACUGGUAUCUUAAGGUCtg						00CSI0BWW1
AMO02TCB	CPE004BS	ASO0L7L8	0003643145-3	I10	I	10	NM_002747	MAPK4	mitogen-activated protein kinase 4	5596	s11145	0.1 nmole	2	http://www.ambion.com/catalog/exon_sirna.php?id=11145	CCACAAGGGUUAUCUGUCAtt	UGACAGAUAACCCUUGUGGga						00CSI0BZBW
AMO02TCB	CPE004BS	ASO0L7H9	0003643145-3	I11	I	11	NM_002754	MAPK13	mitogen-activated protein kinase 13	5603	s11166	0.1 nmole	11	http://www.ambion.com/catalog/exon_sirna.php?id=11166	GCACAUCUACAAGGAGAUUtt	AAUCUCCUUGUAGAUGUGCtg						00CSI0BZC3
AMO02TCB	CPE004BS	ASO0L7L9	0003643145-3	I12	I	12	NM_198795	TDRD1	tudor domain containing 1	56165	s32041	0.1 nmole	18	http://www.ambion.com/catalog/exon_sirna.php?id=32041	CAUCGAAGAAGUUACUGCAtt	UGCAGUAACUUCUUCGAUGtt						00CSI0BSAT
AMO02TCB	CPE004BS	ASO0L7HA	0003643145-3	I13	I	13	NM_019852	METTL3	methyltransferase like 3	56339	s32143	0.1 nmole	2	http://www.ambion.com/catalog/exon_sirna.php?id=32143	GCAGUUCCUGAAUUAGCUAtt	UAGCUAAUUCAGGAACUGCtg						00CSI0BBAN
AMO02TCB	CPE004BS	ASO0L7LA	0003643145-3	I14	I	14	NM_019854	PRMT8	protein arginine methyltransferase 8	56341	s32146	0.1 nmole	9	http://www.ambion.com/catalog/exon_sirna.php?id=32146	AGACCUCGAUUUCACAGUAtt	UACUGUGAAAUCGAGGUCUcg						00CSI0BWY1
AMO02TCB	CPE004BS	ASO0L7HB	0003643145-3	I15	I	15	NM_020159	SMARCAD1	SWI/SNF-related, matrix-associated actin-dependent regulator of chromatin, subfamily a, containing DEAD/H box 1	56916	s32386	0.1 nmole	Not Determined	Not Available	GCACGUAGAAAUGAUGAUAtt	UAUCAUCAUUUCUACGUGCca						00CSI0BBBP
AMO02TCB	CPE004BS	ASO0L7LB	0003643145-3	I16	I	16	XM_001127274	SMYD2	SET and MYND domain containing 2	56950	s32470	0.1 nmole	Not Determined	Not Available	GCCCUACAGUAAGCACUAUtt	AUAGUGCUUACUGUAGGGCtt						00CSI0C3SA
AMO02TCB	CPE004BS	ASO0L7HC	0003643145-3	I17	I	17	NM_020226	PRDM8	PR domain containing 8	56978	s32518	0.1 nmole	Not Determined	Not Available	GACGAGGAGUUACUAGUUUtt	AAACUAGUAACUCCUCGUCtt						00CSI0B136
AMO02TCB	CPE004BS	ASO0L7LC	0003643145-3	I18	I	18	NM_020227	PRDM9	PR domain containing 9	56979	s32521	0.1 nmole	Not Determined	Not Available	AGGUUUCAGUGUUAAAUCAtt	UGAUUUAACACUGAAACCUtg						00CSI0CW6Q
AMO02TCB	CPE004BS	ASO0L7HD	0003643145-3	I19	I	19	NM_020228	PRDM10	PR domain containing 10	56980	s32524	0.1 nmole	18,17,14,13	http://www.ambion.com/catalog/exon_sirna.php?id=32524	GAACUGUCCCAGACCUUAAtt	UUAAGGUCUGGGACAGUUCtg						00CSI0BBBX
AMO02TCB	CPE004BS	ASO0L7LD	0003643145-3	I20	I	20	NM_020229	PRDM11	PR domain containing 11	56981	s32527	0.1 nmole	8	http://www.ambion.com/catalog/exon_sirna.php?id=32527	CCCUAACUGUAUUCGCCUAtt	UAGGCGAAUACAGUUAGGGca						00CSI0B137
AMO02TCB	CPE004BS	ASO0L7HE	0003643145-3	I21	I	21	NM_020649	CBX8	chromobox homolog 8 (Pc class homolog, Drosophila)	57332	s32949	0.1 nmole	5	http://www.ambion.com/catalog/exon_sirna.php?id=32949	GGACGUGACCUCAAACUUUtt	AAAGUUUGAGGUCACGUCCgt						00CSI0BX0M
AMO02TCB	CPE004BS	ASO0L7LE	0003643145-3	I22	I	22	NM_015409	EP400	E1A binding protein p400	57634	s33489	0.1 nmole	38	http://www.ambion.com/catalog/exon_sirna.php?id=33489	GGACUUCUGAAAAUUCGCAtt	UGCGAAUUUUCAGAAGUCCtg						00CSI0BB7J
AMO02TCB	CPE004BS	ASO0L7HF	0003643145-3	I23	I	23	NM_020920	CHD8	chromodomain helicase DNA binding protein 8	57680	s33582	0.1 nmole	Not Determined	Not Available	CACCUAGAGUACGAAAACAtt	UGUUUUCGUACUCUAGGUGtg						00CSI0BX2D
AMO02TCB	CPE004BS	Empty Well	0003643145-3	I24	I	24
AMO02TCB	CPE004BS	Empty Well	0003643145-3	J1	J	1
AMO02TCB	CPE004BS	ASO0L7NI	0003643145-3	J2	J	2	NM_170606	MLL3	myeloid/lymphoid or mixed-lineage leukemia 3	58508	s33890	0.1 nmole	38	http://www.ambion.com/catalog/exon_sirna.php?id=33890	CCAAUGAGGUAAAAACGGAtt	UCCGUUUUUACCUCAUUGGta						00CSI0BPGS
AMO02TCB	CPE004BS	ASO0L7JD	0003643145-3	J3	J	3	NM_000321	RB1	retinoblastoma 1	5925	s524	0.1 nmole	4	http://www.ambion.com/catalog/exon_sirna.php?id=524	CCAGUACCAAAGUUGAUAAtt	UUAUCAACUUUGGUACUGGta						00CSI0BYF0
AMO02TCB	CPE004BS	ASO0L7NJ	0003643145-3	J4	J	4	NM_001042603	KDM5A	lysine (K)-specific demethylase 5A	5927	s11836	0.1 nmole	13,13	http://www.ambion.com/catalog/exon_sirna.php?id=11836	GCGAGUUUGUUGUGACAUUtt	AAUGUCACAACAAACUCGCca						00CSI0C1FL
AMO02TCB	CPE004BS	ASO0L7JE	0003643145-3	J5	J	5	NM_006910	RBBP6	retinoblastoma binding protein 6	5930	s11845	0.1 nmole	2,2,2	http://www.ambion.com/catalog/exon_sirna.php?id=11845	UGUUAUAAGUCGAACUGAAtt	UUCAGUUCGACUUAUAACAta						00CSI0BYF1
AMO02TCB	CPE004BS	ASO0L7NK	0003643145-3	J6	J	6	NM_021619	PRDM12	PR domain containing 12	59335	s33988	0.1 nmole	3	http://www.ambion.com/catalog/exon_sirna.php?id=33988	ACAUCAAGUGUGCACGUAAtt	UUACGUGCACACUUGAUGUag						00CSI0C3TR
AMO02TCB	CPE004BS	ASO0L7JF	0003643145-3	J7	J	7	NM_021620	PRDM13	PR domain containing 13	59336	s33991	0.1 nmole	2	http://www.ambion.com/catalog/exon_sirna.php?id=33991	GGAAGCUAUUGCAGACUUAtt	UAAGUCUGCAAUAGCUUCCag						00CSI0C3TS
AMO02TCB	CPE004BS	ASO0L7NL	0003643145-3	J8	J	8	NM_005104	BRD2	bromodomain containing 2	6046	s12072	0.1 nmole	Not Determined	Not Available	GUAGCAGUGUCACGCCUUAtt	UAAGGCGUGACACUGCUACtt						00CSI0BY4M
AMO02TCB	CPE004BS	ASO0L7JG	0003643145-3	J9	J	9	NM_020318	PAPPA2	pappalysin 2	60676	s34161	0.1 nmole	3,3	http://www.ambion.com/catalog/exon_sirna.php?id=34161	GCACAGUUCUCAGCAUUCAtt	UGAAUGCUGAGAACUGUGCtg						00CSI0BO84
AMO02TCB	CPE004BS	ASO0L7NM	0003643145-3	J10	J	10	NM_002972	SBF1	SET binding factor 1	6305	s12484	0.1 nmole	Not Determined	Not Available	GCACUGCUGUUUCCUCUCAtt	UGAGAGGAAACAGCAGUGCca						00CSI0BQAF
AMO02TCB	CPE004BS	ASO0L7JH	0003643145-3	J11	J	11	NM_182907	PRDM1	PR domain containing 1, with ZNF domain	639	s1993	0.1 nmole	3	http://www.ambion.com/catalog/exon_sirna.php?id=1993	GGAAAGGACCUCUACCGUUtt	AACGGUAGAGGUCCUUUCCtt						00CSI0BVE4
AMO02TCB	CPE004BS	ASO0L7NN	0003643145-3	J12	J	12	NM_022114	PRDM16	PR domain containing 16	63976	s34348	0.1 nmole	Not Determined	Not Available	GGGCUUCAACGAGUACUUUtt	AAAGUACUCGUUGAAGCCCag						00CSI0C3U1
AMO02TCB	CPE004BS	ASO0L7Q0	0003643145-3	J13	J	13	NM_001040694	INCENP	inner centromere protein antigens 135/155kDa	3619	s7424	0.1 nmole	10,10	http://www.ambion.com/catalog/exon_sirna.php?id=7424	AGUCCUUUAUUAAGCGCAAtt	UUGCGCUUAAUAAAGGACUtc						00CSI0CW72
AMO02TCB	CPE004BS	ASO0L7NO	0003643145-3	J14	J	14	NM_001040424	PRDM15	PR domain containing 15	63977	s34351	0.1 nmole	21,28	http://www.ambion.com/catalog/exon_sirna.php?id=34351	AGAAGUACGUGACCGAGUAtt	UACUCGGUCACGUACUUCUtg						00CSI0C3U2
AMO02TCB	CPE004BS	ASO0L7JI	0003643145-3	J15	J	15	NM_024504	PRDM14	PR domain containing 14	63978	s34354	0.1 nmole	8	http://www.ambion.com/catalog/exon_sirna.php?id=34354	CAAGUACUGUGGUAAAUCUtt	AGAUUUACCACAGUACUUGca						00CSI0BWGP
AMO02TCB	CPE004BS	ASO0L7NP	0003643145-3	J16	J	16	NM_003011	SET	SET nuclear oncogene	6418	s12706	0.1 nmole	Not Determined	Not Available	CGAAGUCCACCGAAAUCAAtt	UUGAUUUCGGUGGACUUCGaa						00CSI0BKC7
AMO02TCB	CPE004BS	ASO0L7JJ	0003643145-3	J17	J	17	NM_006515	SETMAR	SET domain and mariner transposase fusion gene	6419	s12709	0.1 nmole	Not Determined	Not Available	CCUUGGAAUUUAUACCGAAtt	UUCGGUAUAAAUUCCAAGGta						00CSI0BRCU
AMO02TCB	CPE004BS	ASO0L7NQ	0003643145-3	J18	J	18	NM_172349	NSD1	nuclear receptor binding SET domain protein 1	64324	s34631	0.1 nmole	Not Determined	Not Available	GAACUUACCUUCAACUACAtt	UGUAGUUGAAGGUAAGUUCag						00CSI0BPJV
AMO02TCB	CPE004BS	ASO0L7JK	0003643145-3	J19	J	19	NM_005627	SGK1	serum/glucocorticoid regulated kinase 1	6446	s742	0.1 nmole	Not Determined	Not Available	GGCUACCUGCAUUCACUGAtt	UCAGUGAAUGCAGGUAGCCca						00CSI0BZ5Q
AMO02TCB	CPE004BS	ASO0L7NR	0003643145-3	J20	J	20	NM_001029991	METT11D1	methyltransferase 11 domain containing 1	64745	s34847	0.1 nmole	12,12	http://www.ambion.com/catalog/exon_sirna.php?id=34847	GCUGGAACAAGAAACCAAAtt	UUUGGUUUCUUGUUCCAGCtg						00CSI0B0GE
AMO02TCB	CPE004BS	ASO0L7JL	0003643145-3	J21	J	21	NM_022743	SMYD3	SET and MYND domain containing 3	64754	s34865	0.1 nmole	Not Determined	Not Available	GCACCUUCAGAAUCAGAGAtt	UCUCUGAUUCUGAAGGUGCtc						00CSI0C3UF
AMO02TCB	CPE004BS	ASO0L7NS	0003643145-3	J22	J	22	NM_005180	BMI1	BMI1 polycomb ring finger oncogene	648	s2016	0.1 nmole	Not Determined	Not Available	CCAGAUUGAUGUCAUGUAUtt	AUACAUGACAUCAAUCUGGaa						00CSI0C19C
AMO02TCB	CPE004BS	ASO0L7JM	0003643145-3	J23	J	23	NM_022840	METTL4	methyltransferase like 4	64863	s35056	0.1 nmole	4	http://www.ambion.com/catalog/exon_sirna.php?id=35056	GCCCAUUACUUUACCACUUtt	AAGUGGUAAAGUAAUGGGCtt						00CSI0C0YD
AMO02TCB	CPE004BS	Empty Well	0003643145-3	J24	J	24
AMO02TCB	CPE004BS	Empty Well	0003643145-3	K1	K	1
AMO02TCB	CPE004BS	ASO0L7LF	0003643145-3	K2	K	2	NM_139035	SMARCA1	SWI/SNF related, matrix associated, actin dependent regulator of chromatin, subfamily a, member 1	6594	s13132	0.1 nmole	Not Determined	Not Available	CAACGAGAAUGGUAUACAAtt	UUGUAUACCAUUCUCGUUGca						00CSI0BOXL
AMO02TCB	CPE004BS	ASO0L7HG	0003643145-3	K3	K	3	NM_003070	SMARCA2	SWI/SNF related, matrix associated, actin dependent regulator of chromatin, subfamily a, member 2	6595	s13135	0.1 nmole	13,13	http://www.ambion.com/catalog/exon_sirna.php?id=13135	CCUGGAUCCAAAUAGCGAAtt	UUCGCUAUUUGGAUCCAGGag						00CSI0BOXM
AMO02TCB	CPE004BS	ASO0L7LG	0003643145-3	K4	K	4	NM_003072	SMARCA4	SWI/SNF related, matrix associated, actin dependent regulator of chromatin, subfamily a, member 4	6597	s13141	0.1 nmole	Not Determined	Not Available	GUAGCUCCGAGGUCUGAUAtt	UAUCAGACCUCGGAGCUACtt						00CSI0BOXO
AMO02TCB	CPE004BS	ASO0L7HH	0003643145-3	K5	K	5	NM_001007468	SMARCB1	SWI/SNF related, matrix associated, actin dependent regulator of chromatin, subfamily b, member 1	6598	s13144	0.1 nmole	3,3	http://www.ambion.com/catalog/exon_sirna.php?id=13144	CCUCGGAAGUGGAAGAGAUtt	AUCUCUUCCACUUCCGAGGct						00CSI0BOXP
AMO02TCB	CPE004BS	ASO0L7LH	0003643145-3	K6	K	6	NM_023924	BRD9	bromodomain containing 9	65980	s35295	0.1 nmole	Not Determined	Not Available	AGAGCACACCUAUUCAGCAtt	UGCUGAAUAGGUGUGCUCUca						00CSI0BKNP
AMO02TCB	CPE004BS	ASO0L7HI	0003643145-3	K7	K	7	NM_003074	SMARCC1	SWI/SNF related, matrix associated, actin dependent regulator of chromatin, subfamily c, member 1	6599	s13147	0.1 nmole	Not Determined	Not Available	CCAUCUCGAAUGGAUCGUAtt	UACGAUCCAUUCGAGAUGGgt						00CSI0BOXQ
AMO02TCB	CPE004BS	ASO0L7LI	0003643145-3	K8	K	8	NM_139067	SMARCC2	SWI/SNF related, matrix associated, actin dependent regulator of chromatin, subfamily c, member 2	6601	s13150	0.1 nmole	Not Determined	Not Available	CCUCAACACCUUACACUAAtt	UUAGUGUAAGGUGUUGAGGga						00CSI0BRGB
AMO02TCB	CPE004BS	ASO0L7HJ	0003643145-3	K9	K	9	NM_003076	SMARCD1	SWI/SNF related, matrix associated, actin dependent regulator of chromatin, subfamily d, member 1	6602	s13153	0.1 nmole	9,9	http://www.ambion.com/catalog/exon_sirna.php?id=13153	GUGUUGACCCGAAUGAUCAtt	UGAUCAUUCGGGUCAACACtg						00CSI0BKCR
AMO02TCB	CPE004BS	ASO0L7LJ	0003643145-3	K10	K	10	NM_003077	SMARCD2	SWI/SNF related, matrix associated, actin dependent regulator of chromatin, subfamily d, member 2	6603	s13156	0.1 nmole	Not Determined	Not Available	UGCUCAUGCUGGAUCAUCAtt	UGAUGAUCCAGCAUGAGCAgg						00CSI0BRGC
AMO02TCB	CPE004BS	ASO0L7HK	0003643145-3	K11	K	11	NM_001003801	SMARCD3	SWI/SNF related, matrix associated, actin dependent regulator of chromatin, subfamily d, member 3	6604	s13159	0.1 nmole	5,6,6	http://www.ambion.com/catalog/exon_sirna.php?id=13159	CUAUAUCUCCAACACUUUUtt	AAAAGUGUUGGAGAUAUAGag						00CSI0BOXT
AMO02TCB	CPE004BS	ASO0L7LK	0003643145-3	K12	K	12	NM_003079	SMARCE1	SWI/SNF related, matrix associated, actin dependent regulator of chromatin, subfamily e, member 1	6605	s13162	0.1 nmole	6	http://www.ambion.com/catalog/exon_sirna.php?id=13162	GACCUAAAGUUGUGGGAGAtt	UCUCCCACAACUUUAGGUCag						00CSI0BOXU
AMO02TCB	CPE004BS	ASO0L7HL	0003643145-3	K13	K	13	NM_007294	BRCA1	breast cancer 1, early onset	672	s459	0.1 nmole	Not Determined	Not Available	CAUGCAACAUAACCUGAUAtt	UAUCAGGUUAUGUUGCAUGgt						00CSI0C18C
AMO02TCB	CPE004BS	ASO0L7LL	0003643145-3	K14	K	14	NM_001726	BRDT	bromodomain, testis-specific	676	s2088	0.1 nmole	Not Determined	Not Available	GGAUGUUUUCGAAACGCAUtt	AUGCGUUUCGAAAACAUCCtg						00CSI0B8ED
AMO02TCB	CPE004BS	ASO0L7HM	0003643145-3	K15	K	15	NM_003600	AURKA	aurora kinase A	6790	s197	0.1 nmole	7,9,8,7,8,7	http://www.ambion.com/catalog/exon_sirna.php?id=197	GGAUCAGCUGGAGAGCUUAtt	UAAGCUCUCCAGCUGAUCCaa						00CSI0CW6M
AMO02TCB	CPE004BS	ASO0L7LM	0003643145-3	K16	K	16	NM_003168	SUPT4H1	suppressor of Ty 4 homolog 1 (S. cerevisiae)	6827	s13630	0.1 nmole	2	http://www.ambion.com/catalog/exon_sirna.php?id=13630	UGAUGGUUGUGACAAUUGUtt	ACAAUUGUCACAACCAUCAta						00CSI0B6IV
AMO02TCB	CPE004BS	ASO0L7HN	0003643145-3	K17	K	17	NM_003169	SUPT5H	suppressor of Ty 5 homolog (S. cerevisiae)	6829	s13633	0.1 nmole	Not Determined	Not Available	GGACAUUCUAGAGAAAGAAtt	UUCUUUCUCUAGAAUGUCCtc						00CSI0BRJI
AMO02TCB	CPE004BS	ASO0L7LN	0003643145-3	K18	K	18	NM_003170	SUPT6H	suppressor of Ty 6 homolog (S. cerevisiae)	6830	s13636	0.1 nmole	16	http://www.ambion.com/catalog/exon_sirna.php?id=13636	GCCUAUUCCUUCAAGUAUUtt	AAUACUUGAAGGAAUAGGCat						00CSI0B6IX
AMO02TCB	CPE004BS	ASO0L7HO	0003643145-3	K19	K	19	NM_003171	SUPV3L1	suppressor of var1, 3-like 1 (S. cerevisiae)	6832	s13639	0.1 nmole	5	http://www.ambion.com/catalog/exon_sirna.php?id=13639	GCACAUGAGAUCUUCGAAAtt	UUUCGAAGAUCUCAUGUGCca						00CSI0BRJK
AMO02TCB	CPE004BS	ASO0L7LO	0003643145-3	K20	K	20	NM_006753	SURF6	surfeit 6	6838	s13657	0.1 nmole	Not Determined	Not Available	CGACAGCGACUGCAUGAGAtt	UCUCAUGCAGUCGCUGUCGca						00CSI0B6J0
AMO02TCB	CPE004BS	ASO0L7HP	0003643145-3	K21	K	21	NM_003173	SUV39H1	suppressor of variegation 3-9 homolog 1 (Drosophila)	6839	s13660	0.1 nmole	3	http://www.ambion.com/catalog/exon_sirna.php?id=13660	CAAAUCGUGUGGUACAGAAtt	UUCUGUACCACACGAUUUGgg						00CSI0B6J8
AMO02TCB	CPE004BS	ASO0L7LP	0003643145-3	K22	K	22	NM_138923	TAF1	TAF1 RNA polymerase II, TATA box binding protein (TBP)-associated factor, 250kDa	6872	s13732	0.1 nmole	Not Determined	Not Available	CACUGUUCACUGUGACUAUtt	AUAGUCACAGUGAACAGUGgt						00CSI0BZDE
AMO02TCB	CPE004BS	ASO0L7HQ	0003643145-3	K23	K	23	NM_001061	TBXAS1	thromboxane A synthase 1 (platelet)	6916	s13846	0.1 nmole	Not Determined	Not Available	GAACCGAGACGAACUGAAUtt	AUUCAGUUCGUCUCGGUUCtt						00CSI0B6OU
AMO02TCB	CPE004BS	Empty Well	0003643145-3	K24	K	24
AMO02TCB	CPE004BS	Empty Well	0003643145-3	L1	L	1
AMO02TCB	CPE004BS	ASO0L7NT	0003643145-3	L2	L	2	NM_001211	BUB1B	budding uninhibited by benzimidazoles 1 homolog beta (yeast)	701	s261	0.1 nmole	Not Determined	Not Available	GCACACUAGCUGAACUAAAtt	UUUAGUUCAGCUAGUGUGCtt						00CSI0BZ52
AMO02TCB	CPE004BS	ASO0L7JN	0003643145-3	L3	L	3	NM_000546	TP53	tumor protein p53	7157	s607	0.1 nmole	Not Determined	Not Available	GGUGAACCUUAGUACCUAAtt	UUAGGUACUAAGGUUCACCaa						00CSI0C19Q
AMO02TCB	CPE004BS	ASO0L7NU	0003643145-3	L4	L	4	NM_003336	UBE2A	ubiquitin-conjugating enzyme E2A (RAD6 homolog)	7319	s14567	0.1 nmole	6,5,3	http://www.ambion.com/catalog/exon_sirna.php?id=14567	GAACAAACGGGAAUAUGAAtt	UUCAUAUUCCCGUUUGUUCtc						00CSI0BOEN
AMO02TCB	CPE004BS	ASO0L7JO	0003643145-3	L5	L	5	NM_003337	UBE2B	ubiquitin-conjugating enzyme E2B (RAD6 homolog)	7320	s14570	0.1 nmole	4	http://www.ambion.com/catalog/exon_sirna.php?id=14570	CCAAAAUGUUUCAUCCAAAtt	UUUGGAUGAAACAUUUUGGat						00CSI0BOEO
AMO02TCB	CPE004BS	ASO0L7NV	0003643145-3	L6	L	6	NM_003338	UBE2D1	ubiquitin-conjugating enzyme E2D 1 (UBC4/5 homolog, yeast)	7321	s14573	0.1 nmole	5	http://www.ambion.com/catalog/exon_sirna.php?id=14573	GGAAGUAUUUGUCUCGAUAtt	UAUCGAGACAAAUACUUCCat						00CSI0B68U
AMO02TCB	CPE004BS	ASO0L7JP	0003643145-3	L7	L	7	NM_021140	UTX	ubiquitously transcribed tetratricopeptide repeat, X chromosome	7403	s14737	0.1 nmole	Not Determined	Not Available	GAAUCUACAUCGUCAGAUAtt	UAUCUGACGAUGUAGAUUCac						00CSI0C1HR
AMO02TCB	CPE004BS	ASO0L7NW	0003643145-3	L8	L	8	NM_007125	UTY	ubiquitously transcribed tetratricopeptide repeat gene, Y-linked	7404	s14740	0.1 nmole	5,5,5	http://www.ambion.com/catalog/exon_sirna.php?id=14740	GGUCUACUUCUACUACAAUtt	AUUGUAGUAGAAGUAGACCaa						00CSI0C1HP
AMO02TCB	CPE004BS	ASO0L7JQ	0003643145-3	L9	L	9	NM_003390	WEE1	WEE1 homolog (S. pombe)	7465	s23	0.1 nmole	Not Determined	Not Available	GUGUCGUCGUAGAAAGAGAtt	UCUCUUUCUACGACGACACtg						00CSI0BZ4L
AMO02TCB	CPE004BS	ASO0L7NX	0003643145-3	L10	L	10	NM_007331	WHSC1	Wolf-Hirschhorn syndrome candidate 1	7468	s200462	0.1 nmole	4,1	http://www.ambion.com/catalog/exon_sirna.php?id=200462	GAAAAUCACCAAAACAUACtt	GUAUGUUUUGGUGAUUUUCag						00CSI0B6YX
AMO02TCB	CPE004BS	ASO0L7JR	0003643145-3	L11	L	11	NM_007144	PCGF2	polycomb group ring finger 2	7703	s15197	0.1 nmole	4	http://www.ambion.com/catalog/exon_sirna.php?id=15197	CAUCAGGUCUGACAAAACAtt	UGUUUUGUCAGACCUGAUGct						00CSI0C2WO
AMO02TCB	CPE004BS	ASO0L7NY	0003643145-3	L12	L	12	NM_001007257	PRDM2	PR domain containing 2, with ZNF domain	7799	s229621	0.1 nmole	3,8,8	http://www.ambion.com/catalog/exon_sirna.php?id=229621	CGAAUAAGCUCAAAUUAAAtt	UUUAAUUUGAGCUUAUUCGac						00CSI0CW6X
AMO02TCB	CPE004BS	ASO0L7JS	0003643145-3	L13	L	13	NM_001003694	BRPF1	bromodomain and PHD finger containing, 1	7862	s15423	0.1 nmole	10,10	http://www.ambion.com/catalog/exon_sirna.php?id=15423	GUUUCUUGGUAUACCGUAAtt	UUACGGUAUACCAAGAAACtc						00CSI0BR3F
AMO02TCB	CPE004BS	ASO0L7NZ	0003643145-3	L14	L	14	NM_024086	METT10D	methyltransferase 10 domain containing	79066	s35509	0.1 nmole	9	http://www.ambion.com/catalog/exon_sirna.php?id=35509	GGAAUUAUCCCUCAAAGCAtt	UGCUUUGAGGGAUAAUUCCtt						00CSI0BWKV
AMO02TCB	CPE004BS	ASO0L7JT	0003643145-3	L15	L	15	NM_024610	HSPBAP1	HSPB (heat shock 27kDa) associated protein 1	79663	s36042	0.1 nmole	6	http://www.ambion.com/catalog/exon_sirna.php?id=36042	GCAUUACGUAGAAUCCAUUtt	AAUGGAUUCUACGUAAUGCca						00CSI0B04D
AMO02TCB	CPE004BS	ASO0L7O0	0003643145-3	L16	L	16	NM_024670	SUV39H2	suppressor of variegation 3-9 homolog 2 (Drosophila)	79723	s36185	0.1 nmole	2	http://www.ambion.com/catalog/exon_sirna.php?id=36185	GAAUCAGCUUAGUCAAUGAtt	UCAUUGACUAAGCUGAUUCca						00CSI0BP4I
AMO02TCB	CPE004BS	ASO0L7JU	0003643145-3	L17	L	17	NM_024757	EHMT1	euchromatic histone-lysine N-methyltransferase 1	79813	s36392	0.1 nmole	Not Determined	Not Available	GGACGGUGAUUGAGAUGUUtt	AACAUCUCAAUCACCGUCCtc						00CSI0BP4Z
AMO02TCB	CPE004BS	ASO0L7O1	0003643145-3	L18	L	18	NM_024770	METTL8	methyltransferase like 8	79828	s36425	0.1 nmole	Not Determined	Not Available	AAGUCACACUCGUCCUACAtt	UGUAGGACGAGUGUGACUUta						00CSI0BKKG
AMO02TCB	CPE004BS	ASO0L7JV	0003643145-3	L19	L	19	NM_024773	JMJD5	jumonji domain containing 5	79831	s36434	0.1 nmole	Not Determined	Not Available	GAUUCCAGAUGUGAAGUUAtt	UAACUUCACAUCUGGAAUCaa						00CSI0BKKI
AMO02TCB	CPE004BS	ASO0L7O2	0003643145-3	L20	L	20	NM_024827	HDAC11	histone deacetylase 11	79885	s36568	0.1 nmole	Not Determined	Not Available	CCGACGUGGUGGUAUACAAtt	UUGUAUACCACCACGUCGGgc						00CSI0BP5D
AMO02TCB	CPE004BS	ASO0L7JW	0003643145-3	L21	L	21	NM_024860	SETD6	SET domain containing 6	79918	s36639	0.1 nmole	Not Determined	Not Available	GGCCUAUAGCUUUCAGGUAtt	UACCUGAAAGCUAUAGGCCat						00CSI0BKLM
AMO02TCB	CPE004BS	ASO0L7O3	0003643145-3	L22	L	22	NM_006766	MYST3	MYST histone acetyltransferase (monocytic leukemia) 3	7994	s15534	0.1 nmole	Not Determined	Not Available	GCAGGUUUCUCAUCGAUUUtt	AAAUCGAUGAGAAACCUGCca						00CSI0BOC2
AMO02TCB	CPE004BS	ASO0L7JX	0003643145-3	L23	L	23	NM_024947	PHC3	polyhomeotic homolog 3 (Drosophila)	80012	s36819	0.1 nmole	Not Determined	Not Available	GGAGUAACAGUACAUCUAUtt	AUAGAUGUACUGUUACUCCtt						00CSI0BWNI
AMO02TCB	CPE004BS	Empty Well	0003643145-3	L24	L	24
AMO02TCB	CPE004BS	Empty Well	0003643145-3	M1	M	1
AMO02TCB	CPE004BS	ASO0L7LQ	0003643145-3	M2	M	2	NM_007371	BRD3	bromodomain containing 3	8019	s15546	0.1 nmole	Not Determined	Not Available	AGAUAGAAAUUGACUUUGAtt	UCAAAGUCAAUUUCUAUCUcg						00CSI0BOC3
AMO02TCB	CPE004BS	Empty Well	0003643145-3	M3	M	3
AMO02TCB	CPE004BS	ASO0L7LR	0003643145-3	M4	M	4	NM_025126	RNF34	ring finger protein 34	80196	s37037	0.1 nmole	2,3	http://www.ambion.com/catalog/exon_sirna.php?id=37037	CAUUUUCAGUCUUUAGAAAtt	UUUCUAAAGACUGAAAAUGaa						00CSI0BC8N
AMO02TCB	CPE004BS	ASO0L7HR	0003643145-3	M5	M	5	NM_025134	CHD9	chromodomain helicase DNA binding protein 9	80205	s37052	0.1 nmole	12	http://www.ambion.com/catalog/exon_sirna.php?id=37052	GUACGUGGACUGAUAUUAAtt	UUAAUAUCAGUCCACGUACga						00CSI0BP6E
AMO02TCB	CPE004BS	ASO0L7LS	0003643145-3	M6	M	6	NM_025209	EPC1	enhancer of polycomb homolog 1 (Drosophila)	80314	s37200	0.1 nmole	6	http://www.ambion.com/catalog/exon_sirna.php?id=37200	CCCUAUUACUAAUAGCAGUtt	ACUGCUAUUAGUAAUAGGGat						00CSI0B0NI
AMO02TCB	CPE004BS	ASO0L7HS	0003643145-3	M7	M	7	NM_003482	MLL2	myeloid/lymphoid or mixed-lineage leukemia 2	8085	s15606	0.1 nmole	Not Determined	Not Available	GCAAAUCGCUAGCAUCAUUtt	AAUGAUGCUAGCGAUUUGCtt						00CSI0BOCF
AMO02TCB	CPE004BS	ASO0L7LT	0003643145-3	M8	M	8	NM_030648	SETD7	SET domain containing (lysine methyltransferase) 7	80854	s37453	0.1 nmole	2	http://www.ambion.com/catalog/exon_sirna.php?id=37453	CCUGGACGAUGACGGAUUAtt	UAAUCCGUCAUCGUCCAGGtg						00CSI0BP7J
AMO02TCB	CPE004BS	ASO0L7HT	0003643145-3	M9	M	9	NM_030794	TDRD3	tudor domain containing 3	81550	s37607	0.1 nmole	Not Determined	Not Available	GGUUCUGAAAGACCAAGUAtt	UACUUGGUCUUUCAGAACCtc						00CSI0B0PN
AMO02TCB	CPE004BS	ASO0L7LU	0003643145-3	M10	M	10	NM_030962	SBF2	SET binding factor 2	81846	s37820	0.1 nmole	Not Determined	Not Available	GGACUGGGAUGAUACACCUtt	AGGUGUAUCAUCCCAGUCCtt						00CSI0BQD8
AMO02TCB	CPE004BS	ASO0L7HU	0003643145-3	M11	M	11	NM_006534	NCOA3	nuclear receptor coactivator 3	8202	s15700	0.1 nmole	12,12	http://www.ambion.com/catalog/exon_sirna.php?id=15700	GGGCUUUUAUUGCGACCAAtt	UUGGUCGCAAUAAAAGCCCag						00CSI0BOCY
AMO02TCB	CPE004BS	ASO0L7LV	0003643145-3	M12	M	12	NM_004187	JARID1C	jumonji, AT rich interactive domain 1C	8242	s15750	0.1 nmole	Not Determined	Not Available	CAGAGAAGCUAGACCUGAAtt	UUCAGGUCUAGCUUCUCUGgg						00CSI0C2XR
AMO02TCB	CPE004BS	ASO0L7HV	0003643145-3	M13	M	13	NM_006306	SMC1A	structural maintenance of chromosomes 1A	8243	s15753	0.1 nmole	25	http://www.ambion.com/catalog/exon_sirna.php?id=15753	GCAAAGUCCUGACCUUCGAtt	UCGAAGGUCAGGACUUUGCtg						00CSI0BVH3
AMO02TCB	CPE004BS	ASO0L7LW	0003643145-3	M14	M	14	NM_004653	JARID1D	jumonji, AT rich interactive domain 1D	8284	s15777	0.1 nmole	Not Determined	Not Available	CGAUCACAUUACGAACGCAtt	UGCGUUCGUAAUGUGAUCGta						00CSI0CW6R
AMO02TCB	CPE004BS	ASO0L7HW	0003643145-3	M15	M	15	NM_031488	L3MBTL2	l(3)mbt-like 2 (Drosophila)	83746	s38178	0.1 nmole	2	http://www.ambion.com/catalog/exon_sirna.php?id=38178	GGAGUCAAGUGAAGCAGAAtt	UUCUGCUUCACUUGACUCCtc						00CSI0C3W9
AMO02TCB	CPE004BS	ASO0L7LX	0003643145-3	M16	M	16	NM_031915	SETDB2	SET domain, bifurcated 2	83852	s38217	0.1 nmole	Not Determined	Not Available	CCUCGAGCAUAUAAUCUAAtt	UUAGAUUAUAUGCUCGAGGcc						00CSI0BW2Y
AMO02TCB	CPE004BS	ASO0L7HX	0003643145-3	M17	M	17	NM_032019	HDAC10	histone deacetylase 10	83933	s38334	0.1 nmole	Not Determined	Not Available	CCCUAUCCAUGUUCCAUGUtt	ACAUGGAACAUGGAUAGGGca						00CSI0BW2M
AMO02TCB	CPE004BS	ASO0L7LY	0003643145-3	M18	M	18	NM_001011663	PCGF6	polycomb group ring finger 6	84108	s38517	0.1 nmole	8,5	http://www.ambion.com/catalog/exon_sirna.php?id=38517	GCUUGUCAGGUAGAUAUAAtt	UUAUAUCUACCUGACAAGCtg						00CSI0C3WF
AMO02TCB	CPE004BS	ASO0L7HY	0003643145-3	M19	M	19	NM_000051	ATM	ataxia telangiectasia mutated	472	s1708	0.1 nmole	29,3	http://www.ambion.com/catalog/exon_sirna.php?id=1708	AUAUAUCACCUGUUUGUUAtt	UAACAAACAGGUGAUAUAUtt						00CSI0BAXW
AMO02TCB	CPE004BS	ASO0L7LZ	0003643145-3	M20	M	20	NM_032188	MYST1	MYST histone acetyltransferase 1	84148	s38571	0.1 nmole	Not Determined	Not Available	GCAAAGACCAUAAGAUUUAtt	UAAAUCUUAUGGUCUUUGCca						00CSI0BCU7
AMO02TCB	CPE004BS	ASO0L7HZ	0003643145-3	M21	M	21	NM_032221	CHD6	chromodomain helicase DNA binding protein 6	84181	s38617	0.1 nmole	33	http://www.ambion.com/catalog/exon_sirna.php?id=38617	CGUGAUAAUUAACCGCCUAtt	UAGGCGGUUAAUUAUCACGcg						00CSI0AZXW
AMO02TCB	CPE004BS	ASO0L7M0	0003643145-3	M22	M	22	NM_032233	SETD3	SET domain containing 3	84193	s38641	0.1 nmole	6,6	http://www.ambion.com/catalog/exon_sirna.php?id=38641	CUCUCUACUUUGAAGAAGAtt	UCUUCUUCAAAGUAGAGAGga						00CSI0AZZ5
AMO02TCB	CPE004BS	ASO0L7I0	0003643145-3	M23	M	23	NM_032306	ALKBH7	alkB, alkylation repair homolog 7 (E. coli)	84266	s38765	0.1 nmole	1	http://www.ambion.com/catalog/exon_sirna.php?id=38765	CCGCCGCUACGAAUACGAUtt	AUCGUAUUCGUAGCGGCGGcg						00CSI0C03T
AMO02TCB	CPE004BS	Empty Well	0003643145-3	M24	M	24
AMO02TCB	CPE004BS	Empty Well	0003643145-3	N1	N	1
AMO02TCB	CPE004BS	ASO0L7O4	0003643145-3	N2	N	2	NM_001015877	PHF6	PHD finger protein 6	84295	s38848	0.1 nmole	4,4	http://www.ambion.com/catalog/exon_sirna.php?id=38848	GCAUGAUAAAGCUCAAAUAtt	UAUUUGAGCUUUAUCAUGCaa						00CSI0BW4M
AMO02TCB	CPE004BS	ASO0L7JY	0003643145-3	N3	N	3	NM_032373	PCGF5	polycomb group ring finger 5	84333	s38941	0.1 nmole	4	http://www.ambion.com/catalog/exon_sirna.php?id=38941	GGACAAUACAUUAGAGGAAtt	UUCCUCUAAUGUAUUGUCCaa						00CSI0CW6P
AMO02TCB	CPE004BS	ASO0L7O5	0003643145-3	N4	N	4	NM_001004023	DYRK3	dual-specificity tyrosine-(Y)-phosphorylation regulated kinase 3	8444	s16026	0.1 nmole	4,3	http://www.ambion.com/catalog/exon_sirna.php?id=16026	CCAUCUAGCUUAUCGAUAUtt	AUAUCGAUAAGCUAGAUGGtc						00CSI0BZ7P
AMO02TCB	CPE004BS	ASO0L7JZ	0003643145-3	N5	N	5	NM_032482	DOT1L	DOT1-like, histone H3 methyltransferase (S. cerevisiae)	84444	s39012	0.1 nmole	Not Determined	Not Available	CCAUACUUGAAAACUAUUUtt	AAAUAGUUUUCAAGUAUGGtg						00CSI0BCV5
AMO02TCB	CPE004BS	ASO0L7O6	0003643145-3	N6	N	6	NM_001007102	L3MBTL3	l(3)mbt-like 3 (Drosophila)	84456	s39039	0.1 nmole	15,16	http://www.ambion.com/catalog/exon_sirna.php?id=39039	CCCUAUGUUUAUUAGAGUAtt	UACUCUAAUAAACAUAGGGtt						00CSI0C135
AMO02TCB	CPE004BS	ASO0L7K0	0003643145-3	N7	N	7	NM_003601	SMARCA5	SWI/SNF related, matrix associated, actin dependent regulator of chromatin, subfamily a, member 5	8467	s16083	0.1 nmole	16	http://www.ambion.com/catalog/exon_sirna.php?id=16083	GGGCGAAAGUUCACUUAGAtt	UCUAAGUGAACUUUCGCCCat						00CSI0BVG9
AMO02TCB	CPE004BS	ASO0L7O7	0003643145-3	N8	N	8	NM_001005366	KDM2B	lysine (K)-specific demethylase 2B	84678	s39307	0.1 nmole	22	http://www.ambion.com/catalog/exon_sirna.php?id=39307	GCAAUAAGGUCACUGAUCAtt	UGAUCAGUGACCUUAUUGCag						00CSI0C14P
AMO02TCB	CPE004BS	ASO0L7K1	0003643145-3	N9	N	9	NM_005189	CBX2	chromobox homolog 2 (Pc class homolog, Drosophila)	84733	s39391	0.1 nmole	Not Determined	Not Available	GGCUGGUCCUCCAAACAUAtt	UAUGUUUGGAGGACCAGCCgc						00CSI0BPAK
AMO02TCB	CPE004BS	ASO0L8N9	0003643145-3	N10	N	10		SiSel_NC2	Silencer Select Negative Control #2 siRNA	0	s814	0.1 nmole	Not Determined	Not Available	UCGUAAGUAAGCGCAACCCtt	GGGUUGCGCUUACUUACGAtt						00CSI0CWAY
AMO02TCB	CPE004BS	ASO0L7K2	0003643145-3	N11	N	11	NM_032673	PCGF1	polycomb group ring finger 1	84759	s39410	0.1 nmole	7	http://www.ambion.com/catalog/exon_sirna.php?id=39410	GAUGUUCUGUUAGAGCUGAtt	UCAGCUCUAACAGAACAUCgg						00CSI0C3X3
AMO02TCB	CPE004BS	ASO0L7O8	0003643145-3	N12	N	12	NM_032701	SUV420H2	suppressor of variegation 4-20 homolog 2 (Drosophila)	84787	s39430	0.1 nmole	Not Determined	Not Available	CCGCCUUCAUCAACCAUGAtt	UCAUGGUUGAUGAAGGCGGct						00CSI0ASLW
AMO02TCB	CPE004BS	ASO0L7K3	0003643145-3	N13	N	13	NM_001042533	MINA	MYC induced nuclear antigen	84864	s39525	0.1 nmole	5,5,5	http://www.ambion.com/catalog/exon_sirna.php?id=39525	GAACCAUUCAUCAAGCGGAtt	UCCGCUUGAUGAAUGGUUCct						00CSI0C15G
AMO02TCB	CPE004BS	ASO0L7O9	0003643145-3	N14	N	14	NM_032807	FBXO18	F-box protein, helicase, 18	84893	s39594	0.1 nmole	17,16	http://www.ambion.com/catalog/exon_sirna.php?id=39594	GAAGAACGGAGGAAACAAAtt	UUUGUUUCCUCCGUUCUUCct						00CSI0CW6Y
AMO02TCB	CPE004BS	ASO0L7K4	0003643145-3	N15	N	15	NM_032878	ALKBH6	alkB, alkylation repair homolog 6 (E. coli)	84964	s39769	0.1 nmole	5,5	http://www.ambion.com/catalog/exon_sirna.php?id=39769	GACAAAGUGUCAAACCUCAtt	UGAGGUUUGACACUUUGUCca						00CSI0C061
AMO02TCB	CPE004BS	ASO0L7OA	0003643145-3	N16	N	16	NM_003642	HAT1	histone acetyltransferase 1	8520	s16196	0.1 nmole	Not Determined	Not Available	GCAACACGCUAGAAGGGUUtt	AACCCUUCUAGCGUGUUGCtt						00CSI0B7EI
AMO02TCB	CPE004BS	ASO0L7K5	0003643145-3	N17	N	17	NM_003655	CBX4	chromobox homolog 4 (Pc class homolog, Drosophila)	8535	s16235	0.1 nmole	5	http://www.ambion.com/catalog/exon_sirna.php?id=16235	AGACCUGGAUGAACCCAUAtt	UAUGGGUUCAUCCAGGUCUga						00CSI0AZQV
AMO02TCB	CPE004BS	ASO0L7OB	0003643145-3	N18	N	18	NM_145208	MBD3L1	methyl-CpG binding domain protein 3-like 1	85509	s40083	0.1 nmole	Not Determined	Not Available	CGGAUGGACUCGCUAAUGAtt	UCAUUAGCGAGUCCAUCCGca						00CSI0B0EN
AMO02TCB	CPE004BS	ASO0L7K6	0003643145-3	N19	N	19	NM_003743	NCOA1	nuclear receptor coactivator 1	8648	s16461	0.1 nmole	11,11,11	http://www.ambion.com/catalog/exon_sirna.php?id=16461	GGUCAAUCCUAGUAUCUCUtt	AGAGAUACUAGGAUUGACCga						00CSI0B5GZ
AMO02TCB	CPE004BS	ASO0L7OC	0003643145-3	N20	N	20	NM_003883	HDAC3	histone deacetylase 3	8841	s16878	0.1 nmole	Not Determined	Not Available	GGAGCUUCCCUAUAGUGAAtt	UUCACUAUAGGGAAGCUCCtc						00CSI0BVLD
AMO02TCB	CPE004BS	ASO0L7K7	0003643145-3	N21	N	21	NM_006017	PROM1	prominin 1	8842	s16881	0.1 nmole	Not Determined	Not Available	GGAUUGUUGGAGAGAGUAAtt	UUACUCUCUCCAACAAUCCat						00CSI0AZSA
AMO02TCB	CPE004BS	ASO0L7OD	0003643145-3	N22	N	22	NM_006020	ALKBH1	alkB, alkylation repair homolog 1 (E. coli)	8846	s16890	0.1 nmole	2	http://www.ambion.com/catalog/exon_sirna.php?id=16890	GCAGAAUGCAUAUAGAGCAtt	UGCUCUAUAUGCAUUCUGCtc						00CSI0BVLE
AMO02TCB	CPE004BS	ASO0L7K8	0003643145-3	N23	N	23	NM_003884	KAT2B	K(lysine) acetyltransferase 2B	8850	s16896	0.1 nmole	Not Determined	Not Available	GGAGUUCGACAGAUUCCUAtt	UAGGAAUCUGUCGAACUCCat						00CSI0BVLF
AMO02TCB	CPE004BS	Empty Well	0003643145-3	N24	N	24
AMO02TCB	CPE004BS	Empty Well	0003643145-3	O1	O	1
AMO02TCB	CPE004BS	ASO0L7M1	0003643145-3	O2	O	2	NM_003925	MBD4	methyl-CpG binding domain protein 4	8930	s17078	0.1 nmole	2	http://www.ambion.com/catalog/exon_sirna.php?id=17078	GCAGGAACAGAAUGCCGUAtt	UACGGCAUUCUGUUCCUGCag						00CSI0BVMB
AMO02TCB	CPE004BS	ASO0L7I1	0003643145-3	O3	O	3	NM_003927	MBD2	methyl-CpG binding domain protein 2	8932	s17081	0.1 nmole	2,2	http://www.ambion.com/catalog/exon_sirna.php?id=17081	ACGAUCCUCUCAAUCAAAAtt	UUUUGAUUGAGAGGAUCGUtt						00CSI0B5YW
AMO02TCB	CPE004BS	ASO0L7M2	0003643145-3	O4	O	4	NM_003958	RNF8	ring finger protein 8	9025	s17202	0.1 nmole	Not Determined	Not Available	GGACAAUUAUGGACAACAAtt	UUGUUGUCCAUAAUUGUCCat						00CSI0AZT2
AMO02TCB	CPE004BS	ASO0L7Q2	0003643145-3	O5	O	5		SiSel_NC2	Silencer Select Negative Control #2 siRNA	0	s814	0.1 nmole	Not Determined	Not Available	UCGUAAGUAAGCGCAACCCtt	GGGUUGCGCUUACUUACGAtt						00CSI0CWAY
AMO02TCB	CPE004BS	ASO0L7M3	0003643145-3	O6	O	6	NM_032408	BAZ1B	bromodomain adjacent to zinc finger domain, 1B	9031	s17210	0.1 nmole	Not Determined	Not Available	CCUCAUUGCAUACUACAAAtt	UUUGUAGUAUGCAAUGAGGtg						00CSI0BYA6
AMO02TCB	CPE004BS	ASO0L7UW	0003643145-3	O7	O	7		SiSel_NC1	Silencer Select Negative Control #1 siRNA	0	s813	0.1 nmole	Not Determined	Not Available	UAACGACGCGACGACGUAAtt	UUACGUCGUCGCGUCGUUAtt						00CSI0CWB1
AMO02TCB	CPE004BS	ASO0L7M4	0003643145-3	O8	O	8	NM_173464	L3MBTL4	l(3)mbt-like 4 (Drosophila)	91133	s40578	0.1 nmole	Not Determined	Not Available	GAUUACUGGUGCGAUGUUAtt	UAACAUCGCACCAGUAAUCgt						00CSI0BU3A
AMO02TCB	CPE004BS	ASO0L7I2	0003643145-3	O9	O	9	NM_005445	SMC3	structural maintenance of chromosomes 3	9126	s17427	0.1 nmole	20	http://www.ambion.com/catalog/exon_sirna.php?id=17427	GCCUAAGCAACGUAGCUUAtt	UAAGCUACGUUGCUUAGGCat						00CSI0BVNM
AMO02TCB	CPE004BS	ASO0L7M5	0003643145-3	O10	O	10	NM_138775	ALKBH8	alkB, alkylation repair homolog 8 (E. coli)	91801	s40785	0.1 nmole	Not Determined	Not Available	GAGAAGAAGUUCUUAAGGAtt	UCCUUAAGAACUUCUUCUCag						00CSI0BU3M
AMO02TCB	CPE004BS	ASO0L7I3	0003643145-3	O11	O	11	NM_001616	ACVR2A	activin A receptor, type IIA	92	s982	0.1 nmole	7	http://www.ambion.com/catalog/exon_sirna.php?id=982	CAGACUUUCUUAAGGCUAAtt	UUAGCCUUAAGAAAGUCUGat						00CSI0BZ60
AMO02TCB	CPE004BS	ASO0L7M6	0003643145-3	O12	O	12	NM_004217	AURKB	aurora kinase B	9212	s17613	0.1 nmole	5	http://www.ambion.com/catalog/exon_sirna.php?id=17613	GCAAGUUUGGAAACGUGUAtt	UACACGUUUCCAAACUUGCct						00CSI0BZ3J
AMO02TCB	CPE004BS	ASO0L7I4	0003643145-3	O13	O	13	XM_937753	PRDM6	PR domain containing 6	93166	s41099	0.1 nmole	Not Determined	Not Available	GCACCUGGAUUGGACCUUUtt	AAAGGUCCAAUCCAGGUGCct						00CSI0B0DG
AMO02TCB	CPE004BS	ASO0L7M7	0003643145-3	O14	O	14	NM_012204	GTF3C4	general transcription factor IIIC, polypeptide 4, 90kDa	9329	s17831	0.1 nmole	Not Determined	Not Available	CAUUGAAGUUUGAACACCAtt	UGGUGUUCAAACUUCAAUGca						00CSI0BK3R
AMO02TCB	CPE004BS	ASO0L7I5	0003643145-3	O15	O	15	NM_170752	CDYL	chromodomain protein, Y-like	9425	s18049	0.1 nmole	Not Determined	Not Available	CUACCGUUAUGUUUCCCAAtt	UUGGGAAACAUAACGGUAGaa						00CSI0BUUY
AMO02TCB	CPE004BS	ASO0L7M8	0003643145-3	O16	O	16	NM_004284	CHD1L	chromodomain helicase DNA binding protein 1-like	9557	s18358	0.1 nmole	Not Determined	Not Available	GGAUUCACCUACGCUCUUAtt	UAAGAGCGUAGGUGAAUCCct						00CSI0BAL8
AMO02TCB	CPE004BS	ASO0L7I6	0003643145-3	O17	O	17	NM_014663	KDM4A	lysine (K)-specific demethylase 4A	9682	s18637	0.1 nmole	19	http://www.ambion.com/catalog/exon_sirna.php?id=18637	GCGACAAUCUUUAUCCUGAtt	UCAGGAUAAAGAUUGUCGCtg						00CSI0BK5M
AMO02TCB	CPE004BS	ASO0L7M9	0003643145-3	O18	O	18	NM_014707	HDAC9	histone deacetylase 9	9734	s18775	0.1 nmole	11,10,10,11,10	http://www.ambion.com/catalog/exon_sirna.php?id=18775	GCAGAUCCACAUGAACAAAtt	UUUGUUCAUGUGGAUCUGCtg						00CSI0BAAJ
AMO02TCB	CPE004BS	ASO0L7I7	0003643145-3	O19	O	19	NM_014712	SETD1A	SET domain containing 1A	9739	s18790	0.1 nmole	14	http://www.ambion.com/catalog/exon_sirna.php?id=18790	CGCAGUGAGUUUGAACAGAtt	UCUGUUCAAACUCACUGCGtg						00CSI0BUXQ
AMO02TCB	CPE004BS	ASO0L7MA	0003643145-3	O20	O	20	NM_014727	MLL4	myeloid/lymphoid or mixed-lineage leukemia 4	9757	s18833	0.1 nmole	2	http://www.ambion.com/catalog/exon_sirna.php?id=18833	GGGUUUUCAUUCAGAUGAAtt	UUCAUCUGAAUGAAAACCCtg						00CSI0BABN
AMO02TCB	CPE004BS	ASO0L7I8	0003643145-3	O21	O	21	NM_006037	HDAC4	histone deacetylase 4	9759	s18839	0.1 nmole	Not Determined	Not Available	GAAACUGGACAGUAAGAAAtt	UUUCUUACUGUCCAGUUUCtg						00CSI0BUXA
AMO02TCB	CPE004BS	ASO0L7MB	0003643145-3	O22	O	22	NM_012432	SETDB1	SET domain, bifurcated 1	9869	s19112	0.1 nmole	Not Determined	Not Available	GCCGUGACUUCAUAGAGGAtt	UCCUCUAUGAAGUCACGGCag						00CSI0BUY9
AMO02TCB	CPE004BS	ASO0L7XH	0003643145-3	O23	O	23	NM_000051	ATM	ataxia telangiectasia mutated	472	s1708	0.1 nmole	29,3	http://www.ambion.com/catalog/exon_sirna.php?id=1708	AUAUAUCACCUGUUUGUUAtt	UAACAAACAGGUGAUAUAUtt						00CSI0BAXW
AMO02TCB	CPE004BS	Empty Well	0003643145-3	O24	O	24
AMO02TCB	CPE004BS	Empty Well	0003643145-3	P1	P	1
AMO02TCB	CPE004BS	Empty Well	0003643145-3	P2	P	2
AMO02TCB	CPE004BS	Empty Well	0003643145-3	P3	P	3
AMO02TCB	CPE004BS	Empty Well	0003643145-3	P4	P	4
AMO02TCB	CPE004BS	Empty Well	0003643145-3	P5	P	5
AMO02TCB	CPE004BS	Empty Well	0003643145-3	P6	P	6
AMO02TCB	CPE004BS	Empty Well	0003643145-3	P7	P	7
AMO02TCB	CPE004BS	Empty Well	0003643145-3	P8	P	8
AMO02TCB	CPE004BS	Empty Well	0003643145-3	P9	P	9
AMO02TCB	CPE004BS	Empty Well	0003643145-3	P10	P	10
AMO02TCB	CPE004BS	Empty Well	0003643145-3	P11	P	11
AMO02TCB	CPE004BS	Empty Well	0003643145-3	P12	P	12
AMO02TCB	CPE004BS	Empty Well	0003643145-3	P13	P	13
AMO02TCB	CPE004BS	Empty Well	0003643145-3	P14	P	14
AMO02TCB	CPE004BS	Empty Well	0003643145-3	P15	P	15
AMO02TCB	CPE004BS	Empty Well	0003643145-3	P16	P	16
AMO02TCB	CPE004BS	Empty Well	0003643145-3	P17	P	17
AMO02TCB	CPE004BS	Empty Well	0003643145-3	P18	P	18
AMO02TCB	CPE004BS	Empty Well	0003643145-3	P19	P	19
AMO02TCB	CPE004BS	Empty Well	0003643145-3	P20	P	20
AMO02TCB	CPE004BS	Empty Well	0003643145-3	P21	P	21
AMO02TCB	CPE004BS	Empty Well	0003643145-3	P22	P	22
AMO02TCB	CPE004BS	Empty Well	0003643145-3	P23	P	23
AMO02TCB	CPE004BS	Empty Well	0003643145-3	P24	P	24
Ambion Silencer® Select siRNA Library
Summary Information
Ambion Order Number: 0003643145
Catalog Number: 4427030 and 4390842
Quantity: 0.1 nmole
Total Plate Count: 3
Total Sample Count: 909
siRNA Count: 909
Control Count: 0
Empty Well Count: 243
