# Supplementary material for: SPT6-driven error-free DNA repair safeguards genomic stability of glioblastoma cancer stem-like cells
Source: Nat Commun. 2020 Sep 18;11:4709. doi: 10.1038/s41467-020-18549-8 (PMC7501306; doi:10.1038/s41467-020-18549-8)
Supplement: Supplementary file 4 — Supplementary Data 2 [file 41467_2020_18549_MOESM4_ESM.xlsx]

## Sheet: 2a_GSCs
Supplementary Data 2a_A list of genes scoring in GSCs
rank H2AX	H2AX MI	RefSeq Accession Number	Gene Symbol	Full Gene Name
297	342.5	NM_003170	SUPT6H	suppressor of Ty 6 homolog (S. cerevisiae)
296	284.3	NM_001274	CHEK1	CHK1 checkpoint homolog (S. pombe)
295	280.2	NM_003390	WEE1	WEE1 homolog (S. pombe)
294	247.3	NM_014290	TDRD7	tudor domain containing 7
293	227.4	NM_001042550	SMC2	structural maintenance of chromosomes 2
292	209.8	NM_003169	SUPT5H	suppressor of Ty 5 homolog (S. cerevisiae)
291	201.4	NM_001002800	SMC4	structural maintenance of chromosomes 4
290	188	NM_004504	AGFG1	ArfGAP with FG repeats 1
289	186.9	NM_017780	CHD7	chromodomain helicase DNA binding protein 7
288	186.4	NM_005030	PLK1	polo-like kinase 1 (Drosophila)
287	185.8	NM_004187	JARID1C	jumonji, AT rich interactive domain 1C
286	181.7	NM_006534	NCOA3	nuclear receptor coactivator 3
285	181.3	NM_015110	SMC5	structural maintenance of chromosomes 5
284	180.5	NM_025209	EPC1	enhancer of polycomb homolog 1 (Drosophila)
283	180.1	NM_001005735	CHEK2	CHK2 checkpoint homolog (S. pombe)
282	178.7	NM_001040694	INCENP	inner centromere protein antigens 135/155kDa
281	178.4	NM_002747	MAPK4	mitogen-activated protein kinase 4
280	178	NM_012432	SETDB1	SET domain, bifurcated 1
279	177.5	NM_018489	ASH1L	ash1 (absent, small, or homeotic)-like (Drosophila)
278	177.3	NM_138775	ALKBH8	alkB, alkylation repair homolog 8 (E. coli)
277	176.6	NM_052996	PRDM7	PR domain containing 7
276	175.6	NM_031915	SETDB2	SET domain, bifurcated 2
275	175.1	NM_030648	SETD7	SET domain containing (lysine methyltransferase) 7
274	174.9	NM_138923	TAF1	TAF1 RNA polymerase II, TATA box binding protein (TBP)-associated factor, 250kDa

## Sheet: 2b_DGCs
Supplementary Data 2b_A list of genes scoring in DGCs
Rank H2AX	H2AX MI	RefSeq Accession Number	Gene Symbol	Full Gene Name
297	227	NM_020228	PRDM10	PR domain containing 10
296	225.5	NM_004992	MECP2	methyl CpG binding protein 2 (Rett syndrome)
295	223.6	NM_007067	MYST2	MYST histone acetyltransferase 2
294	223	NM_012406	PRDM4	PR domain containing 4
293	222.2	NM_001641	APEX1	APEX nuclease (multifunctional DNA repair enzyme) 1
292	220.8	NM_020920	CHD8	chromodomain helicase DNA binding protein 8
291	220.6	NM_182907	PRDM1	PR domain containing 1, with ZNF domain
290	220.3	NM_001616	ACVR2A	activin A receptor, type IIA
289	219.6	NM_007276	CBX3	chromobox homolog 3 (HP1 gamma homolog, Drosophila)
288	219.1	NM_003482	MLL2	myeloid/lymphoid or mixed-lineage leukemia 2
287	218.8	NM_170752	CDYL	chromodomain protein, Y-like
286	218.4	NM_001991	EZH1	enhancer of zeste homolog 1 (Drosophila)
284	218.3	NM_032878	ALKBH6	alkB, alkylation repair homolog 6 (E. coli)
285	218.3	NM_014663	KDM4A	lysine (K)-specific demethylase 4A
283	217.6	NM_003171	SUPV3L1	suppressor of var1, 3-like 1 (S. cerevisiae)
282	216.5	NM_006306	SMC1A	structural maintenance of chromosomes 1A
281	216.3	NM_006807	CBX1	chromobox homolog 1 (HP1 beta homolog Drosophila )
280	214.9	NM_031488	L3MBTL2	l(3)mbt-like 2 (Drosophila)
279	213.8	NM_018486	HDAC8	histone deacetylase 8
278	213.5	NM_006534	NCOA3	nuclear receptor coactivator 3
277	212.8	NM_020226	PRDM8	PR domain containing 8
276	212.7	NM_017460	CYP3A4	cytochrome P450, family 3, subfamily A, polypeptide 4
275	212.5	NM_001077180	METTL9	methyltransferase like 9
274	211.5	NM_005445	SMC3	structural maintenance of chromosomes 3
273	211	NM_003884	KAT2B	K(lysine) acetyltransferase 2B
272	210.5	NM_006037	HDAC4	histone deacetylase 4
271	210	NM_020649	CBX8	chromobox homolog 8 (Pc class homolog, Drosophila)
269	209.6	NM_032019	HDAC10	histone deacetylase 10
270	209.6	NM_013448	BAZ1A	bromodomain adjacent to zinc finger domain, 1A
268	209.5	NM_003642	HAT1	histone acetyltransferase 1
267	209.2	NM_000051	ATM	ataxia telangiectasia mutated
266	208.6	NM_013263	BRD7	bromodomain containing 7
264	208.5	NM_014290	TDRD7	tudor domain containing 7
265	208.5	NM_014159	SETD2	SET domain containing 2
263	208	NM_015015	JMJD2B	jumonji domain containing 2B
261	207.6	NM_021078	KAT2A	K(lysine) acetyltransferase 2A
262	207.6	NM_020227	PRDM9	PR domain containing 9
260	207	NM_024757	EHMT1	euchromatic histone-lysine N-methyltransferase 1
259	206.7	NM_032306	ALKBH7	alkB, alkylation repair homolog 7 (E. coli)
257	204	NM_007294	BRCA1	breast cancer 1, early onset
258	204	NM_053052	SNAP47	synaptosomal-associated protein, 47kDa
256	203.5	NM_007019	UBE2C	ubiquitin-conjugating enzyme E2C
253	203.1	NM_024947	PHC3	polyhomeotic homolog 3 (Drosophila)
254	203.1	NM_014712	SETD1A	SET domain containing 1A
255	203.1	NM_005180	BMI1	BMI1 polycomb ring finger oncogene
252	202.7	NM_003076	SMARCD1	SWI/SNF related, matrix associated, actin dependent regulator of chromatin, subfamily d, member 1
251	202.6	NM_001029991	METT11D1	methyltransferase 11 domain containing 1
250	202.5	NM_006017	PROM1	prominin 1
249	201.9	NM_152636	METT5D1	methyltransferase 5 domain containing 1
248	201.8	NM_001270	CHD1	chromodomain helicase DNA binding protein 1
247	201.5	NM_012308	FBXL11	F-box and leucine-rich repeat protein 11
245	201.2	NM_032701	SUV420H2	suppressor of variegation 4-20 homolog 2 (Drosophila)
246	201.2	NM_003655	CBX4	chromobox homolog 4 (Pc class homolog, Drosophila)
244	200.9	NM_006618	KDM5B	lysine (K)-specific demethylase 5B
243	200.7	NM_032221	CHD6	chromodomain helicase DNA binding protein 6
242	199.9	NM_006388	KAT5	K(lysine) acetyltransferase 5
241	199.8	NM_001042550	SMC2	structural maintenance of chromosomes 2
240	199.7	NM_024773	JMJD5	jumonji domain containing 5
239	199.6	NM_003600	AURKA	aurora kinase A
