# Supplementary material for: SPT6-driven error-free DNA repair safeguards genomic stability of glioblastoma cancer stem-like cells
Source: Nat Commun. 2020 Sep 18;11:4709. doi: 10.1038/s41467-020-18549-8 (PMC7501306; doi:10.1038/s41467-020-18549-8)
Supplement: Supplementary file 5 — Supplementary Data 3 [file 41467_2020_18549_MOESM5_ESM.xlsx]

## Sheet: Differential Expression
Supplementary Data 3_Differential gene expression in SPT6 silenced GSCs
gene_id	gene_name	log2FC	log2CPM	PValue	FDR
ENSG00000166592.7	RRAD	4.30247	6.34973	0	0
ENSG00000204386.6	NEU1	3.77006	8.77242	0	0
ENSG00000114270.11	COL7A1	3.75698	7.7907	0	0
ENSG00000125657.3	TNFSF9	4.67199	5.75469	2.66375e-306	7.29495e-303
ENSG00000184678.8	HIST2H2BE	3.57886	6.22325	1.70746e-260	3.89672e-257
ENSG00000160223.12	ICOSLG	3.46295	6.4182	8.13945e-243	1.59219e-239
ENSG00000065534.14	MYLK	3.40398	6.17278	8.35783e-227	1.43055e-223
ENSG00000133083.10	DCLK1	2.98172	6.73175	1.4216e-220	2.16288e-217
ENSG00000196878.8	LAMB3	3.00165	7.19267	2.79763e-202	3.8308e-199
ENSG00000196754.6	S100A2	3.83767	5.1925	2.92124e-200	3.63642e-197
ENSG00000095752.2	IL11	3.34837	5.19603	3.13797e-196	3.58068e-193
ENSG00000136943.6	CTSV	3.35116	8.14181	1.82986e-194	1.9274e-191
ENSG00000171219.8	CDC42BPG	4.74742	4.47535	1.0628e-185	1.0395e-182
ENSG00000172020.8	GAP43	-2.58793	7.89138	1.87826e-185	1.7146e-182
ENSG00000135373.8	EHF	6.64917	3.56595	4.19881e-185	3.59339e-182
ENSG00000167992.8	VWCE	3.40528	5.36653	1.31823e-184	1.06179e-181
ENSG00000182687.3	GALR2	6.28863	3.74207	1.53392e-184	1.16689e-181
ENSG00000260193.1	RP11-83N9.5	4.55572	4.03921	7.04963e-184	5.08056e-181
ENSG00000273199.1	AP000692.10	5.49305	3.79144	6.45092e-181	4.41662e-178
ENSG00000186301.7	MST1P2	4.00144	4.45359	1.94548e-177	1.26855e-174
ENSG00000101846.6	STS	2.65571	5.89415	1.32155e-174	8.22545e-172
ENSG00000089820.11	ARHGAP4	4.88472	3.97912	1.63795e-174	9.7515e-172
ENSG00000065618.12	COL17A1	4.84269	4.12717	1.01001e-172	5.76254e-170
ENSG00000170835.10	CEL	3.97065	4.61169	4.22577e-172	2.31454e-169
ENSG00000175899.10	A2M	-2.81067	7.22112	1.89795e-159	9.99564e-157
ENSG00000204389.8	HSPA1A	2.43876	7.86613	3.00513e-155	1.52404e-152
ENSG00000179163.11	FUCA1	3.79879	5.41976	1.45041e-154	7.09302e-152
ENSG00000162511.7	LAPTM5	4.64606	4.00505	5.31768e-149	2.51086e-146
ENSG00000138061.7	CYP1B1	4.28033	4.01522	3.23464e-148	1.4764e-145
ENSG00000168918.9	INPP5D	3.04957	5.328	7.6474e-144	3.37793e-141
ENSG00000135951.10	TSGA10	3.35043	4.30062	1.64588e-140	7.04282e-138
ENSG00000183087.10	GAS6	2.94703	5.82633	1.75511e-139	7.28266e-137
ENSG00000143816.7	WNT9A	2.96137	4.74105	1.82826e-137	7.36303e-135
ENSG00000124145.5	SDC4	2.61522	7.22876	2.52499e-137	9.87849e-135
ENSG00000246339.4	EXTL3-AS1	3.52606	4.11148	5.17334e-137	1.96774e-134
ENSG00000108947.4	EFNB3	-2.62562	5.04407	5.86273e-137	2.16968e-134
ENSG00000085117.7	CD82	3.30047	4.49834	9.62788e-136	3.46933e-133
ENSG00000089847.8	ANKRD24	4.63615	3.44039	2.34517e-135	8.23394e-133
ENSG00000163536.8	SERPINI1	2.52294	5.92872	1.31399e-134	4.4981e-132
ENSG00000196569.7	LAMA2	4.21461	3.50396	1.47076e-134	4.91197e-132
ENSG00000255521.1	RP4-607I7.1	3.90709	3.7929	1.49573e-133	4.87643e-131
ENSG00000069812.7	HES2	2.78623	5.95837	1.0638e-130	3.38757e-128
ENSG00000152583.8	SPARCL1	-2.12287	7.85401	7.49301e-128	2.33186e-125
ENSG00000197019.4	SERTAD1	2.64261	4.80717	1.00171e-127	3.04808e-125
ENSG00000135318.7	NT5E	2.20141	9.24355	8.93364e-127	2.65931e-124
ENSG00000102010.10	BMX	6.8915	2.72523	2.02711e-124	5.90579e-122
ENSG00000168140.4	VASN	2.61302	5.40339	3.3739e-124	9.62477e-122
ENSG00000105650.17	PDE4C	4.20664	4.56135	1.04963e-122	2.93318e-120
ENSG00000176490.4	DIRAS1	-2.47286	5.04499	1.54445e-122	4.22964e-120
ENSG00000119681.7	LTBP2	2.32889	7.07254	1.91012e-122	5.12847e-120
ENSG00000140941.8	MAP1LC3B	2.24667	8.30996	2.16706e-122	5.70646e-120
ENSG00000205593.7	DENND6B	3.24264	4.70009	2.82283e-122	7.29301e-120
ENSG00000136928.4	GABBR2	-2.07859	8.755	1.53536e-121	3.89327e-119
ENSG00000246640.1	RP11-1094H24.4	4.95496	3.10347	4.67535e-121	1.16399e-118
ENSG00000099860.4	GADD45B	2.77429	4.44364	3.10726e-120	7.59781e-118
ENSG00000160307.5	S100B	-2.0824	7.76921	2.405e-119	5.77748e-117
ENSG00000011422.7	PLAUR	2.86807	5.14213	7.64462e-119	1.80479e-116
ENSG00000213433.5	RP11-54C4.1	5.93018	2.76617	1.74824e-118	4.0574e-116
ENSG00000169885.5	CALML6	3.11966	4.01653	2.19048e-118	4.99905e-116
ENSG00000105737.5	GRIK5	4.77662	2.97623	5.86797e-118	1.31721e-115
ENSG00000073670.9	ADAM11	3.05515	4.6037	1.90627e-117	4.21008e-115
ENSG00000065923.5	SLC9A7	3.8464	3.45653	3.12558e-117	6.79343e-115
ENSG00000175866.11	BAIAP2	2.01155	7.29608	3.46312e-116	7.40945e-114
ENSG00000150967.13	ABCB9	2.42848	5.02691	5.30819e-116	1.11823e-113
ENSG00000131459.8	GFPT2	3.14208	6.32646	4.36737e-114	9.06097e-112
ENSG00000151376.12	ME3	5.06066	2.9382	1.11805e-113	2.285e-111
ENSG00000104327.3	CALB1	-2.4172	5.4404	3.59178e-113	7.23267e-111
ENSG00000204388.5	HSPA1B	2.06585	7.75419	4.56497e-113	9.05915e-111
ENSG00000164161.5	HHIP	-4.22379	4.73376	3.48839e-112	6.82379e-110
ENSG00000173531.11	MST1	3.00787	5.82039	7.36114e-112	1.41966e-109
ENSG00000154035.6	C17orf103	2.76402	5.84743	1.53015e-111	2.91004e-109
ENSG00000111913.11	FAM65B	3.28937	3.7688	2.31453e-111	4.34148e-109
ENSG00000130477.10	UNC13A	-2.31506	6.07102	4.06954e-111	7.53029e-109
ENSG00000090861.11	AARS	-2.02185	7.69455	1.65566e-109	3.0228e-107
ENSG00000109472.9	CPE	3.2859	3.79606	2.2742e-109	4.09746e-107
ENSG00000115221.6	ITGB6	7.42169	2.33434	7.50142e-109	1.33399e-106
ENSG00000267551.3	AC005264.2	6.6963	2.39411	5.47555e-108	9.6124e-106
ENSG00000197558.7	SSPO	3.93073	4.04119	5.10679e-107	8.85155e-105
ENSG00000186318.12	BACE1	2.57659	6.57602	1.60009e-106	2.73876e-104
ENSG00000215375.2	MYL5	2.25953	5.34991	1.8373e-106	3.10595e-104
ENSG00000221890.2	NPTXR	2.09216	6.74109	1.97116e-106	3.2916e-104
ENSG00000185742.6	C11orf87	-4.43431	4.49366	2.28215e-105	3.765e-103
ENSG00000159713.6	TPPP3	-2.25669	4.88696	2.16613e-104	3.53105e-102
ENSG00000054392.8	HHAT	2.81904	4.08755	1.20393e-103	1.93946e-101
ENSG00000163803.8	PLB1	3.79615	3.42866	1.53397e-103	2.44241e-101
ENSG00000197208.5	SLC22A4	2.99906	4.474	2.11279e-103	3.32533e-101
ENSG00000125347.9	IRF1	2.09681	5.25982	3.12624e-103	4.86449e-101
ENSG00000106003.8	LFNG	1.92594	6.91964	1.75363e-102	2.69803e-100
ENSG00000229931.1	RP1-151F17.1	3.05401	3.72303	3.94704e-102	6.0052e-100
ENSG00000092621.7	PHGDH	-2.8192	4.89457	6.88249e-102	1.03563e-99
ENSG00000251095.2	RP11-115D19.1	4.03049	3.04875	3.2149e-101	4.78495e-99
ENSG00000158856.13	DMTN	-3.00923	4.76389	3.44503e-101	5.07234e-99
ENSG00000148057.11	IDNK	3.04257	4.04726	4.12677e-101	6.01148e-99
ENSG00000119922.7	IFIT2	-2.13242	5.18145	9.94964e-101	1.43411e-98
ENSG00000132623.11	ANKEF1	3.11702	4.0658	1.21034e-100	1.71563e-98
ENSG00000115738.5	ID2	2.74902	4.90195	1.21534e-100	1.71563e-98
ENSG00000103202.8	NME4	-2.12778	6.82689	3.36221e-100	4.69783e-98
ENSG00000234869.1	RP3-439F8.1	3.81624	3.45243	1.3331e-98	1.84385e-96
ENSG00000162772.12	ATF3	2.0208	5.5248	7.85053e-98	1.07497e-95
ENSG00000130518.12	KIAA1683	4.33691	2.80816	8.23387e-98	1.1163e-95
ENSG00000189120.3	SP6	5.59889	2.36188	1.09248e-97	1.4666e-95
ENSG00000152256.9	PDK1	-2.50633	4.44702	1.74728e-97	2.32286e-95
ENSG00000135362.9	PRR5L	-2.97039	4.41291	7.07614e-97	9.31669e-95
ENSG00000135048.9	TMEM2	2.06035	8.93807	1.05753e-96	1.37912e-94
ENSG00000119242.4	CCDC92	2.41228	5.10021	2.57608e-96	3.32777e-94
ENSG00000168490.9	PHYHIP	3.39999	3.25035	1.35005e-95	1.71484e-93
ENSG00000111052.3	LIN7A	4.04294	2.99337	1.35253e-95	1.71484e-93
ENSG00000244242.1	IFITM10	5.83	2.5057	2.62574e-95	3.29856e-93
ENSG00000117616.13	C1orf63	1.78035	7.60846	3.86896e-95	4.81615e-93
ENSG00000230487.3	PSMG3-AS1	2.32538	4.53967	5.29814e-94	6.5358e-92
ENSG00000108846.11	ABCC3	2.17747	4.72763	5.42314e-94	6.63027e-92
ENSG00000162231.9	NXF1	1.76495	7.7959	6.00085e-94	7.27165e-92
ENSG00000113070.6	HBEGF	2.18935	5.66936	6.73957e-94	8.09517e-92
ENSG00000142627.9	EPHA2	1.82605	8.55778	1.8526e-93	2.20588e-91
ENSG00000125618.12	PAX8	2.44434	5.684	6.93998e-93	8.19217e-91
ENSG00000160190.9	SLC37A1	2.1178	5.33944	1.00827e-92	1.18002e-90
ENSG00000186715.6	MST1L	3.93802	2.88507	7.8684e-92	9.13068e-90
ENSG00000103489.7	XYLT1	-1.90577	6.70903	1.24933e-91	1.43757e-89
ENSG00000109062.5	SLC9A3R1	1.8398	7.32468	2.92045e-91	3.33248e-89
ENSG00000180155.14	LYNX1	1.93945	5.58664	4.34521e-91	4.91727e-89
ENSG00000089127.8	OAS1	-2.36272	4.46699	5.26016e-91	5.90388e-89
ENSG00000149043.12	SYT8	6.75979	1.99618	2.50166e-90	2.78497e-88
ENSG00000116299.12	KIAA1324	3.99282	2.86733	2.6773e-90	2.95647e-88
ENSG00000272341.1	RP1-151F17.2	2.58111	4.92584	3.8479e-90	4.21514e-88
ENSG00000170385.9	SLC30A1	1.76983	7.44719	4.09607e-90	4.45139e-88
ENSG00000168280.12	KIF5C	-1.85698	7.33561	8.535e-90	9.20234e-88
ENSG00000187479.4	C11orf96	4.31667	2.93748	8.84072e-90	9.4575e-88
ENSG00000106236.3	NPTX2	1.79925	9.45963	1.23525e-89	1.31118e-87
ENSG00000173846.8	PLK3	1.87768	6.38241	2.36427e-89	2.49031e-87
ENSG00000165757.8	KIAA1462	-2.29368	5.21742	2.40717e-89	2.51614e-87
ENSG00000110013.8	SIAE	1.78329	6.18342	2.45038e-89	2.5419e-87
ENSG00000232070.4	TMEM253	3.11234	3.53346	2.50507e-89	2.57909e-87
ENSG00000142178.7	SIK1	2.24613	5.56853	3.07053e-89	3.13767e-87
ENSG00000271369.1	RP11-350D17.3	8.59598	1.86847	3.69436e-89	3.74717e-87
ENSG00000168824.10	NSG1	4.13672	2.73972	4.77434e-89	4.80699e-87
ENSG00000139044.6	B4GALNT3	-1.91789	5.54298	5.90271e-89	5.89969e-87
ENSG00000163235.11	TGFA	1.91472	6.55192	6.18314e-89	6.1352e-87
ENSG00000172831.7	CES2	2.59855	8.36847	1.07887e-88	1.0628e-86
ENSG00000159399.5	HK2	-1.82882	6.06924	1.44838e-88	1.41662e-86
ENSG00000137198.5	GMPR	-2.19609	5.26192	4.10502e-88	3.98653e-86
ENSG00000234292.3	RP11-213H15.1	6.95436	1.91474	4.42481e-88	4.26683e-86
ENSG00000164929.12	BAALC	-3.44453	3.25773	5.52282e-88	5.28839e-86
ENSG00000058085.10	LAMC2	3.96281	3.1013	1.55806e-87	1.48156e-85
ENSG00000100968.9	NFATC4	-2.42858	5.5933	1.65608e-87	1.56391e-85
ENSG00000125650.4	PSPN	2.93598	3.73335	1.68532e-87	1.58063e-85
ENSG00000176732.6	PFN4	4.68951	2.37018	1.74066e-87	1.62142e-85
ENSG00000271614.1	LINC00936	2.2902	4.37552	1.87653e-87	1.73617e-85
ENSG00000087086.9	FTL	1.80479	9.88413	3.10083e-87	2.84964e-85
ENSG00000015285.6	WAS	3.33041	3.11316	4.53915e-87	4.14364e-85
ENSG00000012779.6	ALOX5	5.02996	2.5326	6.71986e-87	6.09371e-85
ENSG00000102172.11	SMS	-1.84911	8.83679	5.8192e-86	5.24226e-84
ENSG00000160207.4	HSF2BP	3.23489	3.17964	6.4402e-86	5.76377e-84
ENSG00000188158.10	NHS	2.15266	5.35375	7.06045e-86	6.27784e-84
ENSG00000197043.9	ANXA6	-1.93761	7.11349	8.28265e-86	7.31706e-84
ENSG00000246548.3	RP11-7F17.5	5.38313	2.07658	2.17967e-84	1.91322e-82
ENSG00000172828.8	CES3	4.09462	2.64044	2.71136e-84	2.36476e-82
ENSG00000103888.11	KIAA1199	3.32652	3.44229	3.99102e-84	3.4588e-82
ENSG00000241313.2	WWTR1-AS1	4.00919	2.57314	4.81656e-84	4.148e-82
ENSG00000033327.8	GAB2	-1.98831	5.51302	6.76286e-84	5.78774e-82
ENSG00000196586.9	MYO6	1.96966	5.06212	6.98094e-84	5.93726e-82
ENSG00000213500.3	LAP3P2	5.78444	1.99067	9.49671e-84	8.02707e-82
ENSG00000132561.9	MATN2	-1.97575	5.2661	1.05851e-83	8.89216e-82
ENSG00000169750.4	RAC3	-2.19849	5.0391	1.88157e-83	1.57099e-81
ENSG00000157613.6	CREB3L1	-3.23218	3.92239	2.33319e-83	1.93627e-81
ENSG00000036448.5	MYOM2	4.21774	2.68081	2.82422e-83	2.32964e-81
ENSG00000163013.7	FBXO41	-2.01743	4.77405	4.48294e-83	3.67574e-81
ENSG00000110876.8	SELPLG	4.54817	2.72642	5.13108e-83	4.18213e-81
ENSG00000107611.10	CUBN	2.86116	7.04139	1.02751e-82	8.32523e-81
ENSG00000197261.7	C6orf141	1.93055	5.22033	1.25809e-82	1.01335e-80
ENSG00000188015.5	S100A3	3.14797	3.53454	2.2237e-82	1.78065e-80
ENSG00000162975.3	KCNF1	-2.2081	6.50126	3.35554e-82	2.67136e-80
ENSG00000167034.9	NKX3-1	2.12008	4.61611	5.63958e-82	4.46374e-80
ENSG00000116729.9	WLS	1.92708	6.66977	7.9543e-82	6.25967e-80
ENSG00000162241.8	SLC25A45	2.11086	5.31672	1.11023e-81	8.68711e-80
ENSG00000087303.12	NID2	-2.78746	4.17582	1.40029e-81	1.08944e-79
ENSG00000250510.3	GPR162	-3.00556	4.01239	3.03056e-81	2.34449e-79
ENSG00000253669.3	KB-1732A1.1	4.44968	2.40601	7.63342e-81	5.87215e-79
ENSG00000264448.2	MIR378D2	3.62403	2.78953	9.66964e-81	7.397e-79
ENSG00000157653.7	C9orf43	3.44548	2.87926	2.21826e-80	1.68748e-78
ENSG00000013288.4	MAN2B2	1.73649	6.23617	7.24357e-80	5.4799e-78
ENSG00000106366.7	SERPINE1	1.59653	8.64329	2.35453e-79	1.77146e-77
ENSG00000158292.6	GPR153	-1.71967	6.77972	3.81388e-79	2.85374e-77
ENSG00000113504.15	SLC12A7	2.37712	7.7412	4.27537e-79	3.18167e-77
ENSG00000104415.9	WISP1	-2.41415	4.19741	5.45383e-79	4.03672e-77
ENSG00000227630.2	RP4-781K5.8	4.17453	2.49004	7.76648e-79	5.71755e-77
ENSG00000143842.10	SOX13	-2.24289	8.45595	1.40152e-78	1.02625e-76
ENSG00000114923.12	SLC4A3	-2.37193	5.49441	2.05916e-78	1.49979e-76
ENSG00000188486.3	H2AFX	1.63641	8.20492	2.39378e-78	1.73429e-76
ENSG00000204291.6	COL15A1	-2.82716	3.47685	2.77103e-78	1.99704e-76
ENSG00000111674.4	ENO2	-1.64422	6.51182	3.06618e-78	2.19818e-76
ENSG00000142619.4	PADI3	3.49976	2.99182	3.13405e-78	2.23513e-76
ENSG00000242808.3	SOX2-OT	1.66437	6.03932	9.83012e-78	6.97429e-76
ENSG00000225760.1	LINC00431	10.0669	1.4819	1.05166e-77	7.42289e-76
ENSG00000204219.5	TCEA3	5.14842	2.02817	1.57484e-77	1.10586e-75
ENSG00000103269.9	RHBDL1	2.01945	4.57935	5.36982e-77	3.75148e-75
ENSG00000183010.12	PYCR1	-2.07657	5.59346	5.42162e-77	3.76844e-75
ENSG00000120129.5	DUSP1	2.4386	5.56435	5.84691e-77	4.04352e-75
ENSG00000164649.15	CDCA7L	-1.78461	5.86158	8.05689e-77	5.54387e-75
ENSG00000112378.11	PERP	1.65837	8.71252	1.11795e-76	7.65403e-75
ENSG00000272768.1	RP4-673M15.1	2.96722	3.13699	1.23273e-76	8.39791e-75
ENSG00000204947.4	ZNF425	2.26196	4.30073	1.42785e-76	9.67897e-75
ENSG00000110169.6	HPX	4.64066	2.38925	1.43566e-76	9.68401e-75
ENSG00000112077.11	RHAG	6.70978	1.65214	1.66324e-76	1.11641e-74
ENSG00000254057.1	RP3-388N13.3	4.97495	2.02752	2.98351e-76	1.99284e-74
ENSG00000129757.8	CDKN1C	2.35491	4.26082	3.00065e-76	1.99456e-74
ENSG00000087074.7	PPP1R15A	1.69753	5.97192	3.12989e-76	2.07041e-74
ENSG00000138678.6	AGPAT9	1.61512	7.72522	3.89502e-76	2.56416e-74
ENSG00000166888.6	STAT6	3.0264	3.72542	4.91114e-76	3.21762e-74
ENSG00000109743.6	BST1	4.14864	2.41117	6.84942e-76	4.46615e-74
ENSG00000187944.2	C2orf66	4.60351	2.14947	8.11602e-76	5.26695e-74
ENSG00000125354.18	SEPT6	-1.87138	5.97122	8.53086e-76	5.50335e-74
ENSG00000169136.4	ATF5	1.85539	5.06579	8.56068e-76	5.50335e-74
ENSG00000154277.8	UCHL1	-1.56001	8.25955	1.1906e-75	7.6182e-74
ENSG00000251127.2	RP11-280G9.1	4.57468	2.096	1.59179e-75	1.01379e-73
ENSG00000151012.9	SLC7A11	-3.01177	3.32298	2.73149e-75	1.73159e-73
ENSG00000126353.3	CCR7	10.008	1.41237	3.56474e-75	2.2494e-73
ENSG00000196562.10	SULF2	1.78087	9.28681	4.26938e-75	2.68168e-73
ENSG00000106333.8	PCOLCE	-1.75793	6.82041	7.69428e-75	4.81086e-73
ENSG00000249751.1	ECSCR	-2.92726	4.22442	1.00632e-74	6.26343e-73
ENSG00000165072.9	MAMDC2	5.99785	1.70224	1.07995e-74	6.69127e-73
ENSG00000162873.10	KLHDC8A	-2.71711	6.19469	1.10113e-74	6.79182e-73
ENSG00000068078.13	FGFR3	2.12149	4.32791	2.29457e-74	1.40895e-72
ENSG00000157343.4	ARMC12	3.73621	2.44099	2.37795e-74	1.45363e-72
ENSG00000224294.1	RP3-326I13.1	2.51691	3.90729	2.95356e-74	1.79747e-72
ENSG00000151023.12	ENKUR	2.61048	5.50082	4.32282e-74	2.61913e-72
ENSG00000171385.5	KCND3	-2.86471	3.48875	6.82801e-74	4.11876e-72
ENSG00000143194.8	MAEL	4.23542	2.28142	8.77822e-74	5.27194e-72
ENSG00000149926.9	FAM57B	2.85201	3.74813	1.00291e-73	5.99686e-72
ENSG00000157782.5	CABP1	-3.31933	3.21683	1.24933e-73	7.43788e-72
ENSG00000143217.7	PVRL4	2.61163	3.51556	1.27257e-73	7.54343e-72
ENSG00000234745.5	HLA-B	1.82023	6.94162	1.70091e-73	1.0039e-71
ENSG00000189223.9	AC016683.6	1.85433	7.37576	1.73078e-73	1.01715e-71
ENSG00000130513.6	GDF15	2.25543	9.12683	2.18024e-73	1.27581e-71
ENSG00000135744.7	AGT	-4.80601	2.99495	2.27769e-73	1.32717e-71
ENSG00000249898.3	CTD-2541M15.1	3.72877	3.03629	2.41981e-73	1.404e-71
ENSG00000125170.6	DOK4	-2.19312	5.17108	2.71465e-73	1.56842e-71
ENSG00000186594.8	MIR22HG	2.1714	4.23678	7.92888e-73	4.56177e-71
ENSG00000259802.1	CTD-2256P15.2	2.98532	3.35216	1.36483e-72	7.81953e-71
ENSG00000140511.7	HAPLN3	3.12984	4.80465	1.93458e-72	1.10376e-70
ENSG00000136997.10	MYC	-2.49554	9.35934	3.34778e-72	1.90212e-70
ENSG00000143819.8	EPHX1	1.55638	7.13732	4.03159e-72	2.28118e-70
ENSG00000075142.9	SRI	-2.73897	8.36051	5.33371e-72	3.00554e-70
ENSG00000153531.8	ADPRHL1	2.22427	4.06433	5.98396e-72	3.35813e-70
ENSG00000167676.3	PLIN4	3.62156	2.73476	1.01983e-71	5.6998e-70
ENSG00000088367.16	EPB41L1	-1.69672	5.19099	1.27667e-71	7.10627e-70
ENSG00000157851.12	DPYSL5	-1.67108	6.77777	1.64158e-71	9.10047e-70
ENSG00000185201.12	IFITM2	-2.0396	5.48641	2.00264e-71	1.10573e-69
ENSG00000178695.4	KCTD12	-1.62857	5.60342	2.43301e-71	1.33796e-69
ENSG00000260231.1	JHDM1D-AS1	2.59037	4.05809	2.89847e-71	1.58755e-69
ENSG00000182272.7	B4GALNT4	-2.54477	6.34691	3.19289e-71	1.74184e-69
ENSG00000177076.4	ACER2	2.09488	4.71819	1.34994e-70	7.33519e-69
ENSG00000175061.13	C17orf76-AS1	-1.68478	7.74872	1.97383e-70	1.06828e-68
ENSG00000118242.11	MREG	-1.90051	6.03846	2.21838e-70	1.19591e-68
ENSG00000169744.8	LDB2	-3.07772	3.0664	2.90553e-70	1.56021e-68
ENSG00000066056.9	TIE1	-2.55681	3.44288	3.11853e-70	1.66805e-68
ENSG00000178026.8	FAM211B	-2.94662	4.0435	3.27394e-70	1.74436e-68
ENSG00000105613.5	MAST1	-2.97157	3.9275	4.12785e-70	2.1908e-68
ENSG00000117242.7	PINK1-AS	2.37507	3.76362	5.39404e-70	2.85176e-68
ENSG00000135549.10	PKIB	-2.17877	4.92091	5.54649e-70	2.92108e-68
ENSG00000063438.12	AHRR	1.6375	6.34449	7.11422e-70	3.73237e-68
ENSG00000114054.9	PCCB	-1.74441	6.46706	9.07575e-70	4.74329e-68
ENSG00000174744.9	BRMS1	2.15067	6.60119	1.57087e-69	8.17867e-68
ENSG00000186919.8	ZACN	5.36078	1.72158	1.86616e-69	9.67929e-68
ENSG00000115828.11	QPCT	4.15435	2.13925	2.29652e-69	1.18665e-67
ENSG00000261504.1	RP11-317P15.4	3.11482	2.88193	2.40391e-69	1.23747e-67
ENSG00000155090.10	KLF10	1.5606	6.21038	2.86998e-69	1.47186e-67
ENSG00000165169.6	DYNLT3	1.75169	5.60729	3.41051e-69	1.74254e-67
ENSG00000005884.13	ITGA3	1.75629	8.81504	5.54752e-69	2.82387e-67
ENSG00000106278.7	PTPRZ1	-1.96064	9.77564	5.62887e-69	2.85467e-67
ENSG00000146221.8	TCTE1	5.64164	1.71191	6.03196e-69	3.04781e-67
ENSG00000159216.14	RUNX1	1.48492	7.03235	7.88444e-69	3.96918e-67
ENSG00000154930.10	ACSS1	-1.87663	7.38844	9.02073e-69	4.52458e-67
ENSG00000220032.4	RP11-17M16.1	3.13692	3.00186	9.48398e-69	4.73957e-67
ENSG00000178809.7	TRIM73	3.65829	2.53895	1.83391e-68	9.13154e-67
ENSG00000159339.9	PADI4	2.47372	5.42093	1.96586e-68	9.75307e-67
ENSG00000168461.8	RAB31	1.49034	7.6343	2.36119e-68	1.16721e-66
ENSG00000010671.11	BTK	3.39558	2.56839	3.42006e-68	1.68456e-66
ENSG00000069535.12	MAOB	-2.01314	4.36933	4.09692e-68	2.01072e-66
ENSG00000187953.6	PMS2CL	1.87392	5.29687	4.41479e-68	2.15899e-66
ENSG00000144596.7	GRIP2	-1.72411	5.28502	7.44389e-68	3.62737e-66
ENSG00000125968.7	ID1	3.08377	2.7938	8.94698e-68	4.34436e-66
ENSG00000177106.10	EPS8L2	2.70501	3.21135	9.10273e-68	4.39237e-66
ENSG00000128346.6	C22orf23	1.8067	5.17848	9.11001e-68	4.39237e-66
ENSG00000102096.9	PIM2	1.70328	5.3433	9.21615e-68	4.42795e-66
ENSG00000108515.13	ENO3	1.59403	5.47939	9.52988e-68	4.56268e-66
ENSG00000100219.12	XBP1	-1.58405	6.60348	1.05613e-67	5.03889e-66
ENSG00000213901.6	SLC23A3	2.98074	2.89002	1.6013e-67	7.61341e-66
ENSG00000205336.7	GPR56	-1.55556	7.26083	1.67301e-67	7.92683e-66
ENSG00000143641.8	GALNT2	1.53913	8.4441	2.84009e-67	1.34101e-65
ENSG00000271743.1	CTD-2541M15.3	5.78881	1.49212	2.933e-67	1.38012e-65
ENSG00000264063.1	MIR3687	3.60117	2.71072	2.97232e-67	1.39384e-65
ENSG00000145248.6	SLC10A4	-2.49153	4.13002	5.13258e-67	2.39865e-65
ENSG00000185920.11	PTCH1	-2.00293	6.80874	6.98605e-67	3.25374e-65
ENSG00000104814.8	MAP4K1	3.23151	2.76611	7.71519e-67	3.58115e-65
ENSG00000185222.7	WBP5	-1.79627	8.10937	1.0095e-66	4.66996e-65
ENSG00000144821.5	MYH15	3.31962	2.64981	1.1851e-66	5.46385e-65
ENSG00000080493.9	SLC4A4	-1.74749	5.96285	1.47692e-66	6.78641e-65
ENSG00000125965.4	GDF5	5.63421	1.56039	1.53661e-66	7.03707e-65
ENSG00000167306.14	MYO5B	-1.56535	6.82995	2.20464e-66	1.00627e-64
ENSG00000187837.2	HIST1H1C	1.85689	4.6564	2.92001e-66	1.32836e-64
ENSG00000180573.8	HIST1H2AC	1.84863	4.8512	3.60156e-66	1.63299e-64
ENSG00000204311.7	DFNB59	2.80185	3.12062	3.68461e-66	1.66513e-64
ENSG00000160767.16	FAM189B	-1.63522	6.20311	3.99338e-66	1.79873e-64
ENSG00000178878.8	APOLD1	2.70391	4.8587	6.40385e-66	2.87501e-64
ENSG00000138336.8	TET1	-2.23958	4.01304	7.1529e-66	3.2008e-64
ENSG00000185338.4	SOCS1	4.07024	2.32264	7.90246e-66	3.5247e-64
ENSG00000204681.6	GABBR1	-1.77762	5.55311	8.47705e-66	3.76871e-64
ENSG00000146555.14	SDK1	2.56658	6.21315	1.11499e-65	4.94096e-64
ENSG00000273081.1	RP4-813F11.4	3.41608	2.79655	1.89959e-65	8.39065e-64
ENSG00000272841.1	RP3-428L16.2	1.65002	5.17943	2.46166e-65	1.08384e-63
ENSG00000160200.13	CBS	-1.80794	7.76187	3.38144e-65	1.48404e-63
ENSG00000095713.9	CRTAC1	3.78567	3.04562	4.65211e-65	2.03519e-63
ENSG00000189143.8	CLDN4	2.72381	5.23829	4.93441e-65	2.15181e-63
ENSG00000225791.2	TRAM2-AS1	2.35459	4.00812	1.45169e-64	6.31046e-63
ENSG00000161835.6	GRASP	-2.77574	3.1224	2.49666e-64	1.08186e-62
ENSG00000172201.6	ID4	-3.37042	5.69436	3.19527e-64	1.38022e-62
ENSG00000105894.7	PTN	-1.53006	10.8869	4.04809e-64	1.7431e-62
ENSG00000130766.4	SESN2	1.81895	6.28859	6.95382e-64	2.98491e-62
ENSG00000164733.16	CTSB	1.55796	9.01597	7.30363e-64	3.12527e-62
ENSG00000213983.7	AP1G2	1.92621	5.05126	9.29792e-64	3.96624e-62
ENSG00000129244.4	ATP1B2	-2.58882	3.28312	1.23325e-63	5.24438e-62
ENSG00000174721.9	FGFBP3	-3.55654	7.24951	1.71073e-63	7.25235e-62
ENSG00000147041.7	SYTL5	4.71777	1.77996	1.78118e-63	7.52768e-62
ENSG00000114480.8	GBE1	1.88198	6.06233	1.9198e-63	8.08858e-62
ENSG00000185896.9	LAMP1	1.45304	9.50458	2.06041e-63	8.65437e-62
ENSG00000179294.5	C17orf96	-2.41408	4.60752	2.09088e-63	8.75547e-62
ENSG00000246308.1	RP11-685M7.3	3.87253	2.15996	2.60186e-63	1.0862e-61
ENSG00000204387.8	C6orf48	-1.62363	6.29437	3.34952e-63	1.39407e-61
ENSG00000088448.10	ANKRD10	1.81792	7.6216	5.1164e-63	2.123e-61
ENSG00000060558.3	GNA15	7.10939	1.1971	6.02555e-63	2.49268e-61
ENSG00000166033.7	HTRA1	1.8411	7.42066	1.77886e-62	7.33674e-61
ENSG00000163354.10	DCST2	3.03825	4.09176	2.07273e-62	8.52309e-61
ENSG00000145247.7	OCIAD2	-1.44343	7.94473	2.1277e-62	8.72294e-61
ENSG00000114841.13	DNAH1	2.53679	3.21911	2.33063e-62	9.52637e-61
ENSG00000228010.1	AC073343.13	4.58791	1.89101	2.56049e-62	1.04347e-60
ENSG00000178773.10	CPNE7	-1.93877	6.5418	3.09732e-62	1.2585e-60
ENSG00000157601.9	MX1	2.45096	3.37315	3.6103e-62	1.4626e-60
ENSG00000125945.10	ZNF436	1.52353	5.54981	5.5207e-62	2.22994e-60
ENSG00000167100.10	SAMD14	-2.09269	4.52964	5.7666e-62	2.32241e-60
ENSG00000135390.13	ATP5G2	-1.40325	6.86182	9.98492e-62	4.00949e-60
ENSG00000092871.12	RFFL	-1.47656	6.0226	1.05217e-61	4.21267e-60
ENSG00000125775.10	SDCBP2	3.28405	2.58265	1.16064e-61	4.63342e-60
ENSG00000107187.11	LHX3	6.34337	1.31929	1.25688e-61	5.00303e-60
ENSG00000130592.9	LSP1	1.87914	4.38921	1.54496e-61	6.13191e-60
ENSG00000144959.5	NCEH1	1.8337	5.24635	1.70158e-61	6.73402e-60
ENSG00000184584.8	TMEM173	-1.78984	4.65273	1.85722e-61	7.32881e-60
ENSG00000136504.7	KAT7	-1.40758	7.03833	1.88838e-61	7.43033e-60
ENSG00000143850.8	PLEKHA6	-1.79331	4.48401	2.12729e-61	8.34643e-60
ENSG00000109586.7	GALNT7	1.45587	7.00825	2.34541e-61	9.17591e-60
ENSG00000085465.11	OVGP1	3.34922	2.33162	2.54671e-61	9.93506e-60
ENSG00000099365.5	STX1B	3.32539	2.57712	3.21725e-61	1.25153e-59
ENSG00000128268.11	MGAT3	-3.33388	2.68342	3.28989e-61	1.27616e-59
ENSG00000263874.1	LINC00672	5.29275	1.51372	3.87016e-61	1.49701e-59
ENSG00000229124.2	VIM-AS1	2.57371	3.79752	4.81477e-61	1.85714e-59
ENSG00000240694.4	PNMA2	-1.81403	7.75923	6.69539e-61	2.57528e-59
ENSG00000249241.1	AC195454.1	4.22493	1.83361	9.14353e-61	3.50707e-59
ENSG00000168487.13	BMP1	1.4539	7.25907	9.25097e-61	3.53837e-59
ENSG00000219626.4	FAM228B	3.013	2.80947	1.03858e-60	3.96137e-59
ENSG00000213694.3	S1PR3	1.49397	5.86432	1.35003e-60	5.13497e-59
ENSG00000134824.9	FADS2	-1.79534	8.37224	1.6012e-60	6.07346e-59
ENSG00000145990.6	GFOD1	-2.21322	4.00288	1.79469e-60	6.78858e-59
ENSG00000158296.9	SLC13A3	-2.03031	4.15878	3.02285e-60	1.14027e-58
ENSG00000110031.8	LPXN	2.91422	2.6708	3.11696e-60	1.17254e-58
ENSG00000142623.8	PADI1	3.77064	1.95438	4.19832e-60	1.575e-58
ENSG00000237973.1	hsa-mir-6723	1.39353	8.52997	4.90215e-60	1.83402e-58
ENSG00000164406.7	LEAP2	3.00996	2.65644	6.05755e-60	2.26011e-58
ENSG00000187608.5	ISG15	1.74867	4.7852	6.20067e-60	2.30722e-58
ENSG00000163430.5	FSTL1	-1.48942	7.05442	1.0899e-59	4.04445e-58
ENSG00000175489.9	LRRC25	6.2163	1.21611	1.09932e-59	4.06837e-58
ENSG00000175793.10	SFN	2.64585	4.0827	1.36268e-59	5.02943e-58
ENSG00000167552.9	TUBA1A	-1.76335	10.1198	1.39636e-59	5.13988e-58
ENSG00000091490.6	SEL1L3	1.92853	5.73044	1.81956e-59	6.67968e-58
ENSG00000236461.1	RP11-523L1.2	9.50852	0.953677	1.85064e-59	6.77564e-58
ENSG00000130821.11	SLC6A8	1.42153	8.71802	1.95589e-59	7.14187e-58
ENSG00000101019.17	UQCC1	1.73674	7.62633	2.1808e-59	7.94192e-58
ENSG00000053108.12	FSTL4	2.89982	2.62124	2.2113e-59	8.03165e-58
ENSG00000100298.11	APOBEC3H	3.59288	3.19318	2.2457e-59	8.13503e-58
ENSG00000258860.1	RP11-561B11.3	7.78883	1.06193	2.53415e-59	9.15571e-58
ENSG00000164638.6	SLC29A4	-2.56767	3.71246	2.97507e-59	1.07204e-57
ENSG00000228794.4	RP11-206L10.11	1.68587	4.78947	3.57308e-59	1.28415e-57
ENSG00000138271.4	GPR87	4.84767	1.53789	6.17847e-59	2.21471e-57
ENSG00000141682.11	PMAIP1	1.68965	5.79505	7.12068e-59	2.54578e-57
ENSG00000158373.7	HIST1H2BD	2.4247	3.34697	7.54464e-59	2.69033e-57
ENSG00000189221.5	MAOA	-2.59173	3.05627	8.11542e-59	2.88635e-57
ENSG00000144134.14	RABL2A	2.11484	4.23406	8.37957e-59	2.97257e-57
ENSG00000164308.12	ERAP2	1.38451	7.91182	8.58214e-59	3.03657e-57
ENSG00000071242.7	RPS6KA2	-1.49448	6.81622	9.9043e-59	3.49535e-57
ENSG00000173567.10	GPR113	3.38734	2.45634	1.15026e-58	4.04896e-57
ENSG00000163590.9	PPM1L	-1.60616	5.74742	1.18324e-58	4.15438e-57
ENSG00000173918.10	C1QTNF1	3.4639	2.48051	1.66973e-58	5.84747e-57
ENSG00000256915.1	RP11-221N13.4	7.69341	1.02581	2.05618e-58	7.18247e-57
ENSG00000166908.13	PIP4K2C	1.41678	5.94212	3.68155e-58	1.28273e-56
ENSG00000246695.3	RASSF8-AS1	1.81225	4.30048	4.37846e-58	1.52168e-56
ENSG00000170891.6	CYTL1	-1.92009	4.09415	6.77742e-58	2.34945e-56
ENSG00000245498.2	RP11-677M14.7	2.92358	2.61725	7.33116e-58	2.53499e-56
ENSG00000185267.5	CDNF	2.80957	2.8403	8.2639e-58	2.85032e-56
ENSG00000170209.4	ANKK1	5.58258	1.31024	8.33837e-58	2.86878e-56
ENSG00000162407.8	PPAP2B	-2.06196	6.07404	8.42415e-58	2.89102e-56
ENSG00000162413.12	KLHL21	1.39728	7.68256	9.25782e-58	3.16918e-56
ENSG00000105953.10	OGDH	1.58193	8.73275	1.13322e-57	3.86963e-56
ENSG00000197635.5	DPP4	-2.55151	3.76993	1.14974e-57	3.91628e-56
ENSG00000162490.6	DRAXIN	1.40524	8.25632	1.64222e-57	5.57988e-56
ENSG00000261015.1	RP1-90J20.11	3.23073	2.4862	2.60433e-57	8.82701e-56
ENSG00000175445.10	LPL	-1.86529	6.70751	2.61395e-57	8.83775e-56
ENSG00000246090.2	RP11-696N14.1	2.02058	4.55068	2.655e-57	8.95443e-56
ENSG00000101670.7	LIPG	-2.81834	4.39948	2.82291e-57	9.49733e-56
ENSG00000253848.1	RP11-10N23.5	4.6966	1.40884	3.02824e-57	1.01631e-55
ENSG00000100997.14	ABHD12	1.66269	7.19222	3.39018e-57	1.13501e-55
ENSG00000251432.2	RP11-420A23.1	3.55704	2.45046	3.43998e-57	1.14887e-55
ENSG00000204248.6	COL11A2	3.21762	2.30388	3.83461e-57	1.27755e-55
ENSG00000198133.4	TMEM229B	3.30364	3.25438	3.91241e-57	1.30031e-55
ENSG00000155265.6	GOLGA7B	-1.72858	5.67242	4.11554e-57	1.36451e-55
ENSG00000246130.1	RP11-875O11.2	5.21713	1.3105	5.41779e-57	1.79193e-55
ENSG00000087494.11	PTHLH	3.72452	2.1987	8.53844e-57	2.81728e-55
ENSG00000260001.2	TGFBR3L	-2.34576	3.47556	1.0291e-56	3.38739e-55
ENSG00000107731.8	UNC5B	2.26378	6.20269	1.03389e-56	3.39496e-55
ENSG00000225511.2	LINC00475	3.14668	2.40493	1.07443e-56	3.51964e-55
ENSG00000155980.7	KIF5A	-2.45432	3.08549	1.16147e-56	3.7957e-55
ENSG00000120162.9	MOB3B	-2.10541	4.30827	1.45865e-56	4.75555e-55
ENSG00000123096.7	SSPN	1.95483	4.08347	1.61228e-56	5.24394e-55
ENSG00000092929.7	UNC13D	3.22937	2.85818	1.77084e-56	5.746e-55
ENSG00000196420.3	S100A5	4.22117	1.5801	1.84147e-56	5.96104e-55
ENSG00000137216.14	TMEM63B	1.63977	7.38243	1.92736e-56	6.22437e-55
ENSG00000189334.4	S100A14	5.50534	1.23192	2.13125e-56	6.86664e-55
ENSG00000151388.6	ADAMTS12	-2.64906	3.0537	2.20677e-56	7.09327e-55
ENSG00000267365.1	KCNJ2-AS1	2.90849	2.92856	2.33203e-56	7.47833e-55
ENSG00000145949.8	MYLK4	3.331	2.28535	2.77185e-56	8.86797e-55
ENSG00000078549.10	ADCYAP1R1	-2.20368	3.51995	3.9709e-56	1.26745e-54
ENSG00000187686.4	KRT18P59	4.36009	1.52462	5.3021e-56	1.68841e-54
ENSG00000172890.7	NADSYN1	1.34425	7.20385	6.21889e-56	1.97576e-54
ENSG00000111859.12	NEDD9	-1.34315	6.88727	8.05957e-56	2.55462e-54
ENSG00000171444.13	MCC	1.48295	6.87636	8.63541e-56	2.73082e-54
ENSG00000072310.12	SREBF1	-1.41501	7.95232	9.32505e-56	2.94212e-54
ENSG00000107719.8	PALD1	-1.7863	4.83498	1.06852e-55	3.36349e-54
ENSG00000067445.16	TRO	-2.00059	4.97009	1.15751e-55	3.63527e-54
ENSG00000135423.8	GLS2	2.09148	4.45119	1.21468e-55	3.80609e-54
ENSG00000100302.6	RASD2	-4.49949	3.11048	1.51389e-55	4.7328e-54
ENSG00000055118.10	KCNH2	-1.76803	4.96903	1.94694e-55	6.07277e-54
ENSG00000166402.4	TUB	-2.52311	5.98828	2.19189e-55	6.82125e-54
ENSG00000272267.1	RP11-375N15.2	3.67578	1.90784	2.29569e-55	7.12809e-54
ENSG00000188277.8	C15orf62	2.50569	2.91979	2.73906e-55	8.4855e-54
ENSG00000180481.6	GLIPR1L2	4.01623	2.0314	2.75993e-55	8.53088e-54
ENSG00000100462.11	PRMT5	-1.38396	6.29115	4.46334e-55	1.3765e-53
ENSG00000245522.2	RP11-540A21.2	2.42164	3.07664	4.64801e-55	1.43023e-53
ENSG00000166619.8	BLCAP	1.36264	6.50413	5.76861e-55	1.77107e-53
ENSG00000173559.8	NABP1	1.57318	5.13834	6.02633e-55	1.84605e-53
ENSG00000205084.6	TMEM231	-1.41446	6.28161	6.79333e-55	2.07636e-53
ENSG00000169118.11	CSNK1G1	1.38525	5.69916	6.97002e-55	2.12562e-53
ENSG00000013297.6	CLDN11	-3.48846	4.86307	7.38157e-55	2.24613e-53
ENSG00000105202.3	FBL	-1.4189	6.94636	1.13398e-54	3.44292e-53
ENSG00000134780.5	DAGLA	-1.85084	4.93023	1.35123e-54	4.09345e-53
ENSG00000154099.13	DNAAF1	3.14833	2.17367	1.52691e-54	4.61545e-53
ENSG00000129353.10	SLC44A2	-1.64902	4.7379	2.00761e-54	6.05511e-53
ENSG00000145703.11	IQGAP2	-1.5043	6.02378	2.11299e-54	6.35892e-53
ENSG00000167614.9	TTYH1	-2.36905	5.061	2.59949e-54	7.80588e-53
ENSG00000177700.5	POLR2L	1.45544	7.02647	2.61721e-54	7.84189e-53
ENSG00000118298.6	CA14	-2.62155	6.09684	2.88033e-54	8.61142e-53
ENSG00000124191.13	TOX2	-1.82935	4.16311	3.05643e-54	9.11802e-53
ENSG00000115318.7	LOXL3	-1.62633	5.15753	4.52007e-54	1.34551e-52
ENSG00000101871.10	MID1	1.92627	3.91308	4.63702e-54	1.37733e-52
ENSG00000163638.9	ADAMTS9	-1.65741	5.74805	5.84391e-54	1.73205e-52
ENSG00000008277.10	ADAM22	-1.6377	6.70427	8.10038e-54	2.39565e-52
ENSG00000115461.4	IGFBP5	-1.53404	10.3215	8.9367e-54	2.63729e-52
ENSG00000245146.2	LINC01024	4.15925	1.64408	9.10448e-54	2.68103e-52
ENSG00000018189.8	RUFY3	-1.48609	5.69811	1.05924e-53	3.1125e-52
ENSG00000196296.9	ATP2A1	2.16858	3.50004	1.09726e-53	3.21728e-52
ENSG00000103528.12	SYT17	-1.48088	5.05708	1.11037e-53	3.24877e-52
ENSG00000240219.1	RP11-430C7.5	3.55003	2.1862	1.36343e-53	3.98069e-52
ENSG00000180929.4	GPR62	3.77947	1.71885	1.85071e-53	5.39187e-52
ENSG00000179776.13	CDH5	-3.09069	2.50126	1.91312e-53	5.56185e-52
ENSG00000159720.7	ATP6V0D1	1.29415	7.58672	2.4355e-53	7.06552e-52
ENSG00000129116.13	PALLD	1.47427	6.52174	2.87114e-53	8.31173e-52
ENSG00000135437.5	RDH5	2.02258	3.71497	3.06221e-53	8.84618e-52
ENSG00000272091.1	RP4-758J24.5	3.08123	2.37621	3.18117e-53	9.17047e-52
ENSG00000132326.7	PER2	1.49343	4.99832	3.69979e-53	1.06431e-51
ENSG00000258727.1	RP11-66N24.3	2.83527	2.48121	4.38967e-53	1.26012e-51
ENSG00000086015.16	MAST2	1.38256	7.43341	4.41625e-53	1.2651e-51
ENSG00000183114.6	FAM43B	-3.40856	4.19116	5.85334e-53	1.67327e-51
ENSG00000100285.9	NEFH	-1.41713	7.02743	7.0871e-53	2.02174e-51
ENSG00000177096.4	FAM109B	3.82222	1.61312	7.44952e-53	2.12071e-51
ENSG00000266680.1	RP5-1148A21.3	2.64884	2.64587	8.25319e-53	2.34463e-51
ENSG00000071246.6	VASH1	-1.52618	5.59518	1.03633e-52	2.93798e-51
ENSG00000213937.3	CLDN9	4.91245	1.17863	1.12009e-52	3.16889e-51
ENSG00000157510.9	AFAP1L1	-1.64258	4.56732	1.20923e-52	3.41401e-51
ENSG00000099250.13	NRP1	1.3554	6.91114	1.3607e-52	3.83377e-51
ENSG00000179743.2	RP11-169K16.9	1.74055	4.47513	1.63376e-52	4.59364e-51
ENSG00000041982.10	TNC	1.427	11.2056	1.76973e-52	4.96576e-51
ENSG00000065989.11	PDE4A	-1.80488	4.8289	2.19253e-52	6.13953e-51
ENSG00000176049.11	JAKMIP2	-2.12935	4.39293	2.40892e-52	6.73169e-51
ENSG00000016391.6	CHDH	-1.67298	4.65075	2.55615e-52	7.12858e-51
ENSG00000057657.10	PRDM1	1.88777	4.05458	3.17132e-52	8.82618e-51
ENSG00000162878.8	PKDCC	-2.28242	3.59889	4.5183e-52	1.25495e-50
ENSG00000157150.4	TIMP4	-1.67982	4.6567	5.68598e-52	1.57608e-50
ENSG00000130208.5	APOC1	-2.51882	3.57048	5.77541e-52	1.59763e-50
ENSG00000177595.13	PIDD	1.4039	7.08802	1.03367e-51	2.85363e-50
ENSG00000151348.9	EXT2	1.30037	7.31681	1.10209e-51	3.03639e-50
ENSG00000184428.8	TOP1MT	-1.58626	6.29402	1.31194e-51	3.6073e-50
ENSG00000213344.2	PCNPP3	6.72774	0.854505	1.31899e-51	3.61904e-50
ENSG00000253921.1	CTB-113P19.3	4.12216	1.69321	1.32149e-51	3.61904e-50
ENSG00000167191.7	GPRC5B	-1.82509	6.52978	1.39917e-51	3.82411e-50
ENSG00000103742.7	IGDCC4	1.37812	6.81444	1.50759e-51	4.11224e-50
ENSG00000242732.3	RGAG4	1.44221	5.96048	1.52623e-51	4.15479e-50
ENSG00000221843.2	C2orf16	2.82797	2.42983	1.69597e-51	4.60772e-50
ENSG00000057757.5	PITHD1	1.28114	6.6377	1.81891e-51	4.93194e-50
ENSG00000235823.1	LINC00263	-1.7616	5.07044	2.53584e-51	6.86231e-50
ENSG00000186111.4	PIP5K1C	1.50115	7.23862	2.66718e-51	7.2035e-50
ENSG00000182118.5	FAM89A	-1.50617	5.03081	2.68185e-51	7.22885e-50
ENSG00000119630.9	PGF	2.53428	2.89033	2.70995e-51	7.29023e-50
ENSG00000132002.3	DNAJB1	1.25912	7.4971	3.30894e-51	8.88417e-50
ENSG00000095397.9	DFNB31	1.98856	5.75315	4.06286e-51	1.0887e-49
ENSG00000162433.10	AK4	-1.48049	5.02071	4.22047e-51	1.12873e-49
ENSG00000140675.8	SLC5A2	3.40013	2.00297	4.36661e-51	1.16554e-49
ENSG00000116514.12	RNF19B	1.44242	6.29713	5.10588e-51	1.36021e-49
ENSG00000101695.4	RNF125	-2.09132	3.43161	5.8271e-51	1.54933e-49
ENSG00000128805.10	ARHGAP22	-2.44083	3.03289	5.98361e-51	1.58786e-49
ENSG00000166582.5	CENPV	-1.73708	6.1021	6.54543e-51	1.73359e-49
ENSG00000123143.8	PKN1	-1.2813	7.20064	6.6406e-51	1.7554e-49
ENSG00000087085.9	ACHE	2.58366	3.73598	8.78201e-51	2.317e-49
ENSG00000172738.7	TMEM217	2.96777	2.94752	9.13623e-51	2.40581e-49
ENSG00000188624.2	IGFL3	7.42379	0.751692	9.46553e-51	2.48774e-49
ENSG00000178921.9	PFAS	-1.84902	7.29801	1.07815e-50	2.82818e-49
ENSG00000108106.9	UBE2S	1.51175	6.883	1.10281e-50	2.88733e-49
ENSG00000205269.4	TMEM170B	-1.8892	4.35539	1.12214e-50	2.93235e-49
ENSG00000112759.12	SLC29A1	-1.28397	6.68834	1.14847e-50	2.99542e-49
ENSG00000242173.4	ARHGDIG	-3.13849	2.14098	1.49921e-50	3.90278e-49
ENSG00000165821.7	SALL2	-1.48994	4.94281	1.58764e-50	4.12514e-49
ENSG00000181016.5	LSMEM1	3.16396	2.49214	1.66596e-50	4.32045e-49
ENSG00000204856.7	FAM216A	-1.74523	4.96329	1.75373e-50	4.53948e-49
ENSG00000198520.6	C1orf228	3.25428	2.93989	2.58699e-50	6.68371e-49
ENSG00000272405.1	RP11-284F21.10	-1.34906	5.46818	3.81154e-50	9.82888e-49
ENSG00000079974.13	RABL2B	1.41405	5.42054	4.14146e-50	1.06596e-48
ENSG00000125648.10	SLC25A23	-1.37794	6.31974	4.38955e-50	1.1277e-48
ENSG00000131480.4	AOC2	2.66341	2.59918	4.61168e-50	1.18254e-48
ENSG00000117298.10	ECE1	1.49386	8.61488	5.01809e-50	1.28435e-48
ENSG00000120708.12	TGFBI	1.60803	4.57066	5.97794e-50	1.52716e-48
ENSG00000042445.9	RETSAT	1.30845	6.88155	7.58033e-50	1.93291e-48
ENSG00000196411.5	EPHB4	1.34038	8.15378	8.6148e-50	2.19261e-48
ENSG00000109111.10	SUPT6H	-2.61121	6.59297	8.89249e-50	2.25909e-48
ENSG00000236682.1	AC068282.3	2.70564	2.51058	1.01375e-49	2.5706e-48
ENSG00000141543.5	EIF4A3	1.23673	7.82047	1.21243e-49	3.06873e-48
ENSG00000177666.11	PNPLA2	1.53832	6.86718	1.30778e-49	3.30394e-48
ENSG00000185697.12	MYBL1	2.04249	3.91536	1.87359e-49	4.72469e-48
ENSG00000269893.2	SNHG8	-1.42655	5.12483	2.50238e-49	6.29872e-48
ENSG00000184319.11	AC002055.4	1.44855	5.88789	2.59401e-49	6.51738e-48
ENSG00000110047.13	EHD1	1.66611	6.29817	2.8254e-49	7.08575e-48
ENSG00000260253.1	RP4-676L2.1	3.87944	1.50641	3.37483e-49	8.44818e-48
ENSG00000163584.13	RPL22L1	-2.11693	4.35822	3.42546e-49	8.55927e-48
ENSG00000164404.4	GDF9	3.57402	2.08792	3.98506e-49	9.93943e-48
ENSG00000258077.2	RP11-114H23.1	4.26877	1.4253	4.00546e-49	9.97214e-48
ENSG00000172667.6	ZMAT3	1.2921	8.12311	4.63922e-49	1.1529e-47
ENSG00000186603.4	HPDL	-2.2503	5.62069	4.8554e-49	1.20444e-47
ENSG00000172361.5	CCDC11	2.32442	3.08713	4.93186e-49	1.22119e-47
ENSG00000197461.9	PDGFA	1.47053	5.22061	5.20223e-49	1.28582e-47
ENSG00000075340.18	ADD2	-2.42039	5.47458	5.42142e-49	1.33758e-47
ENSG00000095739.7	BAMBI	-1.68624	5.22632	5.9257e-49	1.45936e-47
ENSG00000170390.10	DCLK2	-2.06843	4.22007	6.90899e-49	1.69847e-47
ENSG00000135517.6	MIP	3.5155	1.66941	8.15358e-49	2.00084e-47
ENSG00000168077.9	SCARA3	-1.34266	5.82305	8.23182e-49	2.01643e-47
ENSG00000026025.9	VIM	-1.30118	11.2802	1.02187e-48	2.49866e-47
ENSG00000141349.4	G6PC3	-1.22203	6.98619	1.0879e-48	2.65536e-47
ENSG00000022267.12	FHL1	-1.40173	6.69483	1.0926e-48	2.66211e-47
ENSG00000217801.5	RP11-465B22.3	2.39796	3.56942	1.25113e-48	3.04292e-47
ENSG00000174943.5	KCTD13	1.50922	5.86226	1.3725e-48	3.33221e-47
ENSG00000146223.10	RPL7L1	-1.29479	6.99957	1.43807e-48	3.48521e-47
ENSG00000143473.7	KCNH1	-2.39139	3.21486	1.49596e-48	3.61912e-47
ENSG00000164076.12	CAMKV	-2.25965	3.72378	1.50325e-48	3.63033e-47
ENSG00000229867.1	STEAP3-AS1	3.00717	2.0544	1.50779e-48	3.63488e-47
ENSG00000171757.11	LRRC34	-2.3223	3.68167	1.55486e-48	3.73636e-47
ENSG00000150687.7	PRSS23	1.26901	7.72786	1.55534e-48	3.73636e-47
ENSG00000185522.4	C11orf35	2.20834	3.80849	1.83998e-48	4.41241e-47
ENSG00000254122.1	PCDHGB7	1.29392	5.66181	1.91812e-48	4.59175e-47
ENSG00000075043.13	KCNQ2	-2.45723	5.86031	1.9645e-48	4.69458e-47
ENSG00000130222.6	GADD45G	2.86196	3.45633	2.10419e-48	5.01964e-47
ENSG00000205913.2	SRRM2-AS1	2.71025	2.56384	2.52315e-48	6.00862e-47
ENSG00000100385.9	IL2RB	-4.6991	1.57222	2.837e-48	6.74427e-47
ENSG00000133706.13	LARS	-1.51207	7.86352	2.88281e-48	6.8413e-47
ENSG00000167088.6	SNRPD1	-1.4152	6.29849	2.89147e-48	6.84998e-47
ENSG00000119801.8	YPEL5	1.57539	6.40757	3.17811e-48	7.51605e-47
ENSG00000147224.6	PRPS1	-1.44403	5.2135	3.53069e-48	8.33548e-47
ENSG00000132535.14	DLG4	-1.38356	5.33251	3.7258e-48	8.78097e-47
ENSG00000087842.6	PIR	-1.45854	5.74936	4.3317e-48	1.01914e-46
ENSG00000172216.4	CEBPB	1.61167	7.63142	4.47237e-48	1.05043e-46
ENSG00000087510.5	TFAP2C	1.75453	5.54615	5.36926e-48	1.25893e-46
ENSG00000147509.9	RGS20	2.21034	4.5747	6.37417e-48	1.49199e-46
ENSG00000246662.2	LINC00535	2.61646	2.67917	6.92356e-48	1.61782e-46
ENSG00000115756.8	HPCAL1	1.40481	6.88125	8.30804e-48	1.93802e-46
ENSG00000166311.5	SMPD1	1.51478	6.22005	8.94139e-48	2.08222e-46
ENSG00000197191.3	C9orf169	2.95206	3.26345	9.23106e-48	2.14602e-46
ENSG00000060642.6	PIGV	1.47386	5.14029	1.09597e-47	2.54359e-46
ENSG00000099958.10	DERL3	-1.98286	4.56129	1.14678e-47	2.65701e-46
ENSG00000186591.7	UBE2H	1.24366	8.82632	1.23427e-47	2.85488e-46
ENSG00000232453.1	RP4-794H19.1	4.35483	1.18805	1.25887e-47	2.90686e-46
ENSG00000138668.14	HNRNPD	-2.34995	8.46601	1.50292e-47	3.46457e-46
ENSG00000180448.6	HMHA1	1.58113	4.36954	1.55967e-47	3.58934e-46
ENSG00000132141.9	CCT6B	2.61074	2.75271	1.84996e-47	4.25026e-46
ENSG00000260285.1	RP11-600F24.7	2.14232	3.97122	1.88305e-47	4.31903e-46
ENSG00000150893.9	FREM2	-1.53066	8.53881	1.94312e-47	4.44936e-46
ENSG00000220161.4	RP1-37N7.3	3.40172	1.95625	2.09066e-47	4.7792e-46
ENSG00000181135.11	ZNF707	1.32586	5.2717	2.69715e-47	6.15535e-46
ENSG00000160469.12	BRSK1	-2.28781	3.33687	2.72325e-47	6.20457e-46
ENSG00000118816.5	CCNI	-1.25324	8.29128	3.04006e-47	6.91487e-46
ENSG00000140988.11	RPS2	-1.22056	9.3747	3.21654e-47	7.30415e-46
ENSG00000166387.7	PPFIBP2	-1.63312	4.51519	3.50318e-47	7.94189e-46
ENSG00000172432.14	GTPBP2	-1.27495	5.90768	4.96032e-47	1.12267e-45
ENSG00000246465.1	RP11-57A19.2	-2.52421	2.54855	5.38858e-47	1.21759e-45
ENSG00000137273.3	FOXF2	-3.28778	2.21983	5.85638e-47	1.32111e-45
ENSG00000170876.7	TMEM43	1.20542	7.6794	6.24693e-47	1.4069e-45
ENSG00000108479.7	GALK1	-1.59608	4.37801	6.46725e-47	1.45412e-45
ENSG00000149679.7	CABLES2	1.38666	5.10635	7.55633e-47	1.69621e-45
ENSG00000182685.3	BRICD5	1.96461	3.44498	8.15234e-47	1.827e-45
ENSG00000170873.14	MTSS1	-1.24083	7.00469	8.29616e-47	1.8562e-45
ENSG00000225335.2	XXbac-B476C20.9	2.66808	2.28492	9.91142e-47	2.21398e-45
ENSG00000182985.12	CADM1	1.32556	6.69002	1.03879e-46	2.31663e-45
ENSG00000048392.7	RRM2B	1.39705	7.91607	1.09883e-46	2.44655e-45
ENSG00000165716.5	FAM69B	-1.98183	3.78389	1.10106e-46	2.44754e-45
ENSG00000164331.5	ANKRA2	1.48667	5.218	1.32303e-46	2.93619e-45
ENSG00000141569.6	TRIM65	-1.7699	5.97723	1.38032e-46	3.05837e-45
ENSG00000137434.7	C6orf52	2.60684	2.38384	1.42258e-46	3.14691e-45
ENSG00000162613.12	FUBP1	-1.81114	6.97984	1.74183e-46	3.84692e-45
ENSG00000239521.3	GATS	2.0623	3.37704	1.75432e-46	3.86826e-45
ENSG00000271824.1	AC009014.3	-3.07719	2.41077	1.79095e-46	3.94268e-45
ENSG00000196839.8	ADA	-1.20244	6.93291	2.00642e-46	4.40993e-45
ENSG00000174672.11	BRSK2	-2.03838	4.77526	2.08218e-46	4.56912e-45
ENSG00000100299.13	ARSA	1.60231	6.40905	2.08661e-46	4.57151e-45
ENSG00000089351.10	GRAMD1A	-1.28837	6.65705	2.28349e-46	4.99487e-45
ENSG00000176909.7	MAMSTR	-3.68316	3.07128	2.7076e-46	5.9131e-45
ENSG00000120327.4	PCDHB14	1.6671	4.4666	2.73416e-46	5.9616e-45
ENSG00000132702.8	HAPLN2	5.16045	0.928955	3.46897e-46	7.55176e-45
ENSG00000076356.6	PLXNA2	1.34913	5.88481	3.50235e-46	7.61234e-45
ENSG00000260912.1	RP11-363E7.4	2.01468	4.62759	3.52086e-46	7.64043e-45
ENSG00000147853.12	AK3	1.25217	7.45413	3.72731e-46	8.07564e-45
ENSG00000151379.3	MSGN1	6.10187	0.709002	4.00621e-46	8.66619e-45
ENSG00000204128.5	C2orf72	-2.45546	2.92232	4.46558e-46	9.64467e-45
ENSG00000101222.8	SPEF1	2.47154	2.97651	4.51038e-46	9.72608e-45
ENSG00000253729.3	PRKDC	-2.42009	8.27334	4.55478e-46	9.80639e-45
ENSG00000156042.13	TTC18	2.50248	2.84602	4.70721e-46	1.01187e-44
ENSG00000160360.7	GPSM1	-1.39414	5.81978	4.90014e-46	1.05169e-44
ENSG00000213918.6	DNASE1	1.45243	5.0432	5.7377e-46	1.22952e-44
ENSG00000090006.13	LTBP4	-1.30766	6.9185	5.93427e-46	1.26966e-44
ENSG00000142959.4	BEST4	3.73615	1.37687	6.19953e-46	1.32434e-44
ENSG00000177108.5	ZDHHC22	-3.58826	2.57699	6.26914e-46	1.33712e-44
ENSG00000205542.6	TMSB4X	-1.20278	10.1845	6.6365e-46	1.41328e-44
ENSG00000126583.6	PRKCG	3.85652	1.40413	9.64805e-46	2.05141e-44
ENSG00000237753.1	AC079922.3	2.15615	3.35052	9.68926e-46	2.05698e-44
ENSG00000166147.9	FBN1	-1.84769	3.75054	1.04632e-45	2.21784e-44
ENSG00000026103.15	FAS	1.2573	5.82804	1.13821e-45	2.40889e-44
ENSG00000189127.3	ANKRD34B	-3.88169	1.94869	1.23499e-45	2.60967e-44
ENSG00000171587.10	DSCAM	-2.32744	3.49792	1.32053e-45	2.78613e-44
ENSG00000090776.5	EFNB1	1.31906	7.4007	1.42693e-45	3.006e-44
ENSG00000185010.9	F8	1.82727	4.79889	1.60424e-45	3.37432e-44
ENSG00000143466.9	IKBKE	-2.55968	3.20219	1.61824e-45	3.39619e-44
ENSG00000074047.16	GLI2	-2.3981	4.34195	1.61959e-45	3.39619e-44
ENSG00000135069.9	PSAT1	-1.33025	6.69812	1.72719e-45	3.61628e-44
ENSG00000174448.4	STARD6	3.2883	1.62549	1.86551e-45	3.89991e-44
ENSG00000184371.9	CSF1	1.39064	7.14449	1.93245e-45	4.03369e-44
ENSG00000235180.1	LINC00601	3.89231	1.36879	2.29662e-45	4.78655e-44
ENSG00000169783.8	LINGO1	-2.02171	3.74094	2.55618e-45	5.31941e-44
ENSG00000116329.6	OPRD1	-2.28756	3.60756	3.15023e-45	6.54568e-44
ENSG00000163931.11	TKT	-1.33986	9.48033	3.40626e-45	7.06695e-44
ENSG00000263680.2	RP11-57A1.1	3.99904	1.32901	4.27945e-45	8.86514e-44
ENSG00000105255.6	FSD1	-3.03244	4.4763	4.31635e-45	8.92805e-44
ENSG00000010278.7	CD9	-1.23479	6.69501	4.83606e-45	9.98796e-44
ENSG00000151690.10	MFSD6	1.32366	6.21217	5.18425e-45	1.0691e-43
ENSG00000063180.4	CA11	-1.56885	4.46063	5.26445e-45	1.084e-43
ENSG00000204758.3	CTC-308K20.1	3.26774	1.7142	5.96801e-45	1.22703e-43
ENSG00000179262.5	RAD23A	-1.23079	6.53736	6.09433e-45	1.25112e-43
ENSG00000261693.1	RP13-467H17.1	4.06821	1.2566	9.09935e-45	1.86523e-43
ENSG00000227603.1	RP11-165J3.6	3.3459	1.6362	9.21319e-45	1.88574e-43
ENSG00000183044.7	ABAT	-3.04551	4.42654	1.01364e-44	2.07161e-43
ENSG00000159082.13	SYNJ1	1.29878	5.40564	1.0608e-44	2.16475e-43
ENSG00000144597.9	EAF1	1.41294	5.275	1.09529e-44	2.23181e-43
ENSG00000181418.7	DDN	-2.31574	3.18287	1.19374e-44	2.42881e-43
ENSG00000140564.6	FURIN	1.34615	7.18439	1.32804e-44	2.69804e-43
ENSG00000226958.1	CTD-2328D6.1	1.50366	7.27765	1.3356e-44	2.70939e-43
ENSG00000107281.5	NPDC1	-1.22447	6.61838	1.40094e-44	2.83774e-43
ENSG00000121653.7	MAPK8IP1	1.32897	7.03256	1.5454e-44	3.12572e-43
ENSG00000112320.7	SOBP	-1.39639	5.62109	1.69338e-44	3.41998e-43
ENSG00000165282.9	PIGO	-1.26073	5.46813	1.91187e-44	3.85555e-43
ENSG00000234741.3	GAS5	-1.37398	6.6663	1.97427e-44	3.97555e-43
ENSG00000042493.11	CAPG	3.80522	1.40093	2.10568e-44	4.23393e-43
ENSG00000184117.7	NIPSNAP1	-1.16692	7.30533	2.27614e-44	4.56997e-43
ENSG00000003989.12	SLC7A2	-2.53816	5.3496	2.8253e-44	5.66426e-43
ENSG00000222020.2	AC062017.1	3.45961	1.56198	2.87404e-44	5.75354e-43
ENSG00000111725.6	PRKAB1	1.40358	5.65543	3.14875e-44	6.29429e-43
ENSG00000089486.12	CDIP1	1.6225	7.67928	3.18312e-44	6.3537e-43
ENSG00000101311.11	FERMT1	-1.78793	5.11485	3.55168e-44	7.07906e-43
ENSG00000164442.8	CITED2	1.39441	5.32524	3.85591e-44	7.67427e-43
ENSG00000066735.10	KIF26A	-1.47993	5.27842	4.41131e-44	8.76693e-43
ENSG00000162572.15	SCNN1D	1.62238	4.59356	4.78815e-44	9.50205e-43
ENSG00000119929.8	CUTC	-1.77996	3.92219	5.12857e-44	1.01629e-42
ENSG00000115641.14	FHL2	1.32323	5.65831	5.58462e-44	1.10506e-42
ENSG00000163576.13	EFHB	2.96203	1.87932	5.69289e-44	1.12486e-42
ENSG00000179818.9	PCBP1-AS1	1.46037	4.58401	5.84125e-44	1.15251e-42
ENSG00000158816.11	VWA5B1	-4.32523	2.0866	6.01281e-44	1.18465e-42
ENSG00000235387.1	LINC00961	3.44949	1.62425	6.04386e-44	1.18906e-42
ENSG00000164877.14	MICALL2	1.40134	7.6985	6.47466e-44	1.27199e-42
ENSG00000188229.5	TUBB4B	1.16157	8.88382	6.50265e-44	1.27566e-42
ENSG00000196476.7	C20orf96	-1.55564	4.48401	6.51988e-44	1.27721e-42
ENSG00000104055.10	TGM5	2.16566	2.97722	7.15869e-44	1.40034e-42
ENSG00000111077.13	TENC1	-1.8862	6.58341	8.49552e-44	1.65948e-42
ENSG00000120868.9	APAF1	1.29152	6.33538	8.66547e-44	1.69026e-42
ENSG00000175182.9	FAM131A	-1.70686	3.93613	8.85467e-44	1.72471e-42
ENSG00000104490.13	NCALD	-1.97977	3.69837	1.03527e-43	2.01362e-42
ENSG00000143416.16	SELENBP1	-1.57659	4.26001	1.12537e-43	2.18577e-42
ENSG00000038427.11	VCAN	-1.29415	7.46731	1.2618e-43	2.44728e-42
ENSG00000128050.4	PAICS	-1.5383	8.56557	1.33018e-43	2.57626e-42
ENSG00000175105.5	ZNF654	1.77367	4.61014	1.61839e-43	3.13002e-42
ENSG00000026559.9	KCNG1	-1.76265	3.98414	1.66168e-43	3.20923e-42
ENSG00000099840.9	IZUMO4	2.27925	3.19498	1.96834e-43	3.79613e-42
ENSG00000049769.8	PPP1R3F	2.25683	2.94859	2.0526e-43	3.95307e-42
ENSG00000137288.5	UQCC2	-1.41259	4.83519	2.21018e-43	4.25057e-42
ENSG00000111906.13	HDDC2	-1.28703	5.67927	2.3687e-43	4.54902e-42
ENSG00000102057.5	KCND1	2.25583	2.73367	2.98989e-43	5.73398e-42
ENSG00000142871.11	CYR61	2.00391	3.32544	3.83449e-43	7.34345e-42
ENSG00000003249.9	DBNDD1	-1.63804	4.31828	4.23441e-43	8.09801e-42
ENSG00000152377.8	SPOCK1	-1.83956	7.26908	4.89505e-43	9.34838e-42
ENSG00000163644.10	PPM1K	-1.51127	4.52287	5.13108e-43	9.7855e-42
ENSG00000196787.2	HIST1H2AG	1.79766	3.65693	6.5624e-43	1.24978e-41
ENSG00000188343.8	FAM92A1	1.23394	6.2106	6.81727e-43	1.29651e-41
ENSG00000103485.13	QPRT	-3.29133	1.6153	6.91267e-43	1.31283e-41
ENSG00000251191.3	LINC00589	3.13505	1.6744	8.50895e-43	1.61375e-41
ENSG00000107104.14	KANK1	-1.20432	7.43702	8.66041e-43	1.64021e-41
ENSG00000185668.5	POU3F1	2.2618	5.04711	9.41733e-43	1.7811e-41
ENSG00000171962.13	LRRC48	2.10717	3.0479	9.836e-43	1.85772e-41
ENSG00000117598.7	LPPR5	-1.34986	5.90704	1.17599e-42	2.21802e-41
ENSG00000099875.10	MKNK2	1.56553	7.2699	1.22883e-42	2.3145e-41
ENSG00000134333.9	LDHA	-1.18796	9.4645	1.3366e-42	2.51403e-41
ENSG00000239900.7	ADSL	-1.46745	7.03497	1.45366e-42	2.73044e-41
ENSG00000166682.6	TMPRSS5	-3.98266	3.09454	1.47984e-42	2.77582e-41
ENSG00000140263.9	SORD	-1.4857	5.16114	1.49199e-42	2.79478e-41
ENSG00000100647.7	KIAA0247	1.42396	7.53121	1.50713e-42	2.81928e-41
ENSG00000170734.7	POLH	1.17135	6.37114	1.57458e-42	2.94144e-41
ENSG00000128578.5	STRIP2	1.33888	4.90031	1.65886e-42	3.09465e-41
ENSG00000226853.2	AC010894.3	2.87785	1.93388	1.68068e-42	3.1311e-41
ENSG00000113649.7	TCERG1	-1.55176	6.91066	1.78954e-42	3.32937e-41
ENSG00000254815.1	RP11-496I9.1	2.33549	2.72568	1.84029e-42	3.41914e-41
ENSG00000181085.10	MAPK15	-2.46104	3.01112	1.93613e-42	3.59233e-41
ENSG00000154328.11	NEIL2	-1.28709	5.39475	1.98027e-42	3.66926e-41
ENSG00000197380.6	DACT3	-2.91861	2.84136	2.11427e-42	3.91226e-41
ENSG00000131495.4	NDUFA2	1.3131	5.34181	2.50427e-42	4.62766e-41
ENSG00000155428.8	TRIM74	3.84206	1.18744	3.03253e-42	5.59629e-41
ENSG00000136816.11	TOR1B	1.2113	5.84203	3.25861e-42	6.0054e-41
ENSG00000272081.1	CTD-2376I4.2	3.45721	1.54877	3.31891e-42	6.10831e-41
ENSG00000128011.4	LRFN1	-2.53806	2.78518	3.36687e-42	6.18826e-41
ENSG00000127863.11	TNFRSF19	-1.28448	5.26615	3.38841e-42	6.2195e-41
ENSG00000126749.10	EMG1	-1.58217	4.85558	3.43261e-42	6.29221e-41
ENSG00000065485.13	PDIA5	-1.25369	6.76783	3.59982e-42	6.58989e-41
ENSG00000198074.5	AKR1B10	2.68536	2.60428	3.73481e-42	6.82787e-41
ENSG00000108176.10	DNAJC12	-2.30605	2.58639	4.15852e-42	7.59234e-41
ENSG00000073605.14	GSDMB	2.01197	3.04159	4.75792e-42	8.67512e-41
ENSG00000111087.5	GLI1	-3.58058	3.16302	5.21316e-42	9.49254e-41
ENSG00000181790.6	BAI1	-3.46132	5.6946	5.66571e-42	1.03029e-40
ENSG00000132646.6	PCNA	1.17616	9.4631	5.74928e-42	1.0441e-40
ENSG00000111716.8	LDHB	-1.28678	9.61017	5.97872e-42	1.08433e-40
ENSG00000152292.12	SH2D6	4.24356	1.88932	6.2401e-42	1.13023e-40
ENSG00000261716.1	RP11-196G18.22	1.37212	5.28181	8.51363e-42	1.53999e-40
ENSG00000116667.8	C1orf21	-1.33141	5.3875	8.63626e-42	1.56011e-40
ENSG00000145431.6	PDGFC	1.36647	4.74714	9.271e-42	1.67257e-40
ENSG00000047346.8	FAM214A	1.36804	5.11982	9.69611e-42	1.74696e-40
ENSG00000204666.3	CTD-2126E3.1	4.97437	0.719462	1.00159e-41	1.8022e-40
ENSG00000147119.3	CHST7	1.24924	6.56933	1.02128e-41	1.83522e-40
ENSG00000115307.12	AUP1	-1.28486	6.50712	1.24555e-41	2.23529e-40
ENSG00000096746.13	HNRNPH3	-1.6234	7.18575	1.35496e-41	2.42847e-40
ENSG00000158158.7	CNNM4	1.20257	5.53721	1.59073e-41	2.8473e-40
ENSG00000273270.1	RP11-212P7.2	1.61909	3.91852	1.97873e-41	3.53717e-40
ENSG00000196372.8	ASB13	-1.54265	5.19494	2.00325e-41	3.57633e-40
ENSG00000164574.11	GALNT10	1.16371	7.51557	2.02947e-41	3.61842e-40
ENSG00000114654.6	EFCC1	-2.80917	2.08771	2.22104e-41	3.95484e-40
ENSG00000106327.8	TFR2	-1.58739	4.84915	2.58123e-41	4.59022e-40
ENSG00000162520.10	SYNC	2.15499	2.8913	2.67331e-41	4.74782e-40
ENSG00000221968.4	FADS3	1.72369	6.3491	2.86026e-41	5.07325e-40
ENSG00000089041.12	P2RX7	-3.01006	1.70129	2.93392e-41	5.19718e-40
ENSG00000163873.5	GRIK3	-1.71569	4.33111	2.94001e-41	5.20124e-40
ENSG00000182103.3	FAM181B	-4.81712	4.98432	3.27088e-41	5.77912e-40
ENSG00000176054.6	RPL23P2	3.22169	1.66396	3.44962e-41	6.08707e-40
ENSG00000270607.1	RP11-359E10.1	3.43541	1.32865	3.52791e-41	6.2172e-40
ENSG00000100109.12	TFIP11	1.27189	6.16911	3.7346e-41	6.57298e-40
ENSG00000145826.4	LECT2	-2.5234	2.5997	3.93373e-41	6.91458e-40
ENSG00000124766.4	SOX4	-1.43154	8.35387	4.26565e-41	7.48841e-40
ENSG00000005893.11	LAMP2	1.19625	8.26704	4.6895e-41	8.22194e-40
ENSG00000111254.3	AKAP3	2.59315	2.15385	4.79192e-41	8.39077e-40
ENSG00000144730.12	IL17RD	-1.58831	6.10374	5.25675e-41	9.19294e-40
ENSG00000084628.5	NKAIN1	-2.87304	3.8931	6.14033e-41	1.07244e-39
ENSG00000196975.10	ANXA4	1.36767	7.57795	6.21344e-41	1.08383e-39
ENSG00000110237.3	ARHGEF17	-1.52061	4.38407	7.12201e-41	1.24073e-39
ENSG00000138028.10	CGREF1	-2.08101	3.84284	7.78246e-41	1.35407e-39
ENSG00000174669.7	SLC29A2	-1.82068	4.13036	8.06451e-41	1.40136e-39
ENSG00000113721.9	PDGFRB	-1.85188	3.82155	9.26632e-41	1.60816e-39
ENSG00000084731.9	KIF3C	-1.38566	5.10946	1.25178e-40	2.1697e-39
ENSG00000148303.12	RPL7A	-1.13825	8.931	1.29297e-40	2.23827e-39
ENSG00000188672.12	RHCE	3.98187	1.26804	1.32749e-40	2.29511e-39
ENSG00000249942.1	AC142293.3	6.32593	0.434833	1.33513e-40	2.30542e-39
ENSG00000164976.8	KIAA1161	-1.85907	6.08401	1.52139e-40	2.62373e-39
ENSG00000246982.2	RP1-179N16.6	3.67739	1.17758	1.64241e-40	2.82887e-39
ENSG00000003402.15	CFLAR	1.15633	6.48633	1.65309e-40	2.8437e-39
ENSG00000182327.7	GLTPD2	2.19369	2.73093	1.67755e-40	2.88215e-39
ENSG00000142609.13	C1orf222	2.08733	3.3629	1.71252e-40	2.93854e-39
ENSG00000175662.13	TOM1L2	1.55062	5.63974	1.80084e-40	3.08623e-39
ENSG00000267858.1	AC016629.8	1.95094	3.09673	1.94309e-40	3.32584e-39
ENSG00000136111.8	TBC1D4	-1.62917	5.63411	1.9848e-40	3.39299e-39
ENSG00000166924.4	NYAP1	-3.35706	1.40517	2.07918e-40	3.54991e-39
ENSG00000138439.10	FAM117B	-1.62924	4.98209	2.26875e-40	3.86873e-39
ENSG00000138018.13	EPT1	-1.5158	6.77209	2.35062e-40	4.00336e-39
ENSG00000272767.1	JMJD1C-AS1	4.61529	0.751104	2.4446e-40	4.15824e-39
ENSG00000189091.8	SF3B3	-1.31916	8.31895	2.47426e-40	4.20348e-39
ENSG00000185745.8	IFIT1	-1.88902	3.2576	2.56886e-40	4.35878e-39
ENSG00000110811.15	LEPREL2	-1.21572	6.5401	2.64939e-40	4.48987e-39
ENSG00000223573.2	TINCR	2.39977	2.61503	3.25479e-40	5.50901e-39
ENSG00000168291.8	PDHB	-1.58927	5.223	3.31532e-40	5.60453e-39
ENSG00000135074.11	ADAM19	-1.44521	8.98005	3.35506e-40	5.66471e-39
ENSG00000115041.8	KCNIP3	-2.46983	2.69024	3.4036e-40	5.73959e-39
ENSG00000258777.1	HIF1A-AS1	4.53899	0.811066	3.51865e-40	5.9263e-39
ENSG00000139684.9	ESD	-1.15179	6.27224	3.74424e-40	6.29524e-39
ENSG00000256269.2	HMBS	-1.39122	5.03461	3.74689e-40	6.29524e-39
ENSG00000120057.4	SFRP5	-2.16157	3.27117	4.20951e-40	7.06383e-39
ENSG00000110675.8	ELMOD1	-2.42685	2.43088	5.1817e-40	8.68458e-39
ENSG00000128283.6	CDC42EP1	-3.38614	4.03887	5.57893e-40	9.3389e-39
ENSG00000164434.7	FABP7	-3.67607	7.74163	5.62367e-40	9.4023e-39
ENSG00000197324.4	LRP10	1.43768	8.05337	5.77249e-40	9.63935e-39
ENSG00000183963.14	SMTN	1.17429	6.60691	6.36598e-40	1.06175e-38
ENSG00000205978.5	NYNRIN	-2.34037	2.5604	6.48303e-40	1.07995e-38
ENSG00000171094.11	ALK	-2.13863	3.8535	6.72866e-40	1.11951e-38
ENSG00000272158.1	RP11-840I19.5	6.3029	0.421232	8.19283e-40	1.36146e-38
ENSG00000154928.12	EPHB1	-3.66595	3.76987	8.27646e-40	1.37369e-38
ENSG00000175505.9	CLCF1	1.62109	4.09873	9.17448e-40	1.5209e-38
ENSG00000116120.8	FARSB	-1.36931	6.40269	9.60927e-40	1.59105e-38
ENSG00000204131.6	NHSL2	-1.83311	3.47135	9.75195e-40	1.61272e-38
ENSG00000065054.9	SLC9A3R2	-1.4757	4.55688	1.19539e-39	1.97449e-38
ENSG00000174227.11	PIGG	1.14708	6.25679	1.53345e-39	2.52983e-38
ENSG00000239922.1	RP11-71N10.1	-3.47616	1.32595	1.5908e-39	2.62129e-38
ENSG00000122574.6	WIPF3	-3.59994	3.42821	1.69925e-39	2.79661e-38
ENSG00000103253.13	HAGHL	-1.52827	5.33144	1.92612e-39	3.16619e-38
ENSG00000021300.9	PLEKHB1	-1.33403	5.64597	2.03733e-39	3.34498e-38
ENSG00000110063.4	DCPS	-1.82631	3.8382	2.07408e-39	3.40125e-38
ENSG00000090581.5	GNPTG	1.24093	6.12616	2.15456e-39	3.52899e-38
ENSG00000196937.6	FAM3C	1.1187	6.72794	2.32765e-39	3.80795e-38
ENSG00000164616.10	FBXL21	-2.12891	5.53569	2.75913e-39	4.50845e-38
ENSG00000176842.10	IRX5	1.25278	5.86585	3.10437e-39	5.06652e-38
ENSG00000137266.10	SLC22A23	1.58126	5.76641	3.92342e-39	6.39564e-38
ENSG00000154096.9	THY1	-3.56928	5.81013	4.1489e-39	6.75517e-38
ENSG00000090674.11	MCOLN1	1.21107	5.30695	4.22915e-39	6.87765e-38
ENSG00000163071.6	SPATA18	1.33332	4.66655	4.7409e-39	7.70073e-38
ENSG00000089009.11	RPL6	-1.17026	8.7368	5.01799e-39	8.14115e-38
ENSG00000239779.2	WBP1	1.45426	4.64842	5.17441e-39	8.38499e-38
ENSG00000115170.9	ACVR1	1.49865	4.39328	5.68154e-39	9.1959e-38
ENSG00000131378.9	RFTN1	-1.69255	4.1074	7.02428e-39	1.13558e-37
ENSG00000065057.3	NTHL1	-1.79732	4.69	7.15288e-39	1.155e-37
ENSG00000184489.7	PTP4A3	-1.50498	4.47737	7.51289e-39	1.21068e-37
ENSG00000142765.13	SYTL1	1.41685	6.16451	7.51535e-39	1.21068e-37
ENSG00000139192.7	TAPBPL	1.45754	4.245	8.07998e-39	1.30011e-37
ENSG00000100139.9	MICALL1	1.30738	7.72852	9.0121e-39	1.44839e-37
ENSG00000237886.1	RP11-611D20.2	2.30179	3.10653	9.90758e-39	1.59044e-37
ENSG00000074706.9	IPCEF1	-2.24106	3.28109	1.00561e-38	1.6124e-37
ENSG00000115107.15	STEAP3	1.1894	7.73822	1.03597e-38	1.65913e-37
ENSG00000125944.14	HNRNPR	-1.17059	7.88772	1.05975e-38	1.69523e-37
ENSG00000143845.10	ETNK2	-1.21981	8.12828	1.19275e-38	1.90576e-37
ENSG00000172340.10	SUCLG2	-1.29914	5.36017	1.2389e-38	1.97719e-37
ENSG00000119865.4	CNRIP1	-1.41419	4.9608	1.25787e-38	2.00512e-37
ENSG00000186834.2	HEXIM1	1.11411	6.19605	1.26826e-38	2.01934e-37
ENSG00000179965.7	ZNF771	-1.46424	4.70239	1.54383e-38	2.45524e-37
ENSG00000146856.10	AGBL3	1.86815	3.37197	1.5954e-38	2.53431e-37
ENSG00000253832.1	CTD-2168K21.1	4.89529	0.65122	1.65521e-38	2.62627e-37
ENSG00000071626.12	DAZAP1	-1.145	7.11764	1.73756e-38	2.75374e-37
ENSG00000231394.1	RP11-310H4.3	6.91861	0.276623	1.74516e-38	2.76259e-37
ENSG00000257365.3	FNTB	1.62128	5.12361	1.81124e-38	2.8639e-37
ENSG00000140682.14	TGFB1I1	-1.76384	5.37218	1.98365e-38	3.13288e-37
ENSG00000258311.1	RP11-644F5.10	2.07168	3.14412	2.04647e-38	3.22838e-37
ENSG00000186364.7	NUDT17	2.28526	2.49046	2.13311e-38	3.36118e-37
ENSG00000270021.1	CTC-203F4.2	3.05094	1.64101	2.19962e-38	3.46201e-37
ENSG00000164949.3	GEM	1.67715	4.14059	2.45619e-38	3.86138e-37
ENSG00000110400.6	PVRL1	1.59747	6.53186	2.45973e-38	3.8625e-37
ENSG00000260361.1	CTD-2313J17.5	3.68157	1.0438	2.62863e-38	4.12301e-37
ENSG00000121440.10	PDZRN3	-1.68221	5.17814	2.67608e-38	4.19263e-37
ENSG00000170791.13	CHCHD7	1.60183	4.52951	2.80942e-38	4.39651e-37
ENSG00000240875.1	LINC00886	2.83688	1.65929	2.81791e-38	4.40475e-37
ENSG00000131979.14	GCH1	1.39977	4.36862	3.09854e-38	4.83789e-37
ENSG00000226648.1	RP1-1J6.2	3.23321	1.54353	3.422e-38	5.33684e-37
ENSG00000155368.12	DBI	1.08405	7.92371	3.459e-38	5.38841e-37
ENSG00000120549.11	KIAA1217	1.33895	7.05132	3.68605e-38	5.73558e-37
ENSG00000164038.10	SLC9B2	-1.53659	5.48127	3.74957e-38	5.8278e-37
ENSG00000155561.10	NUP205	-1.38035	7.70303	3.98745e-38	6.1905e-37
ENSG00000138646.4	HERC5	1.21721	5.259	4.09294e-38	6.34707e-37
ENSG00000112096.12	SOD2	1.09683	7.97754	4.16813e-38	6.45636e-37
ENSG00000131037.10	EPS8L1	-2.97907	2.17311	4.48332e-38	6.93674e-37
ENSG00000157778.4	PSMG3	-1.10883	6.17614	4.59189e-38	7.09669e-37
ENSG00000246777.1	RP11-61A14.4	2.69324	1.99919	5.17512e-38	7.98905e-37
ENSG00000181751.5	C5orf30	-1.37062	5.29696	5.35834e-38	8.26259e-37
ENSG00000147573.12	TRIM55	3.49082	1.16632	5.86034e-38	9.0265e-37
ENSG00000253266.1	RP11-128L5.1	2.81949	2.04317	6.08872e-38	9.36774e-37
ENSG00000157107.9	FCHO2	1.20177	5.3788	6.20789e-38	9.54037e-37
ENSG00000100842.8	EFS	-1.33046	6.64873	6.53014e-38	1.00243e-36
ENSG00000141837.14	CACNA1A	-1.58005	4.27234	6.71082e-38	1.02902e-36
ENSG00000108830.7	RND2	-3.02195	3.0341	6.77595e-38	1.03784e-36
ENSG00000175093.4	SPSB4	-1.48225	4.46241	6.95367e-38	1.06387e-36
ENSG00000179431.5	FJX1	-2.08551	6.81271	7.26376e-38	1.10894e-36
ENSG00000106785.10	TRIM14	-1.29366	6.32081	7.26444e-38	1.10894e-36
ENSG00000260482.1	CTD-2196E14.9	1.63343	4.2503	8.03118e-38	1.22462e-36
ENSG00000119946.9	CNNM1	-2.25605	3.77279	8.49608e-38	1.29407e-36
ENSG00000078018.15	MAP2	-1.91155	6.42133	8.63256e-38	1.3134e-36
ENSG00000229852.2	RP11-398K22.12	1.97542	3.09366	8.90611e-38	1.35351e-36
ENSG00000115129.9	TP53I3	1.47526	6.87857	1.03613e-37	1.57291e-36
ENSG00000186812.8	ZNF397	-1.2995	4.95401	1.18691e-37	1.79982e-36
ENSG00000139132.10	FGD4	-1.90304	4.21176	1.19683e-37	1.81285e-36
ENSG00000074800.9	ENO1	-1.076	10.998	1.25488e-37	1.89868e-36
ENSG00000120318.11	ARAP3	-1.17416	6.21315	1.44593e-37	2.18533e-36
ENSG00000133639.3	BTG1	1.23291	6.18235	1.58057e-37	2.38618e-36
ENSG00000205730.5	ITPRIPL2	-1.2285	6.70514	1.58476e-37	2.38987e-36
ENSG00000143127.8	ITGA10	-2.76694	3.9433	1.58872e-37	2.39322e-36
ENSG00000077238.9	IL4R	1.31263	5.38414	1.62981e-37	2.45241e-36
ENSG00000011465.12	DCN	-3.79651	2.45999	1.63711e-37	2.46069e-36
ENSG00000231711.2	LINC00899	1.91126	3.12218	1.7599e-37	2.64236e-36
ENSG00000038382.13	TRIO	-1.29265	8.59259	1.80774e-37	2.71121e-36
ENSG00000260807.2	RP11-161M6.2	-2.70237	3.00032	1.8403e-37	2.75703e-36
ENSG00000226833.1	AC097724.3	3.99646	1.37447	1.94574e-37	2.91181e-36
ENSG00000171302.12	CANT1	1.13514	6.55087	1.96045e-37	2.93061e-36
ENSG00000172986.8	GXYLT2	2.08399	2.64625	2.04194e-37	3.0491e-36
ENSG00000182853.7	VMO1	3.99307	1.15731	2.08868e-37	3.1155e-36
ENSG00000112972.10	HMGCS1	-1.57442	8.90914	2.1799e-37	3.24802e-36
ENSG00000226328.2	CTA-217C2.1	2.14083	3.93747	2.22214e-37	3.30737e-36
ENSG00000131791.6	PRKAB2	1.13616	6.54601	2.65083e-37	3.94114e-36
ENSG00000165238.12	WNK2	-1.34064	5.49327	2.65542e-37	3.94367e-36
ENSG00000152022.7	LIX1L	-1.22779	6.0129	2.8653e-37	4.25076e-36
ENSG00000170540.10	ARL6IP1	1.16992	8.54852	3.13791e-37	4.65015e-36
ENSG00000143032.7	BARHL2	-2.81434	3.58151	3.33979e-37	4.94397e-36
ENSG00000177380.9	PPFIA3	-1.56756	3.89791	4.21876e-37	6.23838e-36
ENSG00000166436.11	TRIM66	1.44412	4.27513	4.30856e-37	6.3643e-36
ENSG00000236675.1	MTX1P1	2.06062	2.77076	4.51784e-37	6.66625e-36
ENSG00000185559.9	DLK1	-2.07775	6.37586	4.7491e-37	6.99994e-36
ENSG00000130475.10	FCHO1	-1.69396	3.53119	5.07472e-37	7.47184e-36
ENSG00000229645.4	LINC00341	1.41086	4.51163	5.23762e-37	7.7034e-36
ENSG00000118217.5	ATF6	1.24309	7.1682	5.25815e-37	7.7253e-36
ENSG00000183250.7	C21orf67	2.06242	2.79178	5.98851e-37	8.78892e-36
ENSG00000183255.7	PTTG1IP	1.06176	8.85323	6.59134e-37	9.6633e-36
ENSG00000178999.8	AURKB	-1.26647	5.46265	6.70044e-37	9.81274e-36
ENSG00000050438.12	SLC4A8	-2.124	2.87817	6.90325e-37	1.0099e-35
ENSG00000261447.1	RP11-109D9.4	3.93953	0.827199	7.15741e-37	1.04596e-35
ENSG00000153208.12	MERTK	1.95062	4.31582	7.31885e-37	1.06841e-35
ENSG00000223475.1	RP11-310H4.1	6.14856	0.277715	7.35659e-37	1.07278e-35
ENSG00000146700.8	SRCRB4D	2.47133	2.28248	7.94754e-37	1.15772e-35
ENSG00000161714.7	PLCD3	1.21739	7.04817	7.95702e-37	1.15787e-35
ENSG00000145476.11	CYP4V2	1.42926	4.58343	8.04512e-37	1.16945e-35
ENSG00000227502.2	RP1-249H1.4	-2.27142	2.62921	8.53835e-37	1.23907e-35
ENSG00000228544.1	KIAA1984-AS1	2.45632	3.00195	8.54216e-37	1.23907e-35
ENSG00000254919.1	RP11-698N11.2	-3.37727	1.21786	9.84554e-37	1.42661e-35
ENSG00000067606.11	PRKCZ	-2.25853	2.75725	1.19171e-36	1.72495e-35
ENSG00000112667.8	DNPH1	-1.15168	5.78331	1.20307e-36	1.73956e-35
ENSG00000264462.1	MIR3648	3.57796	5.12663	1.34857e-36	1.94789e-35
ENSG00000223802.3	CERS1	-3.44153	2.90328	1.44259e-36	2.0815e-35
ENSG00000092054.12	MYH7	-2.3426	4.1818	1.44659e-36	2.08507e-35
ENSG00000128602.5	SMO	-1.13175	6.61616	1.46695e-36	2.1122e-35
ENSG00000171860.4	C3AR1	2.02731	2.97128	1.95581e-36	2.81312e-35
ENSG00000149273.10	RPS3	-1.0748	8.88231	2.0455e-36	2.93903e-35
ENSG00000237765.2	FAM200B	1.10641	5.65497	2.61396e-36	3.75038e-35
ENSG00000136490.4	LIMD2	-1.83406	4.07086	2.61565e-36	3.75038e-35
ENSG00000254860.1	TMEM9B-AS1	2.43409	2.74476	2.63782e-36	3.77821e-35
ENSG00000160588.5	MPZL3	2.09725	2.72005	2.69357e-36	3.85403e-35
ENSG00000085433.11	WDR47	1.12974	6.16913	2.95134e-36	4.21845e-35
ENSG00000105976.10	MET	1.08399	6.85958	3.01239e-36	4.30122e-35
ENSG00000120709.6	FAM53C	1.04623	7.02592	3.38726e-36	4.83143e-35
ENSG00000233559.1	AC016831.7	3.66663	0.899216	3.51462e-36	5.00787e-35
ENSG00000076321.6	KLHL20	1.13923	5.42169	3.68034e-36	5.23855e-35
ENSG00000124126.9	PREX1	-1.30688	7.95276	4.17742e-36	5.93992e-35
ENSG00000100442.6	FKBP3	-1.07002	6.52847	4.34739e-36	6.17518e-35
ENSG00000173805.11	HAP1	-1.35324	4.39964	4.42085e-36	6.27302e-35
ENSG00000237512.2	UNC5B-AS1	2.68986	1.66365	4.49457e-36	6.37103e-35
ENSG00000094975.9	SUCO	1.09663	6.83275	4.7522e-36	6.72926e-35
ENSG00000258938.1	RP11-317N8.5	3.82091	0.879738	5.13626e-36	7.26558e-35
ENSG00000214655.6	ZSWIM8	1.13787	5.96833	5.39983e-36	7.63053e-35
ENSG00000066651.13	TRMT11	-1.23933	4.90845	5.51517e-36	7.78549e-35
ENSG00000175189.3	INHBC	4.11815	0.781053	6.70225e-36	9.45149e-35
ENSG00000168653.6	NDUFS5	-1.06324	6.69145	6.92902e-36	9.76122e-35
ENSG00000254387.1	RP3-388N13.2	6.09234	0.237032	7.16153e-36	1.00784e-34
ENSG00000153094.17	BCL2L11	1.06893	6.29457	7.36121e-36	1.03488e-34
ENSG00000163046.11	ANKRD30BL	2.94494	2.85281	7.89935e-36	1.10939e-34
ENSG00000221288.1	MIR663B	3.17881	2.06258	7.93677e-36	1.11351e-34
ENSG00000034152.14	MAP2K3	1.12838	6.32288	8.97651e-36	1.25809e-34
ENSG00000163623.5	NKX6-1	-1.63973	3.87597	9.45007e-36	1.32311e-34
ENSG00000105971.10	CAV2	1.10113	6.88174	9.63139e-36	1.34712e-34
ENSG00000103056.7	SMPD3	2.08419	2.69724	1.12306e-35	1.56919e-34
ENSG00000089195.10	TRMT6	1.09362	6.77806	1.15085e-35	1.60638e-34
ENSG00000166681.9	NGFRAP1	-1.051	9.21691	1.21511e-35	1.69434e-34
ENSG00000186480.8	INSIG1	-1.60601	7.62095	1.25575e-35	1.74923e-34
ENSG00000182022.13	CHST15	1.29449	4.66212	1.36928e-35	1.90545e-34
ENSG00000196152.6	ZNF79	1.38376	4.35889	1.43113e-35	1.98949e-34
ENSG00000046653.10	GPM6B	-1.65608	7.43229	1.50774e-35	2.09386e-34
ENSG00000072954.2	TMEM38A	1.79326	3.46575	1.61444e-35	2.23976e-34
ENSG00000117569.14	PTBP2	-1.58645	3.85454	1.62394e-35	2.25067e-34
ENSG00000159199.9	ATP5G1	-1.16905	5.85139	1.71921e-35	2.3803e-34
ENSG00000136156.8	ITM2B	1.1463	8.15954	1.8561e-35	2.56723e-34
ENSG00000100982.7	PCIF1	-1.17286	5.14704	1.87996e-35	2.59761e-34
ENSG00000215014.3	AL645728.1	2.40493	2.02744	1.96348e-35	2.71028e-34
ENSG00000008513.10	ST3GAL1	-1.26491	5.73117	2.13046e-35	2.9378e-34
ENSG00000146409.6	SLC18B1	-1.55022	5.10914	2.32455e-35	3.20222e-34
ENSG00000259083.1	RP11-407N17.4	3.88663	0.762711	2.39085e-35	3.29024e-34
ENSG00000137880.4	GCHFR	1.76845	4.14426	2.4034e-35	3.30419e-34
ENSG00000129255.10	MPDU1	-1.32431	5.49629	2.56654e-35	3.5242e-34
ENSG00000149294.12	NCAM1	-1.25484	4.94657	2.56966e-35	3.5242e-34
ENSG00000173706.8	HEG1	1.11372	6.84602	2.57115e-35	3.5242e-34
ENSG00000177410.8	ZFAS1	-1.13379	6.23653	2.8767e-35	3.93907e-34
ENSG00000078401.6	EDN1	-5.30622	0.434799	3.16052e-35	4.32338e-34
ENSG00000124116.14	WFDC3	2.66376	1.69058	3.20272e-35	4.37673e-34
ENSG00000144655.10	CSRNP1	1.29165	4.8089	3.31191e-35	4.51919e-34
ENSG00000122707.7	RECK	1.13696	5.37136	3.31356e-35	4.51919e-34
ENSG00000221990.2	C5orf55	1.6932	3.93733	3.3615e-35	4.58e-34
ENSG00000177614.5	PGBD5	1.30371	4.71485	3.39588e-35	4.62224e-34
ENSG00000196576.10	PLXNB2	1.25853	10.3106	3.7867e-35	5.14909e-34
ENSG00000007174.13	DNAH9	-1.14506	6.76662	3.92743e-35	5.33515e-34
ENSG00000065320.4	NTN1	1.11979	7.7661	4.21344e-35	5.71801e-34
ENSG00000126602.6	TRAP1	-1.07278	7.29592	4.4956e-35	6.09488e-34
ENSG00000258101.1	RP11-977B10.2	3.50492	1.13346	4.80114e-35	6.50267e-34
ENSG00000113356.6	POLR3G	-1.63019	6.15177	5.39284e-35	7.29685e-34
ENSG00000128309.12	MPST	-1.05887	6.92368	5.47057e-35	7.39472e-34
ENSG00000233977.1	RP11-310H4.2	5.63834	0.28204	5.7301e-35	7.73789e-34
ENSG00000227268.3	KLLN	1.93039	2.86275	5.8416e-35	7.88069e-34
ENSG00000166710.13	B2M	1.06591	9.41766	6.72973e-35	9.06991e-34
ENSG00000109670.9	FBXW7	1.29062	6.10746	6.86708e-35	9.24591e-34
ENSG00000165495.11	PKNOX2	-2.11329	2.77217	6.94837e-35	9.34617e-34
ENSG00000196116.6	TDRD7	1.5481	4.76634	7.19412e-35	9.66723e-34
ENSG00000143450.10	OAZ3	2.58809	1.69186	7.28142e-35	9.77495e-34
ENSG00000170836.7	PPM1D	1.09289	6.19433	7.38506e-35	9.90437e-34
ENSG00000108797.7	CNTNAP1	-1.28971	6.1398	7.4999e-35	1.00485e-33
ENSG00000175550.3	DRAP1	1.18186	6.5539	8.21095e-35	1.09905e-33
ENSG00000133056.9	PIK3C2B	-1.74255	6.82001	9.32119e-35	1.24644e-33
ENSG00000214021.11	TTLL3	1.13746	5.23048	9.52081e-35	1.27189e-33
ENSG00000198948.7	MFAP3L	1.47832	4.41511	9.82437e-35	1.31116e-33
ENSG00000168014.12	C2CD3	1.29707	5.67324	9.93258e-35	1.32431e-33
ENSG00000118640.6	VAMP8	4.1883	0.617907	9.99682e-35	1.33158e-33
ENSG00000183558.5	HIST2H2AA3	2.04574	2.62282	1.05721e-34	1.40683e-33
ENSG00000186205.8	MARC1	-2.48232	4.0014	1.17079e-34	1.55647e-33
ENSG00000148600.10	CDHR1	-1.4386	4.12165	1.25823e-34	1.67109e-33
ENSG00000086506.2	HBQ1	-3.35684	2.33582	1.2894e-34	1.71083e-33
ENSG00000137824.11	RMDN3	1.10674	5.63818	1.34891e-34	1.78806e-33
ENSG00000143157.7	POGK	-1.06365	6.37099	1.35669e-34	1.79663e-33
ENSG00000103066.8	PLA2G15	1.16099	5.18581	1.39217e-34	1.84183e-33
ENSG00000026297.11	RNASET2	-1.44466	4.02798	1.44888e-34	1.91501e-33
ENSG00000233871.1	DLG5-AS1	3.02494	1.28582	1.46425e-34	1.93345e-33
ENSG00000124406.12	ATP8A1	-1.62842	4.06083	1.48823e-34	1.96323e-33
ENSG00000230658.1	KLHL7-AS1	1.93982	2.77187	1.54129e-34	2.03126e-33
ENSG00000165861.9	ZFYVE1	1.2062	5.85109	1.59929e-34	2.10387e-33
ENSG00000100258.13	LMF2	1.14772	7.71891	1.59945e-34	2.10387e-33
ENSG00000262904.1	RP11-144N1.1	4.07829	0.64272	1.65531e-34	2.17526e-33
ENSG00000168916.11	ZNF608	1.05949	6.06295	1.72896e-34	2.26986e-33
ENSG00000140743.3	CDR2	-1.13972	5.13896	1.84779e-34	2.42355e-33
ENSG00000262001.1	DLGAP1-AS2	1.59182	3.73949	1.86886e-34	2.44884e-33
ENSG00000260868.1	RP11-394I13.1	4.31473	0.776739	1.89504e-34	2.48076e-33
ENSG00000163171.6	CDC42EP3	-1.0652	8.56579	1.98035e-34	2.58996e-33
ENSG00000079785.10	DDX1	-1.4898	7.22292	2.0521e-34	2.68125e-33
ENSG00000117335.14	CD46	1.05048	7.97188	2.06498e-34	2.6955e-33
ENSG00000100167.15	SEPT3	-1.66774	4.36332	2.18464e-34	2.84898e-33
ENSG00000137331.11	IER3	1.03583	6.60329	2.39533e-34	3.12076e-33
ENSG00000118873.11	RAB3GAP2	-1.01586	6.99082	2.4021e-34	3.12661e-33
ENSG00000074410.9	CA12	-1.11402	8.59225	2.54872e-34	3.3143e-33
ENSG00000130829.13	DUSP9	-3.72356	1.1779	2.56964e-34	3.33834e-33
ENSG00000181381.9	DDX60L	1.32205	4.48861	2.62736e-34	3.41008e-33
ENSG00000186868.11	MAPT	-1.35626	4.80273	2.73587e-34	3.54757e-33
ENSG00000174775.12	HRAS	1.35035	6.47479	2.77221e-34	3.59129e-33
ENSG00000174306.17	ZHX3	-1.20017	5.35112	2.87144e-34	3.71632e-33
ENSG00000128284.15	APOL3	1.5853	3.75285	2.95937e-34	3.82651e-33
ENSG00000139722.2	VPS37B	1.22569	6.46237	3.08002e-34	3.97875e-33
ENSG00000101220.13	C20orf27	-1.33051	6.30746	3.21664e-34	4.15131e-33
ENSG00000160233.6	LRRC3	-2.0434	2.97132	3.36704e-34	4.34116e-33
ENSG00000170855.3	TRIAP1	1.05038	6.40493	3.37008e-34	4.34116e-33
ENSG00000186895.2	FGF3	-4.47884	0.565441	3.83294e-34	4.93274e-33
ENSG00000114021.7	NIT2	-1.27466	4.82953	4.1609e-34	5.34978e-33
ENSG00000103034.10	NDRG4	-1.33163	6.2795	4.20594e-34	5.40262e-33
ENSG00000173898.7	SPTBN2	-1.36309	6.2383	4.21633e-34	5.41089e-33
ENSG00000174939.6	ASPHD1	-3.1199	1.5703	4.84011e-34	6.20558e-33
ENSG00000249087.3	C1orf213	1.59156	3.53531	5.08309e-34	6.51101e-33
ENSG00000069399.8	BCL3	1.14734	5.07256	5.22876e-34	6.69135e-33
ENSG00000101384.7	JAG1	1.04304	9.45486	5.52049e-34	7.05808e-33
ENSG00000133624.9	ZNF767	1.08629	5.42883	5.6283e-34	7.18921e-33
ENSG00000171282.9	RP11-1055B8.7	-1.5946	5.04236	5.67837e-34	7.2464e-33
ENSG00000005513.9	SOX8	-2.0965	4.24209	5.79536e-34	7.38881e-33
ENSG00000213516.5	RBMXL1	-1.52041	3.76166	5.86569e-34	7.47152e-33
ENSG00000072832.10	CRMP1	-1.41685	4.04811	6.10031e-34	7.76316e-33
ENSG00000260088.1	RP11-92G12.3	3.80768	0.899338	6.54257e-34	8.31823e-33
ENSG00000107833.6	NPM3	-1.30311	4.96541	6.60667e-34	8.38472e-33
ENSG00000182704.6	TSKU	1.20318	5.76331	6.60711e-34	8.38472e-33
ENSG00000204267.9	TAP2	1.15481	5.02076	7.41915e-34	9.40043e-33
ENSG00000162458.8	FBLIM1	-1.5914	5.29893	7.42121e-34	9.40043e-33
ENSG00000152104.7	PTPN14	1.17375	7.76767	8.06082e-34	1.02012e-32
ENSG00000148516.17	ZEB1	-1.33461	6.66681	8.21524e-34	1.0387e-32
ENSG00000141068.9	KSR1	1.13565	8.00945	8.26888e-34	1.04452e-32
ENSG00000184270.3	HIST2H2AB	5.9883	0.143173	8.86709e-34	1.11905e-32
ENSG00000115594.7	IL1R1	-1.76167	3.24423	9.12353e-34	1.15035e-32
ENSG00000185818.7	NAT8L	-2.5398	5.33365	9.46134e-34	1.19185e-32
ENSG00000204946.5	ZNF783	-1.1849	4.9851	9.47345e-34	1.19228e-32
ENSG00000166250.7	CLMP	-1.40024	4.17183	9.83945e-34	1.2372e-32
ENSG00000162144.5	CYB561A3	1.13436	5.48722	1.09396e-33	1.37427e-32
ENSG00000169992.5	NLGN2	-1.0717	6.90844	1.12742e-33	1.41501e-32
ENSG00000225840.1	AC010970.2	1.33912	4.51917	1.2783e-33	1.60291e-32
ENSG00000130956.9	HABP4	-1.28381	5.27221	1.31241e-33	1.64417e-32
ENSG00000168734.9	PKIG	-1.01388	7.02369	1.50539e-33	1.88421e-32
ENSG00000074695.5	LMAN1	-1.48413	7.30528	1.51523e-33	1.8948e-32
ENSG00000146966.8	DENND2A	1.08681	6.99748	1.53113e-33	1.91293e-32
ENSG00000103145.6	HCFC1R1	1.09169	5.39029	1.53469e-33	1.91564e-32
ENSG00000135519.6	KCNH3	1.76696	3.1198	1.55858e-33	1.94368e-32
ENSG00000183688.4	FAM101B	-1.29907	5.61201	1.67733e-33	2.08988e-32
ENSG00000224592.1	RP5-884C9.2	2.87797	1.79663	1.69043e-33	2.10428e-32
ENSG00000214336.3	FOXI3	3.23049	1.09895	1.69418e-33	2.10703e-32
ENSG00000204628.7	GNB2L1	-1.01533	9.95946	1.74437e-33	2.16748e-32
ENSG00000108984.9	MAP2K6	-1.78684	3.41824	1.79501e-33	2.22838e-32
ENSG00000153551.9	CMTM7	1.12683	5.07207	2.01283e-33	2.49653e-32
ENSG00000141295.9	SCRN2	-1.43381	3.94167	2.13478e-33	2.64538e-32
ENSG00000138778.7	CENPE	-1.48089	6.17698	2.22306e-33	2.7523e-32
ENSG00000256018.1	HIST1H3G	2.92465	1.52183	2.29826e-33	2.84282e-32
ENSG00000070669.12	ASNS	-1.53998	5.44219	2.40192e-33	2.96837e-32
ENSG00000156804.3	FBXO32	2.23015	4.16581	2.42753e-33	2.99732e-32
ENSG00000272695.1	GAS6-AS2	5.08561	0.401798	2.56725e-33	3.16696e-32
ENSG00000103047.3	TANGO6	-1.28803	4.60363	2.59704e-33	3.19949e-32
ENSG00000102934.5	PLLP	-1.22974	6.05236	2.59864e-33	3.19949e-32
ENSG00000145833.11	DDX46	-1.71697	6.65496	2.60063e-33	3.19949e-32
ENSG00000205683.7	DPF3	-1.3882	4.33226	2.8897e-33	3.55195e-32
ENSG00000232909.1	RP3-510O8.4	3.25063	1.00099	2.98399e-33	3.66455e-32
ENSG00000158864.8	NDUFS2	-1.1082	6.73567	3.2677e-33	4.00937e-32
ENSG00000113580.10	NR3C1	1.05933	6.72088	3.30079e-33	4.04635e-32
ENSG00000129680.11	MAP7D3	-1.26817	5.44106	3.3466e-33	4.09883e-32
ENSG00000150556.12	LYPD6B	-2.42188	1.9152	3.46016e-33	4.23414e-32
ENSG00000165689.12	SDCCAG3	-1.07871	6.43078	3.59291e-33	4.39266e-32
ENSG00000230943.1	RP11-367G18.1	3.73788	0.860712	3.73587e-33	4.56336e-32
ENSG00000133131.10	MORC4	1.18667	5.03806	3.81326e-33	4.65374e-32
ENSG00000155961.4	RAB39B	-1.79414	2.98238	4.13092e-33	5.03693e-32
ENSG00000227398.3	KIF9-AS1	2.76452	1.73124	4.1424e-33	5.04643e-32
ENSG00000166016.4	ABTB2	1.04828	5.86673	4.17424e-33	5.08069e-32
ENSG00000110697.8	PITPNM1	1.15087	6.90292	4.47773e-33	5.44526e-32
ENSG00000118965.10	WDR35	-1.17731	6.27728	4.5725e-33	5.55557e-32
ENSG00000169499.10	PLEKHA2	-1.77903	4.75494	4.67502e-33	5.67509e-32
ENSG00000186340.10	THBS2	-1.70903	6.03203	4.87324e-33	5.91047e-32
ENSG00000169621.5	APLF	1.55108	3.75284	5.40076e-33	6.54448e-32
ENSG00000111664.6	GNB3	-2.35982	3.68409	5.59181e-33	6.76863e-32
ENSG00000204950.2	LRRC10B	-1.91001	2.81861	5.59563e-33	6.76863e-32
ENSG00000166401.9	SERPINB8	1.6318	3.40105	5.72084e-33	6.91399e-32
ENSG00000229344.1	RP5-857K21.7	1.07562	8.65583	5.75935e-33	6.95439e-32
ENSG00000188647.8	PTAR1	-1.09644	6.90782	6.04129e-33	7.28841e-32
ENSG00000198015.8	MRPL42	-1.40363	5.68863	6.05838e-33	7.30259e-32
ENSG00000148848.10	ADAM12	1.60636	3.397	6.23235e-33	7.50568e-32
ENSG00000083454.17	P2RX5	-2.16149	3.13359	6.39354e-33	7.68691e-32
ENSG00000145425.5	RPS3A	-1.11573	6.25263	6.39406e-33	7.68691e-32
ENSG00000112539.10	C6orf118	-2.23298	2.47167	6.44156e-33	7.73722e-32
ENSG00000057704.6	TMCC3	1.84293	4.35073	6.79728e-33	8.15733e-32
ENSG00000105220.10	GPI	-1.01233	7.61207	6.89449e-33	8.26675e-32
ENSG00000180340.5	FZD2	-1.69786	4.02384	6.91052e-33	8.27872e-32
ENSG00000161326.8	DUSP14	1.35148	6.00531	7.35338e-33	8.80156e-32
ENSG00000141622.9	RNF165	-1.8742	3.12214	7.89766e-33	9.44477e-32
ENSG00000171471.5	MAP1LC3B2	2.33221	2.08644	7.98838e-33	9.54493e-32
ENSG00000146281.5	PM20D2	-1.90091	6.42589	8.10021e-33	9.67011e-32
ENSG00000170144.14	HNRNPA3	-1.35444	8.12156	8.4717e-33	1.01048e-31
ENSG00000153487.11	ING1	1.11724	6.15281	9.18404e-33	1.09449e-31
ENSG00000183690.12	EFHC2	-2.78419	1.73068	9.56086e-33	1.13841e-31
ENSG00000114166.7	KAT2B	1.12937	5.48225	9.8818e-33	1.1756e-31
ENSG00000138823.8	MTTP	1.57797	3.45422	1.07793e-32	1.28125e-31
ENSG00000151164.14	RAD9B	2.63842	1.65947	1.11294e-32	1.32173e-31
ENSG00000158122.7	AAED1	-1.155	4.9989	1.15027e-32	1.36487e-31
ENSG00000134222.12	PSRC1	-1.40416	5.46876	1.24597e-32	1.47715e-31
ENSG00000122566.16	HNRNPA2B1	-1.2463	10.415	1.27669e-32	1.51226e-31
ENSG00000181788.3	SIAH2	-1.10599	5.31095	1.32495e-32	1.56807e-31
ENSG00000116717.7	GADD45A	1.07608	7.29638	1.46345e-32	1.73048e-31
ENSG00000121152.5	NCAPH	-1.13503	5.58265	1.50105e-32	1.77341e-31
ENSG00000179403.10	VWA1	-1.44589	4.70871	1.50497e-32	1.77652e-31
ENSG00000187961.9	KLHL17	-1.28279	5.46473	1.71656e-32	2.02454e-31
ENSG00000067177.10	PHKA1	-1.07938	5.76459	1.74657e-32	2.05816e-31
ENSG00000181649.5	PHLDA2	1.3509	7.95745	1.77367e-32	2.08829e-31
ENSG00000197774.8	EME2	1.07681	5.86851	1.91693e-32	2.25503e-31
ENSG00000167460.10	TPM4	-1.91061	8.98954	2.04559e-32	2.40431e-31
ENSG00000113758.9	DBN1	-1.46739	7.78277	2.18941e-32	2.57115e-31
ENSG00000166987.10	MBD6	1.09046	6.37369	2.28776e-32	2.68434e-31
ENSG00000267355.2	RPL9P29	3.70172	0.687572	2.31469e-32	2.71362e-31
ENSG00000101350.6	KIF3B	1.11411	7.77135	2.47881e-32	2.90354e-31
ENSG00000185187.8	SIGIRR	-3.00261	2.40947	2.51018e-32	2.93776e-31
ENSG00000101400.5	SNTA1	-1.46461	4.30412	2.67192e-32	3.12439e-31
ENSG00000272994.1	RP11-332H14.2	1.41302	3.99366	2.78183e-32	3.25013e-31
ENSG00000134775.11	FHOD3	-2.25228	3.26229	2.80821e-32	3.27816e-31
ENSG00000185615.11	PDIA2	-3.07715	1.21532	3.0029e-32	3.50244e-31
ENSG00000123358.15	NR4A1	-3.51907	2.65877	3.02249e-32	3.5223e-31
ENSG00000132821.7	VSTM2L	3.30135	1.63529	3.38259e-32	3.93859e-31
ENSG00000178035.7	IMPDH2	-1.00584	7.6982	3.56658e-32	4.14929e-31
ENSG00000169026.8	MFSD7	2.30707	1.95357	3.64445e-32	4.23629e-31
ENSG00000180279.5	CTD-2568A17.5	5.46287	0.128733	3.8731e-32	4.49825e-31
ENSG00000172269.12	DPAGT1	-1.1475	5.24742	3.94718e-32	4.58041e-31
ENSG00000154548.8	SRSF12	-2.52407	2.95876	4.17126e-32	4.83633e-31
ENSG00000102924.7	CBLN1	-1.71534	8.25559	4.46974e-32	5.17801e-31
ENSG00000268175.1	AC117395.1	1.76835	3.55121	4.5485e-32	5.2648e-31
ENSG00000123562.12	MORF4L2	-1.02355	9.82041	4.62474e-32	5.34853e-31
ENSG00000172893.11	DHCR7	-1.13939	8.26503	4.92907e-32	5.69568e-31
ENSG00000272977.1	CTA-390C10.10	2.19057	2.36349	4.95567e-32	5.72159e-31
ENSG00000007171.12	NOS2	-2.20604	7.13712	5.13117e-32	5.91922e-31
ENSG00000162409.6	PRKAA2	-1.05611	5.66915	5.41133e-32	6.23715e-31
ENSG00000241697.3	TMEFF1	-2.55356	1.9527	5.85281e-32	6.74033e-31
ENSG00000182909.5	LENG9	-2.70707	1.73586	5.98028e-32	6.88134e-31
ENSG00000142102.11	ATHL1	-1.06016	6.60781	6.10938e-32	7.02399e-31
ENSG00000004864.9	SLC25A13	-1.16902	6.33886	6.14941e-32	7.06408e-31
ENSG00000086544.2	ITPKC	1.39337	4.63197	6.21288e-32	7.13102e-31
ENSG00000128833.8	MYO5C	-1.16758	4.76501	6.35405e-32	7.28694e-31
ENSG00000230091.2	TMEM254-AS1	2.83297	1.28403	6.4676e-32	7.41095e-31
ENSG00000077097.9	TOP2B	-1.2013	7.49745	6.51871e-32	7.46327e-31
ENSG00000101782.10	RIOK3	1.12665	6.41019	6.60793e-32	7.55909e-31
ENSG00000230426.1	ERVMER61-1	2.38841	1.93323	7.36633e-32	8.41963e-31
ENSG00000226308.1	RP4-813D12.3	3.95842	0.525919	7.95895e-32	9.0894e-31
ENSG00000107263.14	RAPGEF1	1.13284	7.20878	8.03701e-32	9.17089e-31
ENSG00000228594.1	C1orf233	-1.24582	5.11182	8.10085e-32	9.22889e-31
ENSG00000160973.7	FOXH1	2.79994	1.33303	8.10131e-32	9.22889e-31
ENSG00000254554.1	RP11-351I24.1	3.69286	0.99059	8.23508e-32	9.37348e-31
ENSG00000141314.8	RHBDL3	-1.632	3.59146	8.26197e-32	9.39628e-31
ENSG00000196123.8	KIAA0895L	-1.07394	5.44274	9.83958e-32	1.11812e-30
ENSG00000165886.4	UBTD1	1.38101	5.39233	1.0967e-31	1.2452e-30
ENSG00000175782.8	SLC35E3	1.11714	5.66156	1.16246e-31	1.31877e-30
ENSG00000146828.13	SLC12A9	1.02309	6.90925	1.16373e-31	1.31912e-30
ENSG00000227051.4	C14orf132	-1.02341	6.2191	1.25799e-31	1.42479e-30
ENSG00000138363.10	ATIC	-1.09801	7.32311	1.273e-31	1.4406e-30
ENSG00000258088.1	RP11-114H23.2	5.88653	0.0625914	1.28156e-31	1.44802e-30
ENSG00000164050.8	PLXNB1	1.20693	7.67849	1.28168e-31	1.44802e-30
ENSG00000170017.8	ALCAM	1.42861	4.15838	1.31492e-31	1.48436e-30
ENSG00000159063.8	ALG8	-1.50149	4.88547	1.42583e-31	1.60823e-30
ENSG00000106992.13	AK1	1.67523	3.59794	1.43629e-31	1.61869e-30
ENSG00000197958.8	RPL12	-1.04031	7.602	1.45061e-31	1.63348e-30
ENSG00000169220.13	RGS14	-1.04616	6.05622	1.58709e-31	1.7857e-30
ENSG00000205929.5	C21orf62	-2.7654	3.27597	1.68107e-31	1.8899e-30
ENSG00000134369.11	NAV1	-1.07852	5.67324	1.71634e-31	1.92645e-30
ENSG00000107798.13	LIPA	-1.06406	7.65738	1.7164e-31	1.92645e-30
ENSG00000236609.3	ZNF853	-1.6291	3.30315	1.77162e-31	1.98679e-30
ENSG00000150867.9	PIP4K2A	1.00059	6.1866	1.84352e-31	2.06562e-30
ENSG00000231892.1	AC073316.2	5.10122	0.149848	1.84492e-31	2.06562e-30
ENSG00000225742.1	RP11-513G11.4	4.59265	0.381288	1.88954e-31	2.11385e-30
ENSG00000103540.12	CCP110	1.01569	7.35872	1.89109e-31	2.11386e-30
ENSG00000140992.14	PDPK1	0.985061	6.68292	2.05838e-31	2.29898e-30
ENSG00000118971.3	CCND2	-3.95948	7.85714	2.06867e-31	2.30858e-30
ENSG00000263214.1	ZNF205-AS1	3.04694	1.01939	2.09037e-31	2.3309e-30
ENSG00000131016.12	AKAP12	-1.0071	6.96	2.10112e-31	2.34097e-30
ENSG00000106714.13	CNTNAP3	1.60937	3.44212	2.14022e-31	2.3826e-30
ENSG00000099800.3	TIMM13	-1.07245	6.39306	2.17372e-31	2.41793e-30
ENSG00000132688.10	NES	-1.05689	10.0771	2.32624e-31	2.58549e-30
ENSG00000135452.5	TSPAN31	1.18048	4.94563	2.33974e-31	2.59838e-30
ENSG00000168502.13	SOGA2	-1.04864	6.11083	2.47363e-31	2.74484e-30
ENSG00000117724.8	CENPF	-1.27866	8.28255	2.58652e-31	2.86779e-30
ENSG00000250041.2	CTD-2003C8.2	3.13077	0.949892	2.60661e-31	2.88772e-30
ENSG00000101464.6	PIGU	-1.14315	4.95237	2.76584e-31	3.06166e-30
ENSG00000064687.8	ABCA7	1.71963	4.9594	2.79737e-31	3.09405e-30
ENSG00000182473.16	EXOC7	1.0394	7.09117	3.09789e-31	3.42368e-30
ENSG00000166780.6	C16orf45	-1.06299	6.0538	3.10393e-31	3.42759e-30
ENSG00000243646.4	IL10RB	1.43815	5.27437	3.16338e-31	3.49042e-30
ENSG00000140022.5	STON2	1.25426	5.86412	3.31436e-31	3.65407e-30
ENSG00000138744.10	NAAA	-1.24772	4.38293	3.46303e-31	3.81491e-30
ENSG00000123179.9	EBPL	-1.45015	4.72963	3.8224e-31	4.2074e-30
ENSG00000198835.3	GJC2	-2.0141	2.44069	4.13247e-31	4.54505e-30
ENSG00000237206.1	IMPDH1P4	3.29411	0.99827	4.53927e-31	4.98846e-30
ENSG00000153044.5	CENPH	-1.15508	5.03383	4.77811e-31	5.24672e-30
ENSG00000099814.11	CEP170B	1.59233	6.78692	4.85561e-31	5.32755e-30
ENSG00000242195.1	SRRM1P2	6.546	-0.0760451	5.01662e-31	5.49981e-30
ENSG00000104689.5	TNFRSF10A	1.90028	2.68072	5.3978e-31	5.91296e-30
ENSG00000075461.5	CACNG4	-2.53354	2.77764	6.04036e-31	6.61156e-30
ENSG00000197780.5	TAF13	1.09685	5.76556	6.05047e-31	6.61734e-30
ENSG00000221821.2	C6orf226	1.74719	2.99818	6.11211e-31	6.67942e-30
ENSG00000224037.2	RP4-781K5.7	8.29132	-0.169043	6.67441e-31	7.2881e-30
ENSG00000099783.7	HNRNPM	-1.25016	8.77794	7.35121e-31	8.02072e-30
ENSG00000144857.10	BOC	-1.33154	5.58843	8.10997e-31	8.84154e-30
ENSG00000273230.1	RP11-1246C19.1	1.85936	3.23146	8.1709e-31	8.90089e-30
ENSG00000133863.2	TEX15	-3.35364	4.36355	8.81416e-31	9.59398e-30
ENSG00000143537.9	ADAM15	1.16428	8.08994	8.84551e-31	9.62046e-30
ENSG00000119655.4	NPC2	1.01758	6.80939	8.92056e-31	9.69438e-30
ENSG00000239482.2	RP11-90K6.1	-2.99376	1.21285	8.92807e-31	9.69485e-30
ENSG00000233276.2	GPX1	1.16419	7.69174	8.96155e-31	9.72349e-30
ENSG00000163032.7	VSNL1	-1.17062	5.54042	9.53213e-31	1.03344e-29
ENSG00000160685.9	ZBTB7B	1.54183	6.18731	9.5954e-31	1.03948e-29
ENSG00000143390.13	RFX5	-1.00271	5.99221	9.87806e-31	1.06925e-29
ENSG00000112218.7	GPR63	-1.8371	3.78751	1.01474e-30	1.09754e-29
ENSG00000188747.4	NOXA1	2.95596	1.06438	1.04652e-30	1.13102e-29
ENSG00000148180.12	GSN	1.28911	8.08291	1.08292e-30	1.16943e-29
ENSG00000171863.8	RPS7	-0.965047	8.32755	1.09182e-30	1.17812e-29
ENSG00000178971.9	CTC1	-1.23285	4.39665	1.09434e-30	1.17991e-29
ENSG00000267080.1	ASB16-AS1	1.24608	4.37925	1.10148e-30	1.18667e-29
ENSG00000166140.13	ZFYVE19	1.07376	5.10888	1.12389e-30	1.20986e-29
ENSG00000213563.2	C8orf82	-1.22244	5.74681	1.15859e-30	1.24624e-29
ENSG00000112697.11	TMEM30A	0.973859	8.03943	1.23535e-30	1.32775e-29
ENSG00000105402.3	NAPA	1.03052	6.1525	1.36742e-30	1.46856e-29
ENSG00000092445.7	TYRO3	-1.01213	6.31891	1.40327e-30	1.50588e-29
ENSG00000179862.5	CITED4	-1.45499	4.53742	1.42539e-30	1.52842e-29
ENSG00000150764.9	DIXDC1	-1.53135	5.48309	1.54397e-30	1.65427e-29
ENSG00000229729.3	RP11-159G9.5	1.70976	3.13187	1.62868e-30	1.74367e-29
ENSG00000187653.10	TMSB4XP8	-1.09649	5.11681	1.69326e-30	1.81139e-29
ENSG00000137561.4	TTPA	-2.19332	2.48287	1.69737e-30	1.81437e-29
ENSG00000161513.7	FDXR	1.0693	7.29988	1.8867e-30	2.01517e-29
ENSG00000140443.9	IGF1R	1.29702	5.84469	1.91076e-30	2.03928e-29
ENSG00000197858.6	GPAA1	1.04354	8.15202	2.00734e-30	2.14069e-29
ENSG00000272799.1	RP11-474N24.6	5.41752	0.0975287	2.01446e-30	2.1463e-29
ENSG00000197119.8	SLC25A29	1.03552	7.03694	2.01573e-30	2.1463e-29
ENSG00000181350.7	FAM211A	-1.80165	2.76986	2.04043e-30	2.17087e-29
ENSG00000135476.7	ESPL1	-1.2697	5.41456	2.04198e-30	2.17087e-29
ENSG00000155792.5	DEPTOR	-3.15513	1.0562	2.21413e-30	2.35206e-29
ENSG00000157193.10	LRP8	-1.01267	6.40748	2.23093e-30	2.36807e-29
ENSG00000113369.4	ARRDC3	1.76962	6.39163	2.2969e-30	2.43621e-29
ENSG00000196230.8	TUBB	-1.07946	9.54273	2.42704e-30	2.57225e-29
ENSG00000183798.4	EMILIN3	-2.39622	1.73972	2.4695e-30	2.61523e-29
ENSG00000131669.5	NINJ1	1.1108	6.84817	2.57623e-30	2.72615e-29
ENSG00000229656.2	RP11-462L8.1	3.65901	0.562821	2.63864e-30	2.79003e-29
ENSG00000091127.9	PUS7	-1.40686	6.23191	2.84406e-30	3.00491e-29
ENSG00000237276.4	ANO7P1	3.28229	0.87539	3.15322e-30	3.32899e-29
ENSG00000165487.9	MICU2	-1.41763	4.41257	3.20026e-30	3.37605e-29
ENSG00000196376.6	SLC35F1	-2.99951	3.57647	3.31283e-30	3.49211e-29
ENSG00000058453.12	CROCC	-1.1221	7.62603	3.52814e-30	3.71621e-29
ENSG00000166012.10	TAF1D	-1.50475	6.22456	3.54683e-30	3.73303e-29
ENSG00000152518.5	ZFP36L2	-1.09013	6.62567	4.50725e-30	4.74023e-29
ENSG00000137575.7	SDCBP	0.983493	7.42245	4.54509e-30	4.77635e-29
ENSG00000184588.13	PDE4B	-1.32256	4.09425	4.65418e-30	4.88725e-29
ENSG00000198961.5	PJA2	-0.972644	8.19287	4.68164e-30	4.91231e-29
ENSG00000235092.1	AC011747.7	2.98216	1.14434	4.70409e-30	4.93209e-29
ENSG00000100033.12	PRODH	1.65119	4.50874	4.72811e-30	4.95349e-29
ENSG00000213445.4	SIPA1	-1.39867	4.41301	4.92406e-30	5.15097e-29
ENSG00000125257.9	ABCC4	-1.10635	6.18753	4.92414e-30	5.15097e-29
ENSG00000108389.5	MTMR4	-1.1959	6.17849	5.07863e-30	5.30852e-29
ENSG00000260063.1	RP5-968P14.2	2.6387	1.54021	5.45021e-30	5.69258e-29
ENSG00000103184.7	SEC14L5	2.44604	3.20107	5.68599e-30	5.93432e-29
ENSG00000189171.9	S100A13	1.07172	6.03816	5.77975e-30	6.02758e-29
ENSG00000143494.11	VASH2	-1.75162	3.38616	5.87546e-30	6.12273e-29
ENSG00000186193.7	SAPCD2	-1.89446	5.62326	5.92991e-30	6.17478e-29
ENSG00000213888.2	AC005003.1	1.36952	4.24741	6.05761e-30	6.30295e-29
ENSG00000151929.5	BAG3	0.973218	6.583	6.18222e-30	6.42772e-29
ENSG00000213085.5	CCDC19	3.01634	1.09907	6.20729e-30	6.4489e-29
ENSG00000114383.5	TUSC2	1.17454	5.60702	6.24729e-30	6.48553e-29
ENSG00000014914.15	MTMR11	-1.06373	5.25355	6.66199e-30	6.9108e-29
ENSG00000227195.4	MIR663A	2.73092	5.78949	7.47376e-30	7.74703e-29
ENSG00000134107.4	BHLHE40	1.64502	5.74384	8.6667e-30	8.97678e-29
ENSG00000134871.13	COL4A2	-1.14345	10.4141	9.13902e-30	9.45885e-29
ENSG00000223820.5	CFL1P1	3.12221	1.41023	9.34955e-30	9.66944e-29
ENSG00000143320.4	CRABP2	1.26722	4.86944	9.91211e-30	1.02435e-28
ENSG00000204568.7	MRPS18B	-1.06076	5.77204	1.01563e-29	1.0488e-28
ENSG00000242802.2	AP5Z1	0.995002	6.69753	1.02872e-29	1.06151e-28
ENSG00000186350.8	RXRA	1.18482	7.17024	1.06273e-29	1.09578e-28
ENSG00000114686.4	MRPL3	-0.975976	6.91037	1.09504e-29	1.12825e-28
ENSG00000167994.7	RAB3IL1	-2.60081	2.20253	1.1009e-29	1.13343e-28
ENSG00000174231.12	PRPF8	-1.05597	8.78297	1.11918e-29	1.15139e-28
ENSG00000180198.11	RCC1	-1.04707	7.06361	1.13246e-29	1.16417e-28
ENSG00000205143.2	ARID3C	3.61218	0.626002	1.31664e-29	1.35249e-28
ENSG00000101003.8	GINS1	-1.26388	6.02638	1.38733e-29	1.42404e-28
ENSG00000184575.7	XPOT	-1.02881	7.55991	1.42473e-29	1.46134e-28
ENSG00000099194.5	SCD	-1.08352	9.3155	1.464e-29	1.50049e-28
ENSG00000231336.1	AC017006.3	5.3889	0.00651873	1.60159e-29	1.64028e-28
ENSG00000215237.5	RP11-54D18.2	3.1292	0.904552	1.63286e-29	1.67106e-28
ENSG00000105270.10	CLIP3	-1.70906	3.02417	1.74925e-29	1.78883e-28
ENSG00000156990.10	RPUSD3	-1.32106	4.15518	1.7825e-29	1.82148e-28
ENSG00000069849.6	ATP1B3	0.966724	8.50724	1.79655e-29	1.83446e-28
ENSG00000074621.9	SLC24A1	1.65259	4.01889	1.81277e-29	1.84965e-28
ENSG00000101152.6	DNAJC5	1.03295	7.6096	1.85211e-29	1.88838e-28
ENSG00000114993.11	RTKN	-1.10032	5.26936	1.92093e-29	1.95709e-28
ENSG00000198242.9	RPL23A	-1.03636	6.75718	1.94512e-29	1.98026e-28
ENSG00000103148.11	NPRL3	-0.988021	5.95922	1.98846e-29	2.02288e-28
ENSG00000204525.10	HLA-C	1.0365	8.64236	2.03476e-29	2.06845e-28
ENSG00000172915.14	NBEA	-1.56809	3.25836	2.05147e-29	2.08389e-28
ENSG00000063046.13	EIF4B	-0.967084	8.14322	2.14867e-29	2.181e-28
ENSG00000067221.9	STOML1	1.42904	3.88023	2.24433e-29	2.27642e-28
ENSG00000130038.5	EFCAB4B	-1.57215	4.23017	2.42337e-29	2.45619e-28
ENSG00000240771.2	ARHGEF25	-1.69602	4.23601	2.50941e-29	2.54152e-28
ENSG00000047249.12	ATP6V1H	1.03471	6.46662	2.66708e-29	2.69921e-28
ENSG00000166707.6	ZCCHC18	-1.63012	3.67897	2.75768e-29	2.78884e-28
ENSG00000234692.1	RP11-445L6.3	4.77524	0.116971	2.90619e-29	2.93686e-28
ENSG00000135108.10	FBXO21	-0.948379	6.59341	2.93238e-29	2.96114e-28
ENSG00000130119.11	GNL3L	-1.17391	5.35968	2.97065e-29	2.99757e-28
ENSG00000187688.10	TRPV2	2.72522	1.62168	3.16042e-29	3.18672e-28
ENSG00000047056.10	WDR37	1.11789	4.83047	3.17494e-29	3.199e-28
ENSG00000011009.6	LYPLA2	1.05926	6.64482	3.3134e-29	3.33606e-28
ENSG00000138131.3	LOXL4	1.53657	3.50052	3.34984e-29	3.37027e-28
ENSG00000163462.13	TRIM46	-2.22078	2.09459	3.74045e-29	3.7605e-28
ENSG00000106089.7	STX1A	1.24606	4.44827	3.81715e-29	3.83479e-28
ENSG00000249328.2	RP11-26J3.1	2.63525	1.36804	3.90345e-29	3.91862e-28
ENSG00000143515.12	ATP8B2	-1.00033	6.08082	3.92302e-29	3.93537e-28
ENSG00000074657.9	ZNF532	-1.14821	6.59286	3.98795e-29	3.99758e-28
ENSG00000142864.10	SERBP1	-1.1035	8.30121	4.1303e-29	4.13725e-28
ENSG00000228528.1	AC068057.1	2.76726	2.19352	4.27927e-29	4.28333e-28
ENSG00000197355.6	UAP1L1	-1.03515	5.94932	4.38287e-29	4.38384e-28
ENSG00000146112.7	PPP1R18	0.963314	7.17947	4.39693e-29	4.39468e-28
ENSG00000197044.6	ZNF441	1.5448	3.6668	4.53652e-29	4.5309e-28
ENSG00000156599.6	ZDHHC5	0.974094	6.7188	4.60546e-29	4.5964e-28
ENSG00000125772.8	GPCPD1	1.03851	5.4118	4.90969e-29	4.89646e-28
ENSG00000042088.9	TDP1	-1.03637	5.48027	4.9858e-29	4.96874e-28
ENSG00000198730.3	CTR9	0.964132	7.0951	5.02919e-29	5.00585e-28
ENSG00000137693.9	YAP1	0.92884	7.27086	5.03034e-29	5.00585e-28
ENSG00000075426.7	FOSL2	1.02043	5.89753	5.38246e-29	5.35236e-28
ENSG00000135046.9	ANXA1	1.02081	9.00679	5.44447e-29	5.41009e-28
ENSG00000260101.1	RP11-568N6.1	2.67614	1.33089	5.48977e-29	5.45115e-28
ENSG00000113749.5	HRH2	-2.94517	2.59228	5.49448e-29	5.45188e-28
ENSG00000213465.3	ARL2	-1.28531	4.17154	5.94969e-29	5.89929e-28
ENSG00000003436.10	TFPI	1.40665	3.62019	6.14464e-29	6.08817e-28
ENSG00000113108.13	APBB3	1.02113	5.60234	6.61272e-29	6.54721e-28
ENSG00000038532.10	CLEC16A	1.05117	6.00096	6.64671e-29	6.57612e-28
ENSG00000159593.10	NAE1	-1.08917	6.76022	6.73527e-29	6.65893e-28
ENSG00000272711.1	RP11-259N19.1	-2.34944	2.09285	6.74466e-29	6.66339e-28
ENSG00000155846.12	PPARGC1B	-1.78516	3.95558	7.08234e-29	6.99196e-28
ENSG00000188674.6	C2orf80	-4.80812	0.222165	7.14492e-29	7.0458e-28
ENSG00000100344.6	PNPLA3	-1.45321	5.26589	7.14717e-29	7.0458e-28
ENSG00000188157.9	AGRN	1.08168	9.37702	8.67697e-29	8.54775e-28
ENSG00000213213.9	KIAA1984	2.32242	1.67569	8.79195e-29	8.65479e-28
ENSG00000111412.4	C12orf49	0.994714	5.56675	8.95221e-29	8.80622e-28
ENSG00000006756.11	ARSD	1.22077	4.96179	9.03159e-29	8.87793e-28
ENSG00000164111.10	ANXA5	0.971256	9.51854	9.16425e-29	9.00187e-28
ENSG00000132478.5	UNK	-1.01866	5.47893	9.35502e-29	9.18268e-28
ENSG00000135924.11	DNAJB2	1.06815	6.62732	9.63939e-29	9.45503e-28
ENSG00000138764.9	CCNG2	1.03483	6.1865	9.80407e-29	9.60967e-28
ENSG00000077312.4	SNRPA	-1.07123	6.00618	9.88686e-29	9.68389e-28
ENSG00000166813.10	KIF7	-1.53569	3.82128	1.00586e-28	9.84504e-28
ENSG00000196663.11	TECPR2	1.12062	5.89273	1.04099e-28	1.01816e-27
ENSG00000175048.12	ZDHHC14	1.27239	5.04266	1.05152e-28	1.02772e-27
ENSG00000159164.5	SV2A	-1.0059	6.78247	1.06258e-28	1.03779e-27
ENSG00000198270.8	TMEM116	1.38224	4.01143	1.12616e-28	1.09911e-27
ENSG00000272070.1	AC005618.6	2.93405	1.0979	1.15682e-28	1.12823e-27
ENSG00000008394.8	MGST1	-1.0003	6.74664	1.16851e-28	1.13882e-27
ENSG00000132122.7	SPATA6	-1.12404	4.82922	1.17686e-28	1.14614e-27
ENSG00000187189.9	TSPYL4	0.957897	6.21106	1.26805e-28	1.23407e-27
ENSG00000145020.10	AMT	1.63443	3.65412	1.29941e-28	1.2637e-27
ENSG00000006453.9	BAIAP2L1	1.05661	5.03792	1.36046e-28	1.32213e-27
ENSG00000115758.8	ODC1	0.942215	9.1619	1.40277e-28	1.36228e-27
ENSG00000196872.6	KIAA1211L	1.57	3.21675	1.41291e-28	1.37116e-27
ENSG00000163884.3	KLF15	-2.66264	1.3843	1.44013e-28	1.39658e-27
ENSG00000101444.8	AHCY	-0.922983	8.43401	1.50482e-28	1.45828e-27
ENSG00000143674.6	MLK4	-1.26398	4.76097	1.52341e-28	1.47525e-27
ENSG00000119280.12	C1orf198	-0.966027	7.34595	1.60393e-28	1.55213e-27
ENSG00000162616.8	DNAJB4	1.20823	4.40824	1.63365e-28	1.57978e-27
ENSG00000250645.1	CTD-2228K2.1	3.52616	0.517113	1.7582e-28	1.69901e-27
ENSG00000166347.14	CYB5A	-1.29845	5.34385	1.79479e-28	1.73315e-27
ENSG00000169884.9	WNT10B	-4.06217	1.82454	1.81948e-28	1.75575e-27
ENSG00000234171.1	AC108488.3	-1.19415	4.3806	1.83182e-28	1.76642e-27
ENSG00000231742.1	RP11-112L6.4	5.70978	-0.120744	2.11521e-28	2.03826e-27
ENSG00000226944.1	RP1-120G22.11	-2.76884	1.39378	2.15556e-28	2.07567e-27
ENSG00000271788.1	CTD-2201E18.5	2.13495	2.17868	2.25275e-28	2.16774e-27
ENSG00000126368.5	NR1D1	1.1586	5.34184	2.29558e-28	2.2074e-27
ENSG00000177984.6	LCN15	4.01051	1.06419	2.51311e-28	2.41488e-27
ENSG00000102879.11	CORO1A	-1.38202	4.01199	2.5293e-28	2.42873e-27
ENSG00000169129.10	AFAP1L2	-2.1292	3.69721	2.84713e-28	2.732e-27
ENSG00000266714.2	MYO15B	1.45609	4.01926	2.97705e-28	2.85467e-27
ENSG00000234707.2	RP11-745C15.2	2.07408	2.21061	3.0622e-28	2.93427e-27
ENSG00000072786.8	STK10	1.01053	6.15732	3.0721e-28	2.9417e-27
ENSG00000089169.10	RPH3A	-6.26335	4.5268	3.57492e-28	3.42078e-27
ENSG00000181449.2	SOX2	-1.00618	8.7231	3.66326e-28	3.50286e-27
ENSG00000112531.12	QKI	-1.13946	8.7796	3.84817e-28	3.67711e-27
ENSG00000235159.1	RP6-109B7.4	3.16797	0.767282	3.91171e-28	3.73522e-27
ENSG00000185022.7	MAFF	1.35255	4.35816	4.08992e-28	3.90267e-27
ENSG00000160752.10	FDPS	-0.939084	6.8784	4.121e-28	3.92959e-27
ENSG00000070413.14	DGCR2	0.980468	7.32563	4.25586e-28	4.05536e-27
ENSG00000101255.6	TRIB3	-1.27796	4.40008	4.34598e-28	4.13835e-27
ENSG00000134769.17	DTNA	0.951204	6.62431	4.61802e-28	4.39434e-27
ENSG00000171055.10	FEZ2	-1.04456	5.00919	4.76289e-28	4.52904e-27
ENSG00000106991.9	ENG	-1.02979	6.08166	4.85723e-28	4.61398e-27
ENSG00000214212.4	C19orf38	3.18571	1.51793	4.85895e-28	4.61398e-27
ENSG00000072778.15	ACADVL	1.25194	8.82492	5.13649e-28	4.87415e-27
ENSG00000068615.12	REEP1	-1.1562	4.79414	5.28892e-28	5.01532e-27
ENSG00000144401.10	METTL21A	-1.1558	4.89386	5.38595e-28	5.1038e-27
ENSG00000235098.4	ANKRD65	2.71295	1.11952	5.60078e-28	5.3036e-27
ENSG00000142089.11	IFITM3	-1.06706	7.46606	5.60455e-28	5.3036e-27
ENSG00000112312.5	GMNN	1.01995	6.49109	5.76473e-28	5.45141e-27
ENSG00000171992.8	SYNPO	-1.76489	6.0675	6.45589e-28	6.1008e-27
ENSG00000260455.1	CASC14	1.88678	2.41186	6.46816e-28	6.10817e-27
ENSG00000172292.10	CERS6	0.92285	6.83151	7.2474e-28	6.83933e-27
ENSG00000173894.6	CBX2	-1.06937	6.1468	7.6817e-28	7.24419e-27
ENSG00000110660.10	SLC35F2	2.06775	2.61346	7.85203e-28	7.39604e-27
ENSG00000128944.9	KNSTRN	-1.29647	4.64361	7.85354e-28	7.39604e-27
ENSG00000250067.7	YJEFN3	1.45913	3.51497	7.95241e-28	7.48401e-27
ENSG00000048471.9	SNX29	1.13656	4.81286	7.9852e-28	7.50971e-27
ENSG00000214517.4	PPME1	1.16159	6.38205	8.38766e-28	7.88279e-27
ENSG00000154822.11	PLCL2	1.50304	4.21597	8.92627e-28	8.38322e-27
ENSG00000258808.1	RP11-255G12.3	8.11074	-0.359118	9.45078e-28	8.86974e-27
ENSG00000241014.1	RP11-244H3.1	1.98163	2.11669	9.5299e-28	8.93787e-27
ENSG00000183386.5	FHL3	-1.4461	4.17077	1.037e-27	9.71915e-27
ENSG00000117410.9	ATP6V0B	0.917736	7.25039	1.10244e-27	1.03253e-26
ENSG00000197889.5	MEIG1	3.50075	0.818612	1.11952e-27	1.04782e-26
ENSG00000112541.9	PDE10A	-1.34096	3.77698	1.14384e-27	1.06985e-26
ENSG00000011198.3	ABHD5	1.10366	4.66565	1.15451e-27	1.0791e-26
ENSG00000106628.6	POLD2	-0.924833	8.20199	1.17829e-27	1.10057e-26
ENSG00000265681.2	RPL17	-1.49845	3.73714	1.18501e-27	1.10609e-26
ENSG00000148798.5	INA	-1.46816	3.47314	1.18717e-27	1.10735e-26
ENSG00000162636.11	FAM102B	-1.46136	4.55274	1.25119e-27	1.16628e-26
ENSG00000129355.6	CDKN2D	1.64326	3.17517	1.2874e-27	1.19921e-26
ENSG00000121039.5	RDH10	0.916285	6.53965	1.43227e-27	1.33325e-26
ENSG00000184640.13	SEPT9	-0.934794	9.50133	1.44124e-27	1.34069e-26
ENSG00000065427.10	KARS	-0.971707	7.87197	1.47894e-27	1.37482e-26
ENSG00000184381.14	PLA2G6	0.975235	6.01246	1.61399e-27	1.49935e-26
ENSG00000166816.9	LDHD	-2.4597	1.83269	1.67495e-27	1.55492e-26
ENSG00000134330.14	IAH1	-1.02758	5.16869	1.73193e-27	1.60642e-26
ENSG00000129195.11	FAM64A	-1.12808	5.46249	1.73277e-27	1.60642e-26
ENSG00000182512.4	GLRX5	0.937785	7.04398	1.77715e-27	1.64645e-26
ENSG00000164109.9	MAD2L1	-1.13959	6.67917	1.87816e-27	1.73885e-26
ENSG00000177340.4	AC024940.1	2.98682	0.792768	1.88676e-27	1.74563e-26
ENSG00000170581.9	STAT2	0.901317	7.01091	1.89365e-27	1.75083e-26
ENSG00000169710.6	FASN	-1.09032	9.34625	1.91463e-27	1.76903e-26
ENSG00000184675.5	AMER1	-1.12465	4.85831	1.92042e-27	1.77318e-26
ENSG00000117394.15	SLC2A1	1.32607	7.6255	2.07502e-27	1.91464e-26
ENSG00000134668.8	SPOCD1	-1.34534	4.00786	2.23223e-27	2.05831e-26
ENSG00000162377.4	SELRC1	-1.30609	4.53173	2.25117e-27	2.07437e-26
ENSG00000167216.12	KATNAL2	1.90464	2.48876	2.40856e-27	2.21791e-26
ENSG00000074219.9	TEAD2	-1.43147	4.75366	2.46481e-27	2.26819e-26
ENSG00000089693.6	MLF2	0.945032	8.29044	2.47743e-27	2.27827e-26
ENSG00000152495.6	CAMK4	-1.26814	4.4314	2.61694e-27	2.40495e-26
ENSG00000130054.4	FAM155B	-2.34866	3.16984	2.63822e-27	2.42288e-26
ENSG00000178919.7	FOXE1	1.58075	3.26104	2.65685e-27	2.43835e-26
ENSG00000141384.7	TAF4B	-1.22809	4.43467	2.6634e-27	2.44273e-26
ENSG00000253368.3	TRNP1	-2.74044	1.21535	2.71711e-27	2.49032e-26
ENSG00000101353.10	MROH8	1.86684	2.41358	2.75653e-27	2.52476e-26
ENSG00000147082.13	CCNB3	-1.83421	4.03735	3.0225e-27	2.76652e-26
ENSG00000116962.10	NID1	0.975789	5.36549	3.10171e-27	2.83712e-26
ENSG00000129472.8	RAB2B	0.942236	5.68264	3.172e-27	2.89948e-26
ENSG00000099821.9	POLRMT	-0.994994	6.57713	3.39476e-27	3.10103e-26
ENSG00000178074.5	C2orf69	-1.04654	5.09495	3.42766e-27	3.129e-26
ENSG00000184500.10	PROS1	-1.54815	3.06169	3.63142e-27	3.31279e-26
ENSG00000234719.4	RP11-166B2.1	2.79577	1.10434	3.65245e-27	3.32976e-26
ENSG00000018408.10	WWTR1	0.906433	8.70028	3.71051e-27	3.38044e-26
ENSG00000198933.5	TBKBP1	-1.54035	4.16006	3.79521e-27	3.45531e-26
ENSG00000102038.11	SMARCA1	-0.949501	6.84678	4.04982e-27	3.68466e-26
ENSG00000119866.16	BCL11A	-1.66719	3.18081	4.22577e-27	3.84219e-26
ENSG00000255112.2	CHMP1B	0.998035	6.42249	4.28951e-27	3.89756e-26
ENSG00000139116.13	KIF21A	-1.09059	7.56769	4.37234e-27	3.97019e-26
ENSG00000165672.5	PRDX3	-0.943647	6.76165	4.42518e-27	4.01551e-26
ENSG00000222043.2	AC079305.10	2.95526	0.871152	4.74619e-27	4.30394e-26
ENSG00000154743.13	TSEN2	-1.24791	4.34006	4.76365e-27	4.31692e-26
ENSG00000169860.4	P2RY1	-1.82226	2.51223	4.77487e-27	4.32422e-26
ENSG00000241811.2	RN7SL651P	6.30555	-0.267712	4.84529e-27	4.3851e-26
ENSG00000175104.10	TRAF6	-1.03601	5.64161	4.94597e-27	4.47326e-26
ENSG00000135912.6	TTLL4	-1.00545	6.33162	4.96594e-27	4.48836e-26
ENSG00000115073.6	ACTR1B	-0.931254	6.30746	5.15279e-27	4.65417e-26
ENSG00000141905.13	NFIC	-1.04181	7.02227	5.18557e-27	4.68068e-26
ENSG00000184194.5	GPR173	-1.61051	3.10594	5.19577e-27	4.6868e-26
ENSG00000116704.6	SLC35D1	0.9573	5.81124	5.21857e-27	4.70427e-26
ENSG00000128285.4	MCHR1	-1.92311	2.30784	5.26759e-27	4.74534e-26
ENSG00000131724.6	IL13RA1	0.921358	7.53603	5.30705e-27	4.77774e-26
ENSG00000165138.12	ANKS6	-0.959177	6.43865	5.48298e-27	4.93288e-26
ENSG00000178467.13	P4HTM	1.24007	6.21698	5.80655e-27	5.22055e-26
ENSG00000151320.6	AKAP6	-1.05677	4.87233	5.85133e-27	5.25736e-26
ENSG00000230733.2	AC092171.4	1.03445	5.36681	6.03629e-27	5.41999e-26
ENSG00000085514.11	PILRA	1.66471	2.7428	6.06446e-27	5.44172e-26
ENSG00000267251.1	AC139100.3	2.54457	1.36479	6.66533e-27	5.97697e-26
ENSG00000101844.13	ATG4A	1.46018	3.76575	6.78418e-27	6.07956e-26
ENSG00000088305.14	DNMT3B	-1.39294	4.23477	6.81525e-27	6.10341e-26
ENSG00000187840.4	EIF4EBP1	-0.946858	5.82933	7.24299e-27	6.48224e-26
ENSG00000072682.14	P4HA2	1.54285	6.93754	7.75571e-27	6.93657e-26
ENSG00000231625.4	CTD-2104P17.1	4.04742	0.233576	7.77071e-27	6.94545e-26
ENSG00000122035.6	RASL11A	1.75258	2.53978	7.87027e-27	7.02985e-26
ENSG00000155367.11	PPM1J	-2.30988	1.61333	8.12449e-27	7.25219e-26
ENSG00000163468.10	CCT3	-0.931223	8.92905	8.17488e-27	7.29242e-26
ENSG00000183196.4	CHST6	-1.09236	6.43724	8.47752e-27	7.55747e-26
ENSG00000272112.1	CTB-113P19.5	3.85767	0.414842	8.53656e-27	7.60514e-26
ENSG00000259438.1	CTD-2650P22.1	5.59163	-0.208528	9.00323e-27	8.01568e-26
ENSG00000109079.5	TNFAIP1	0.991512	6.46492	9.41779e-27	8.37932e-26
ENSG00000151694.8	ADAM17	0.907685	6.67639	9.54394e-27	8.48605e-26
ENSG00000102554.9	KLF5	1.29863	3.8132	9.56614e-27	8.50027e-26
ENSG00000082512.10	TRAF5	-1.08333	5.39952	1.00345e-26	8.91064e-26
ENSG00000129646.9	QRICH2	1.55384	3.0372	1.03609e-26	9.19455e-26
ENSG00000237441.5	RGL2	0.993862	6.74445	1.10138e-26	9.76758e-26
ENSG00000114391.8	RPL24	-0.884372	7.29157	1.14255e-26	1.01262e-25
ENSG00000233198.2	RNF224	2.31975	1.51462	1.14397e-26	1.01322e-25
ENSG00000185664.10	PMEL	2.16339	1.72905	1.1869e-26	1.05056e-25
ENSG00000146648.11	EGFR	-0.965004	11.7077	1.22689e-26	1.08526e-25
ENSG00000148358.15	GPR107	0.926294	7.54632	1.2998e-26	1.14901e-25
ENSG00000078668.9	VDAC3	-0.924075	6.83678	1.33138e-26	1.17616e-25
ENSG00000160678.7	S100A1	2.28942	2.20128	1.34328e-26	1.18591e-25
ENSG00000128567.12	PODXL	-1.1859	9.15278	1.35019e-26	1.19125e-25
ENSG00000212864.2	RNF208	1.71135	3.4294	1.38819e-26	1.22398e-25
ENSG00000273145.1	CITF22-92A6.1	1.6354	2.98031	1.40192e-26	1.23529e-25
ENSG00000248243.1	RP11-93K22.13	3.99757	0.191902	1.42876e-26	1.25814e-25
ENSG00000124006.10	OBSL1	-0.953574	8.01716	1.46297e-26	1.28743e-25
ENSG00000249992.1	TMEM158	1.15733	5.65719	1.49442e-26	1.31426e-25
ENSG00000152076.14	CCDC74B	-1.44185	3.46998	1.53028e-26	1.34494e-25
ENSG00000115486.7	GGCX	0.95163	5.9693	1.56793e-26	1.37715e-25
ENSG00000262772.1	RP11-353N14.2	3.0039	0.84793	1.63649e-26	1.43644e-25
ENSG00000166801.11	FAM111A	0.93344	6.01841	1.69518e-26	1.487e-25
ENSG00000101084.12	C20orf24	1.19649	5.68627	1.71663e-26	1.50485e-25
ENSG00000128272.10	ATF4	-0.916337	7.3647	1.74505e-26	1.52879e-25
ENSG00000184986.6	TMEM121	-1.1314	4.96412	1.79875e-26	1.57483e-25
ENSG00000188763.3	FZD9	-1.253	4.38937	1.90213e-26	1.66427e-25
ENSG00000143479.11	DYRK3	1.12817	5.25792	1.99435e-26	1.74385e-25
ENSG00000231500.2	RPS18	-0.913511	8.92256	2.1031e-26	1.83776e-25
ENSG00000109089.7	CDR2L	-1.03931	5.44281	2.12101e-26	1.85147e-25
ENSG00000264364.2	DYNLL2	0.880394	7.67449	2.12149e-26	1.85147e-25
ENSG00000148926.5	ADM	2.25357	6.4701	2.14213e-26	1.86829e-25
ENSG00000156103.11	MMP16	-1.57352	5.02838	2.17029e-26	1.89165e-25
ENSG00000168283.9	BMI1	1.13324	4.69141	2.1848e-26	1.90308e-25
ENSG00000169570.5	DTWD2	-2.06467	1.85072	2.26097e-26	1.96818e-25
ENSG00000188215.5	DCUN1D3	1.05127	4.84208	2.30128e-26	2.002e-25
ENSG00000104177.13	MYEF2	-0.929985	5.68368	2.30276e-26	2.00202e-25
ENSG00000169714.12	CNBP	-0.902182	8.6072	2.33749e-26	2.03092e-25
ENSG00000179673.3	RPRML	-3.36478	2.41537	2.59333e-26	2.25178e-25
ENSG00000270177.1	CTD-2410N18.3	2.8972	1.06076	2.70458e-26	2.34688e-25
ENSG00000133835.10	HSD17B4	-0.892393	6.81554	2.73329e-26	2.3703e-25
ENSG00000273061.1	RP11-6J24.6	2.58605	1.19347	2.83801e-26	2.45955e-25
ENSG00000150753.7	CCT5	-0.999222	8.17159	2.88314e-26	2.49708e-25
ENSG00000198576.2	ARC	1.36733	7.54136	3.01861e-26	2.61276e-25
ENSG00000126391.9	FRMD8	0.915813	6.60848	3.12213e-26	2.70065e-25
ENSG00000155760.1	FZD7	-1.28922	4.78095	3.38328e-26	2.9247e-25
ENSG00000157954.10	WIPI2	0.955339	7.54	3.41688e-26	2.95188e-25
ENSG00000184221.8	OLIG1	-3.51946	6.20521	3.53527e-26	3.05224e-25
ENSG00000149150.4	SLC43A1	-1.11891	4.5352	3.63289e-26	3.13454e-25
ENSG00000119408.12	NEK6	-1.07733	6.93785	3.63969e-26	3.13843e-25
ENSG00000239911.1	PRKAG2-AS1	-1.87933	2.49428	3.72646e-26	3.21123e-25
ENSG00000170382.7	LRRN2	-1.03688	6.59332	3.79231e-26	3.26592e-25
ENSG00000164323.8	KIAA1430	-1.02478	6.5439	3.81731e-26	3.28538e-25
ENSG00000126457.16	PRMT1	-1.0999	7.24908	3.90522e-26	3.35893e-25
ENSG00000167701.9	GPT	1.78442	3.12687	4.1092e-26	3.53216e-25
ENSG00000116679.11	IVNS1ABP	-0.901427	6.73363	4.1671e-26	3.57968e-25
ENSG00000119900.7	OGFRL1	-0.973217	5.60194	4.45039e-26	3.82064e-25
ENSG00000177706.8	FAM20C	-1.09767	6.06753	4.48757e-26	3.85014e-25
ENSG00000125843.6	AP5S1	1.28981	5.3764	4.57275e-26	3.92077e-25
ENSG00000136279.14	DBNL	0.961075	7.65532	4.63442e-26	3.97116e-25
ENSG00000271888.1	RP11-560J1.2	2.53892	1.99351	4.77782e-26	4.09147e-25
ENSG00000176410.7	DNAJC30	1.12706	4.36602	4.84996e-26	4.15066e-25
ENSG00000064601.12	CTSA	0.902803	7.40145	4.94667e-26	4.23078e-25
ENSG00000119632.3	IFI27L2	-1.74012	2.80767	4.96119e-26	4.24055e-25
ENSG00000141294.5	LRRC46	1.77656	2.44757	4.96929e-26	4.24482e-25
ENSG00000237595.2	RP11-112L6.3	4.42577	0.0570193	5.05669e-26	4.31679e-25
ENSG00000166532.11	RIMKLB	-1.14426	6.38847	5.09529e-26	4.34703e-25
ENSG00000109113.13	RAB34	-1.42969	7.23842	5.13531e-26	4.37845e-25
ENSG00000150403.13	TMCO3	0.922919	7.10301	5.32733e-26	4.53934e-25
ENSG00000151835.9	SACS	-0.888228	6.93364	5.72433e-26	4.87458e-25
ENSG00000271912.1	RP11-661A12.14	1.76431	2.73761	5.76753e-26	4.90831e-25
ENSG00000077721.11	UBE2A	0.932017	7.27555	6.08571e-26	5.17587e-25
ENSG00000157216.11	SSBP3	0.924114	5.72362	6.11725e-26	5.19947e-25
ENSG00000157456.3	CCNB2	-0.995325	5.21712	6.38294e-26	5.42193e-25
ENSG00000158769.13	F11R	1.56465	5.52303	6.45018e-26	5.47566e-25
ENSG00000131187.5	F12	-1.43207	4.16722	6.94234e-26	5.8898e-25
ENSG00000221869.4	CEBPD	-1.18939	4.43868	7.33203e-26	6.21656e-25
ENSG00000169814.8	BTD	1.60316	3.14017	7.33763e-26	6.21746e-25
ENSG00000136942.10	RPL35	-0.899644	8.23488	7.66742e-26	6.49289e-25
ENSG00000099866.10	MADCAM1	2.14714	2.13716	7.69978e-26	6.51626e-25
ENSG00000177628.11	GBA	0.885001	6.46751	7.97643e-26	6.74622e-25
ENSG00000150459.8	SAP18	0.893165	6.45333	8.26127e-26	6.98281e-25
ENSG00000134569.5	LRP4	-1.00062	6.95045	8.49213e-26	7.17352e-25
ENSG00000172382.5	PRSS27	1.66139	2.60692	8.52538e-26	7.19717e-25
ENSG00000088992.13	TESC	-1.27063	3.84587	8.87532e-26	7.48797e-25
ENSG00000267317.1	CTB-25B13.12	1.8454	2.24064	8.88467e-26	7.49124e-25
ENSG00000163682.11	RPL9	-0.907568	7.75088	9.68118e-26	8.15781e-25
ENSG00000116127.13	ALMS1	-1.04405	5.08088	1.03336e-25	8.70223e-25
ENSG00000163453.7	IGFBP7	1.14036	7.04327	1.06767e-25	8.98559e-25
ENSG00000164167.5	LSM6	-1.22824	4.11386	1.0909e-25	9.17552e-25
ENSG00000150961.10	SEC24D	-1.04327	6.25522	1.0924e-25	9.18247e-25
ENSG00000142156.10	COL6A1	1.02091	11.5357	1.10089e-25	9.24819e-25
ENSG00000160326.9	SLC2A6	-2.38252	4.17848	1.1145e-25	9.35676e-25
ENSG00000119760.11	SUPT7L	0.915445	6.31431	1.11554e-25	9.35972e-25
ENSG00000115163.10	CENPA	-1.45422	4.21808	1.12478e-25	9.43145e-25
ENSG00000213420.3	GPC2	-1.75877	3.48921	1.20176e-25	1.00708e-24
ENSG00000178537.5	SLC25A20	1.02876	4.96109	1.27738e-25	1.0698e-24
ENSG00000146729.5	GBAS	-0.910122	6.25908	1.28629e-25	1.0766e-24
ENSG00000272899.1	RP11-309L24.9	2.50494	1.13915	1.32744e-25	1.11036e-24
ENSG00000257556.1	RP11-44N21.1	3.63919	0.364908	1.3795e-25	1.1532e-24
ENSG00000241081.1	RP11-488C13.1	4.18968	0.221571	1.42008e-25	1.18641e-24
ENSG00000101911.8	PRPS2	-0.904621	6.76377	1.42652e-25	1.19106e-24
ENSG00000101079.16	NDRG3	-0.998627	5.52657	1.44633e-25	1.20686e-24
ENSG00000152291.9	TGOLN2	0.882367	8.56346	1.45592e-25	1.21413e-24
ENSG00000163322.9	FAM175A	-1.20932	4.12696	1.46975e-25	1.22491e-24
ENSG00000273151.1	RP11-449P15.2	1.23147	3.92002	1.48593e-25	1.23764e-24
ENSG00000170153.6	RNF150	-1.28902	4.04264	1.50393e-25	1.25188e-24
ENSG00000171206.9	TRIM8	1.074	6.20227	1.52131e-25	1.26557e-24
ENSG00000158406.2	HIST1H4H	1.82647	2.97452	1.55033e-25	1.28893e-24
ENSG00000138080.9	EMILIN1	-0.932583	7.68819	1.5534e-25	1.2907e-24
ENSG00000103423.9	DNAJA3	-0.878391	6.85371	1.55464e-25	1.29095e-24
ENSG00000270175.1	RP11-793H13.11	1.98244	1.88061	1.58896e-25	1.31864e-24
ENSG00000120658.8	ENOX1	-1.37271	3.99896	1.64127e-25	1.36123e-24
ENSG00000088682.9	COQ9	-0.922677	5.72456	1.69157e-25	1.4021e-24
ENSG00000136807.7	CDK9	0.925263	6.334	1.81765e-25	1.50569e-24
ENSG00000196388.4	INCA1	1.54582	2.98021	1.87399e-25	1.55143e-24
ENSG00000227354.2	RBM26-AS1	1.52876	3.0892	1.90362e-25	1.575e-24
ENSG00000143162.7	CREG1	0.984891	5.64451	1.91575e-25	1.58408e-24
ENSG00000247121.2	CTD-2260A17.2	2.0413	1.74786	1.93585e-25	1.59974e-24
ENSG00000104904.8	OAZ1	0.891686	8.94791	1.94134e-25	1.6033e-24
ENSG00000065911.7	MTHFD2	-0.900658	6.88077	2.03209e-25	1.67724e-24
ENSG00000136840.14	ST6GALNAC4	-1.03975	4.77559	2.09141e-25	1.72516e-24
ENSG00000130311.6	DDA1	0.975369	5.86974	2.14991e-25	1.77235e-24
ENSG00000164307.8	ERAP1	0.901993	5.83149	2.39594e-25	1.97399e-24
ENSG00000114544.11	SLC41A3	0.942956	6.06109	2.44507e-25	2.01325e-24
ENSG00000159023.14	EPB41	-1.02324	5.17965	2.49114e-25	2.04995e-24
ENSG00000119682.12	AREL1	0.856334	7.15028	2.57011e-25	2.11366e-24
ENSG00000173473.6	SMARCC1	-1.01616	7.09529	2.58499e-25	2.12462e-24
ENSG00000198732.6	SMOC1	-3.68923	6.33918	2.6146e-25	2.14767e-24
ENSG00000121989.10	ACVR2A	-0.984695	5.07482	2.62235e-25	2.15275e-24
ENSG00000183605.12	SFXN4	-1.12697	4.50732	2.62961e-25	2.15741e-24
ENSG00000108852.10	MPP2	-1.1962	4.24021	2.67864e-25	2.19633e-24
ENSG00000112294.8	ALDH5A1	-1.06667	5.111	2.78809e-25	2.2847e-24
ENSG00000182902.9	SLC25A18	1.09188	4.5841	2.83275e-25	2.31991e-24
ENSG00000128335.9	APOL2	0.933037	6.18575	2.86806e-25	2.34742e-24
ENSG00000176438.8	SYNE3	1.0984	5.56435	2.96908e-25	2.42865e-24
ENSG00000100479.8	POLE2	-1.5483	4.29034	3.01338e-25	2.46341e-24
ENSG00000082516.8	GEMIN5	-0.9926	6.36282	3.16039e-25	2.58205e-24
ENSG00000119121.17	TRPM6	-1.60378	3.23884	3.18396e-25	2.59976e-24
ENSG00000218018.2	RP4-800J21.3	2.90436	0.911049	3.21408e-25	2.62279e-24
ENSG00000134419.11	RPS15A	-0.897304	6.18121	3.23811e-25	2.64082e-24
ENSG00000247271.2	ZBED5-AS1	1.64604	2.86082	3.30248e-25	2.69172e-24
ENSG00000181754.6	AMIGO1	-1.61515	3.26283	3.31865e-25	2.70329e-24
ENSG00000130158.9	DOCK6	-1.00752	5.7163	3.47647e-25	2.83016e-24
ENSG00000156017.8	C9orf41	-1.2408	5.19478	3.60472e-25	2.93283e-24
ENSG00000184486.7	POU3F2	-0.944513	7.29458	3.69152e-25	3.00166e-24
ENSG00000166246.9	C16orf71	2.27546	1.43132	3.72562e-25	3.02759e-24
ENSG00000105426.10	PTPRS	-0.996856	7.26485	3.76313e-25	3.05626e-24
ENSG00000112079.8	STK38	0.899822	6.26318	3.87204e-25	3.14285e-24
ENSG00000267769.1	CTB-50L17.9	3.67492	0.297354	3.89553e-25	3.16004e-24
ENSG00000137692.7	DCUN1D5	-0.940457	5.35417	4.04247e-25	3.2773e-24
ENSG00000198569.5	SLC34A3	2.59451	2.03073	4.1187e-25	3.33712e-24
ENSG00000129925.6	TMEM8A	1.09432	7.19285	4.6311e-25	3.75007e-24
ENSG00000163486.8	SRGAP2	-0.85262	7.07753	4.69563e-25	3.80008e-24
ENSG00000260065.1	CTA-445C9.15	1.38027	3.86152	4.81063e-25	3.89084e-24
ENSG00000160917.10	CPSF4	1.01282	6.84135	5.23522e-25	4.23175e-24
ENSG00000114805.12	PLCH1	-1.38245	6.07391	5.33725e-25	4.31168e-24
ENSG00000127337.2	YEATS4	-1.09209	4.48017	5.38032e-25	4.34391e-24
ENSG00000132718.7	SYT11	-1.12888	6.67367	5.38791e-25	4.34747e-24
ENSG00000113273.11	ARSB	0.88599	6.04391	5.4569e-25	4.40055e-24
ENSG00000130720.8	FIBCD1	2.37336	1.60711	5.50886e-25	4.43983e-24
ENSG00000188396.2	TCTEX1D4	2.32459	2.03355	5.52605e-25	4.45107e-24
ENSG00000144115.12	THNSL2	1.11087	4.75431	5.60275e-25	4.51019e-24
ENSG00000197530.8	MIB2	1.04316	6.35448	5.61625e-25	4.51814e-24
ENSG00000185924.6	RTN4RL1	-2.7243	2.27806	5.62215e-25	4.51814e-24
ENSG00000108773.6	KAT2A	-1.01645	6.50319	5.62251e-25	4.51814e-24
ENSG00000242125.2	SNHG3	-1.60578	6.16378	5.63948e-25	4.52912e-24
ENSG00000139737.17	SLAIN1	-1.20895	4.46324	5.73378e-25	4.60215e-24
ENSG00000135622.8	SEMA4F	-0.941475	5.26676	5.96161e-25	4.78221e-24
ENSG00000155252.12	PI4K2A	1.10587	5.06763	6.36682e-25	5.10427e-24
ENSG00000176454.9	LPCAT4	-1.20329	4.79577	6.51262e-25	5.2181e-24
ENSG00000198258.6	UBL5	0.882722	6.79609	6.54467e-25	5.24071e-24
ENSG00000181444.8	ZNF467	1.71057	2.42342	6.80927e-25	5.4494e-24
ENSG00000171700.9	RGS19	-1.26648	4.20128	7.09822e-25	5.67733e-24
ENSG00000119977.16	TCTN3	0.865364	6.56661	7.23146e-25	5.78053e-24
ENSG00000165304.3	MELK	-1.09052	6.4695	7.37747e-25	5.8938e-24
ENSG00000171469.6	ZNF561	0.890275	6.54495	7.41596e-25	5.92109e-24
ENSG00000135837.11	CEP350	-0.949019	5.50969	7.56013e-25	6.03269e-24
ENSG00000164466.8	SFXN1	-1.04032	6.99133	7.78572e-25	6.20908e-24
ENSG00000101928.8	MOSPD1	1.09945	5.0046	7.86666e-25	6.26997e-24
ENSG00000181163.9	NPM1	-1.04434	9.57717	7.91414e-25	6.30415e-24
ENSG00000234911.1	TEX21P	3.60103	0.236247	7.92759e-25	6.31119e-24
ENSG00000101265.11	RASSF2	-1.57948	2.90701	8.07722e-25	6.42658e-24
ENSG00000233360.4	Z83844.1	3.33187	0.365931	8.21754e-25	6.53443e-24
ENSG00000147050.10	KDM6A	0.892477	6.28193	8.24593e-25	6.55319e-24
ENSG00000165240.13	ATP7A	0.983227	5.53993	8.2997e-25	6.5921e-24
ENSG00000170889.9	RPS9	-0.860531	8.12376	8.32766e-25	6.61048e-24
ENSG00000170275.10	CRTAP	-0.889123	7.21411	8.36235e-25	6.63416e-24
ENSG00000189046.6	ALKBH2	-0.98313	4.93035	8.69718e-25	6.8958e-24
ENSG00000160325.10	CACFD1	1.2166	4.36295	8.82739e-25	6.99499e-24
ENSG00000084234.12	APLP2	0.91867	10.6923	8.94233e-25	7.08198e-24
ENSG00000122406.8	RPL5	-0.896904	8.69865	9.27151e-25	7.33843e-24
ENSG00000226756.1	AC007365.3	3.57263	0.47504	9.35578e-25	7.40085e-24
ENSG00000169683.3	LRRC45	-0.924494	5.56454	9.59024e-25	7.58194e-24
ENSG00000117676.9	RPS6KA1	1.00269	6.5736	9.6423e-25	7.6187e-24
ENSG00000113368.7	LMNB1	-1.27473	7.71801	9.65981e-25	7.62813e-24
ENSG00000198612.6	COPS8	0.864356	7.175	9.95281e-25	7.85498e-24
ENSG00000095383.15	TBC1D2	1.50478	3.47819	1.05573e-24	8.32729e-24
ENSG00000230461.4	PROX1-AS1	1.78231	2.79261	1.08669e-24	8.56649e-24
ENSG00000121743.3	GJA3	-0.939995	5.55873	1.0879e-24	8.57112e-24
ENSG00000116791.9	CRYZ	-1.04794	5.31826	1.19112e-24	9.37894e-24
ENSG00000136250.7	AOAH	2.12147	3.31766	1.21874e-24	9.5909e-24
ENSG00000039123.11	SKIV2L2	-0.937158	6.9955	1.25095e-24	9.83871e-24
ENSG00000172379.14	ARNT2	-0.941864	5.73013	1.25296e-24	9.84892e-24
ENSG00000140848.12	CPNE2	-1.08942	7.13388	1.25656e-24	9.87151e-24
ENSG00000134278.10	SPIRE1	-0.929965	5.31179	1.28832e-24	1.01152e-23
ENSG00000127334.10	DYRK2	-1.02034	5.68278	1.29198e-24	1.01382e-23
ENSG00000270820.1	RP11-355B11.2	2.34637	1.28734	1.31142e-24	1.02848e-23
ENSG00000142507.5	PSMB6	-0.932585	6.16527	1.3247e-24	1.0383e-23
ENSG00000137285.9	TUBB2B	-2.40292	5.46771	1.34603e-24	1.05441e-23
ENSG00000153898.8	MCOLN2	-1.62259	2.9698	1.36875e-24	1.0716e-23
ENSG00000182541.13	LIMK2	1.0167	5.45012	1.41879e-24	1.11014e-23
ENSG00000176720.3	BOK	-1.01915	5.51123	1.44585e-24	1.13067e-23
ENSG00000197905.4	TEAD4	-1.22659	4.90724	1.45644e-24	1.1383e-23
ENSG00000172409.5	CLP1	1.25875	4.38856	1.45854e-24	1.13929e-23
ENSG00000173320.5	STOX2	-1.49154	3.50194	1.46979e-24	1.14742e-23
ENSG00000064102.10	ASUN	-0.962123	5.95904	1.51503e-24	1.18207e-23
ENSG00000180104.11	EXOC3	0.875231	6.56194	1.5631e-24	1.21888e-23
ENSG00000072042.8	RDH11	-1.00809	7.33364	1.56578e-24	1.22028e-23
ENSG00000145824.8	CXCL14	-1.74006	3.17308	1.57378e-24	1.22581e-23
ENSG00000004139.9	SARM1	-1.56317	4.27515	1.59492e-24	1.24157e-23
ENSG00000162341.11	TPCN2	-1.09183	4.42163	1.68444e-24	1.31051e-23
ENSG00000169679.10	BUB1	-1.07759	6.21681	1.74845e-24	1.35954e-23
ENSG00000180817.7	PPA1	-0.998697	6.54817	1.79356e-24	1.39383e-23
ENSG00000147650.7	LRP12	0.932153	5.22888	1.84701e-24	1.43455e-23
ENSG00000109790.12	KLHL5	-0.956653	5.51918	1.91138e-24	1.4837e-23
ENSG00000164163.6	ABCE1	-1.07378	6.58404	1.91631e-24	1.48669e-23
ENSG00000147003.5	TMEM27	2.38015	1.23999	1.92669e-24	1.4939e-23
ENSG00000249119.1	MTND6P4	1.07388	8.00163	1.95012e-24	1.51121e-23
ENSG00000142867.8	BCL10	1.07011	4.87091	1.95426e-24	1.51356e-23
ENSG00000198826.6	ARHGAP11A	-1.05419	5.50574	1.9675e-24	1.52295e-23
ENSG00000198720.8	ANKRD13B	-0.916834	6.54589	1.9752e-24	1.52805e-23
ENSG00000197081.8	IGF2R	0.997811	9.26202	2.0355e-24	1.5738e-23
ENSG00000117525.9	F3	-1.41241	3.77276	2.06452e-24	1.59534e-23
ENSG00000214357.4	NEURL1B	1.07051	4.78379	2.12437e-24	1.64067e-23
ENSG00000167799.5	NUDT8	-1.71828	2.81185	2.13476e-24	1.64776e-23
ENSG00000007237.14	GAS7	-0.989826	7.47135	2.15992e-24	1.66624e-23
ENSG00000271882.1	KB-1410C5.5	2.56916	1.66331	2.31361e-24	1.7838e-23
ENSG00000158286.8	RNF207	-1.7784	4.52366	2.32987e-24	1.79532e-23
ENSG00000167996.11	FTH1	0.843404	7.34304	2.34323e-24	1.8046e-23
ENSG00000157833.8	GAREML	-1.20273	4.17867	2.38601e-24	1.83652e-23
ENSG00000151491.8	EPS8	0.898963	6.15457	2.47467e-24	1.90369e-23
ENSG00000012822.11	CALCOCO1	1.19256	6.07324	2.63423e-24	2.0253e-23
ENSG00000188501.7	LCTL	-1.78092	2.35035	2.64547e-24	2.0328e-23
ENSG00000171617.9	ENC1	1.00382	8.99564	2.6593e-24	2.04228e-23
ENSG00000152348.11	ATG10	-1.2034	3.9076	2.7676e-24	2.12425e-23
ENSG00000162576.12	MXRA8	1.78063	3.27723	2.87336e-24	2.2042e-23
ENSG00000122778.5	KIAA1549	0.922242	7.53571	2.90561e-24	2.22769e-23
ENSG00000167986.9	DDB1	1.00014	8.44952	2.97495e-24	2.27957e-23
ENSG00000108826.11	MRPL27	0.899765	5.92756	3.12212e-24	2.39101e-23
ENSG00000099864.13	PALM	-1.52465	3.93152	3.21526e-24	2.46096e-23
ENSG00000154553.9	PDLIM3	-0.938876	5.50519	3.22546e-24	2.46739e-23
ENSG00000116288.8	PARK7	-0.847871	7.77986	3.29295e-24	2.51761e-23
ENSG00000253395.1	KB-1460A1.1	2.53859	1.04678	3.36243e-24	2.56929e-23
ENSG00000243244.1	STON1	-1.30913	3.65115	3.39821e-24	2.59519e-23
ENSG00000066185.8	ZMYND12	2.84763	1.8825	3.45435e-24	2.63659e-23
ENSG00000185112.4	FAM43A	-1.07068	6.49203	3.52858e-24	2.69175e-23
ENSG00000169184.5	MN1	1.12148	5.02931	3.6539e-24	2.78579e-23
ENSG00000163521.11	GLB1L	1.21486	4.16637	3.76296e-24	2.86735e-23
ENSG00000218537.1	AP000350.4	2.44974	1.84144	3.91444e-24	2.98111e-23
ENSG00000132300.14	PTCD3	-0.971038	6.76238	3.93944e-24	2.99849e-23
ENSG00000079691.15	LRRC16A	0.932794	6.18575	4.05864e-24	3.0875e-23
ENSG00000204435.9	CSNK2B	1.03192	4.97888	4.15676e-24	3.16039e-23
ENSG00000132259.8	CNGA4	2.68921	1.04136	4.33758e-24	3.29603e-23
ENSG00000255153.1	TOLLIP-AS1	2.0791	1.90342	4.3711e-24	3.31966e-23
ENSG00000154832.10	CXXC1	0.862109	6.88423	4.39944e-24	3.33933e-23
ENSG00000198496.6	NBR2	1.39306	3.37969	4.40892e-24	3.34467e-23
ENSG00000143387.8	CTSK	1.63991	2.45943	4.51087e-24	3.42012e-23
ENSG00000172270.14	BSG	0.994404	10.0065	4.5455e-24	3.44447e-23
ENSG00000124201.10	ZNFX1	0.957515	6.49671	4.70223e-24	3.56126e-23
ENSG00000234233.1	KCNH1-IT1	-3.08847	0.689109	4.81914e-24	3.64779e-23
ENSG00000106479.6	ZNF862	1.21399	4.87849	4.97951e-24	3.7671e-23
ENSG00000005020.8	SKAP2	1.32544	4.02294	5.0356e-24	3.80743e-23
ENSG00000272902.1	RP11-299H21.1	2.46601	1.16458	5.07672e-24	3.8364e-23
ENSG00000166260.6	COX11	-0.959424	5.19741	5.14113e-24	3.88293e-23
ENSG00000196517.7	SLC6A9	-1.77242	2.53107	5.46656e-24	4.12644e-23
ENSG00000140350.11	ANP32A	-1.05215	6.97618	5.54883e-24	4.18623e-23
ENSG00000256268.1	RP11-221N13.3	5.42563	-0.368035	5.72482e-24	4.31663e-23
ENSG00000138760.4	SCARB2	0.866187	9.25665	5.73216e-24	4.31979e-23
ENSG00000169762.12	TAPT1	0.963829	5.41669	5.95088e-24	4.48214e-23
ENSG00000135723.9	FHOD1	-0.878629	6.61455	6.03547e-24	4.54336e-23
ENSG00000125821.7	DTD1	-0.873572	6.06418	6.35141e-24	4.77856e-23
ENSG00000230055.2	CISD3	-1.1595	4.42679	6.36209e-24	4.78397e-23
ENSG00000260018.1	RP11-505K9.1	1.81881	2.44357	6.38797e-24	4.8008e-23
ENSG00000146859.6	TMEM140	1.02866	4.84563	6.60644e-24	4.96226e-23
ENSG00000176248.7	ANAPC2	0.929996	6.10577	6.78896e-24	5.09656e-23
ENSG00000135486.13	HNRNPA1	-1.0842	9.33475	7.07383e-24	5.3075e-23
ENSG00000163938.12	GNL3	-1.12483	7.01102	7.11341e-24	5.33428e-23
ENSG00000171295.8	ZNF440	1.06852	4.71346	7.13317e-24	5.34617e-23
ENSG00000197622.8	CDC42SE1	0.861537	7.01411	7.18539e-24	5.38236e-23
ENSG00000120137.6	PANK3	-1.27197	6.11216	7.28901e-24	5.45699e-23
ENSG00000237181.1	AC147651.4	2.84295	0.713115	7.31811e-24	5.47579e-23
ENSG00000198892.6	SHISA4	-1.28303	3.91047	7.377e-24	5.51684e-23
ENSG00000124225.11	PMEPA1	0.838143	7.26025	7.40953e-24	5.53814e-23
ENSG00000155363.14	MOV10	1.00827	7.34268	7.71159e-24	5.76076e-23
ENSG00000171517.5	LPAR3	-1.18564	3.95785	8.09989e-24	6.04754e-23
ENSG00000146426.13	TIAM2	0.971196	5.02893	8.24005e-24	6.14883e-23
ENSG00000159388.5	BTG2	1.04958	7.90575	8.42555e-24	6.28383e-23
ENSG00000021826.10	CPS1	-1.44512	4.34118	8.58775e-24	6.40131e-23
ENSG00000132563.11	REEP2	-0.912651	6.43378	8.72879e-24	6.50038e-23
ENSG00000064309.10	CDON	-1.15359	4.29075	8.73016e-24	6.50038e-23
ENSG00000169689.10	STRA13	-0.914057	5.68465	9.43491e-24	7.02132e-23
ENSG00000162643.8	WDR63	1.30075	3.54424	9.49099e-24	7.05921e-23
ENSG00000137764.15	MAP2K5	-1.06633	5.47073	9.5226e-24	7.07888e-23
ENSG00000178573.6	MAF	1.11838	6.88817	9.89651e-24	7.35285e-23
ENSG00000101188.4	NTSR1	1.15015	4.88572	1.04746e-23	7.77812e-23
ENSG00000068903.15	SIRT2	1.09421	5.44436	1.06829e-23	7.9285e-23
ENSG00000144120.8	TMEM177	-1.11918	4.27829	1.12018e-23	8.3091e-23
ENSG00000156172.5	C8orf37	-1.45757	3.63837	1.21011e-23	8.97134e-23
ENSG00000197070.9	ARRDC1	1.24828	5.24348	1.29351e-23	9.58441e-23
ENSG00000155858.5	LSM11	-1.2207	4.04321	1.29536e-23	9.59295e-23
ENSG00000168913.6	ENHO	-2.95948	2.21751	1.31517e-23	9.73437e-23
ENSG00000197183.8	C20orf112	-0.94108	5.48113	1.3185e-23	9.75378e-23
ENSG00000108298.5	RPL19	-0.867165	9.13562	1.33512e-23	9.87136e-23
ENSG00000213145.5	CRIP1	2.33101	1.54485	1.34102e-23	9.90963e-23
ENSG00000156026.10	MCU	-1.19566	4.15514	1.37209e-23	1.01338e-22
ENSG00000189060.4	H1F0	1.40803	5.28474	1.376e-23	1.01572e-22
ENSG00000172889.11	EGFL7	-1.59411	3.15503	1.37852e-23	1.01703e-22
ENSG00000110900.10	TSPAN11	1.40625	6.32884	1.3839e-23	1.02045e-22
ENSG00000159335.11	PTMS	-0.844987	9.16245	1.38818e-23	1.02305e-22
ENSG00000131469.8	RPL27	-0.860571	8.19209	1.40178e-23	1.03252e-22
ENSG00000151247.8	EIF4E	-1.11596	5.86342	1.51726e-23	1.11698e-22
ENSG00000186174.8	BCL9L	0.953089	6.22593	1.72327e-23	1.26796e-22
ENSG00000180769.4	WDFY3-AS2	2.42328	2.52428	1.83737e-23	1.35118e-22
ENSG00000198373.8	WWP2	0.875127	6.49083	1.86845e-23	1.37331e-22
ENSG00000176274.6	SLC25A53	-1.66617	4.55341	1.89536e-23	1.39234e-22
ENSG00000187240.9	DYNC2H1	-1.0599	4.87886	1.91371e-23	1.40506e-22
ENSG00000155366.12	RHOC	0.98193	7.58845	1.98956e-23	1.45997e-22
ENSG00000198663.12	C6orf89	0.841626	7.35182	2.01084e-23	1.47479e-22
ENSG00000148204.7	CRB2	-1.69861	2.68821	2.03855e-23	1.49432e-22
ENSG00000069998.8	CECR5	-0.93932	6.90968	2.09005e-23	1.53125e-22
ENSG00000171223.4	JUNB	1.03299	6.722	2.0921e-23	1.53193e-22
ENSG00000085552.12	IGSF9	-2.93187	3.36223	2.10192e-23	1.5383e-22
ENSG00000145882.6	PCYOX1L	0.962915	6.36609	2.16762e-23	1.58554e-22
ENSG00000119138.3	KLF9	-1.09037	4.27154	2.32445e-23	1.69934e-22
ENSG00000167635.7	ZNF146	-1.07176	5.9651	2.39874e-23	1.7522e-22
ENSG00000198355.4	PIM3	1.17344	7.61217	2.39931e-23	1.7522e-22
ENSG00000146094.9	DOK3	1.60706	3.03796	2.43887e-23	1.78014e-22
ENSG00000155034.14	FBXL18	1.04351	5.47942	2.46617e-23	1.79911e-22
ENSG00000168672.3	FAM84B	1.01162	5.68086	2.58378e-23	1.8839e-22
ENSG00000147274.10	RBMX	-1.36062	7.77085	2.59119e-23	1.8883e-22
ENSG00000179627.9	ZBTB42	-1.22234	3.84617	2.63973e-23	1.92265e-22
ENSG00000197343.6	ZNF655	0.838336	6.6774	2.6469e-23	1.92685e-22
ENSG00000168702.12	LRP1B	0.9863	5.44664	2.6555e-23	1.93208e-22
ENSG00000087095.8	NLK	-0.933122	6.28684	2.70997e-23	1.97067e-22
ENSG00000141582.10	CBX4	0.965381	6.07452	2.84375e-23	2.06685e-22
ENSG00000142657.16	PGD	-0.82916	8.12462	2.92464e-23	2.12452e-22
ENSG00000100246.8	DNAL4	1.16747	5.08972	3.0216e-23	2.19379e-22
ENSG00000147364.12	FBXO25	1.20429	3.77983	3.11493e-23	2.26035e-22
ENSG00000272501.1	XXbac-BPG299F13.17	1.91468	2.1945	3.16506e-23	2.2955e-22
ENSG00000128656.9	CHN1	-1.33129	4.94084	3.27838e-23	2.37644e-22
ENSG00000205220.7	PSMB10	1.41526	3.13617	3.30335e-23	2.39327e-22
ENSG00000166225.4	FRS2	0.867961	5.77799	3.31661e-23	2.40161e-22
ENSG00000116157.5	GPX7	-1.29216	4.08726	3.58469e-23	2.59435e-22
ENSG00000110375.2	UPK2	2.69004	0.848962	3.61942e-23	2.61811e-22
ENSG00000070269.9	TMEM260	1.03351	4.93709	3.6864e-23	2.66515e-22
ENSG00000143878.8	RHOB	0.920974	6.20157	3.69914e-23	2.67294e-22
ENSG00000162512.11	SDC3	-0.904962	8.68626	3.72287e-23	2.68867e-22
ENSG00000156968.8	MPV17L	-1.33473	3.40237	3.81713e-23	2.7553e-22
ENSG00000175224.12	ATG13	1.00293	6.74358	3.90243e-23	2.81539e-22
ENSG00000261033.1	RP11-209D14.2	3.01056	0.47569	4.05958e-23	2.92721e-22
ENSG00000166548.11	TK2	0.986049	5.22564	4.11661e-23	2.96678e-22
ENSG00000221829.5	FANCG	-0.961233	5.8245	4.17003e-23	3.00369e-22
ENSG00000177030.12	DEAF1	-0.880376	6.34055	4.34628e-23	3.129e-22
ENSG00000160050.10	CCDC28B	-1.46056	3.25433	4.3991e-23	3.16536e-22
ENSG00000234028.3	AC062029.1	1.67354	2.35644	4.44089e-23	3.19376e-22
ENSG00000163312.6	HELQ	0.956016	4.85734	4.51039e-23	3.24203e-22
ENSG00000164684.9	ZNF704	-0.971292	5.70672	4.55201e-23	3.27024e-22
ENSG00000126562.12	WNK4	1.58	3.43186	4.55623e-23	3.27155e-22
ENSG00000069764.5	PLA2G10	3.62162	0.151808	4.57993e-23	3.28685e-22
ENSG00000265386.1	RN7SL219P	2.95386	0.576592	4.81605e-23	3.45449e-22
ENSG00000175414.6	ARL10	-0.960125	6.0296	4.90449e-23	3.51609e-22
ENSG00000078902.11	TOLLIP	0.977194	6.09054	5.04376e-23	3.61403e-22
ENSG00000144554.6	FANCD2	-0.925274	5.50914	5.14763e-23	3.68653e-22
ENSG00000106636.3	YKT6	0.869806	8.77643	5.30986e-23	3.80073e-22
ENSG00000060982.10	BCAT1	-1.10932	8.67408	5.57435e-23	3.98796e-22
ENSG00000166478.5	ZNF143	0.980542	4.71678	5.72431e-23	4.09311e-22
ENSG00000137509.6	PRCP	-0.82985	7.27494	5.75269e-23	4.11125e-22
ENSG00000257800.1	FNBP1P1	1.86438	2.08462	5.79187e-23	4.13709e-22
ENSG00000161970.8	RPL26	-0.933822	6.49102	5.84515e-23	4.17297e-22
ENSG00000180596.7	HIST1H2BC	2.29551	1.22206	5.89069e-23	4.20329e-22
ENSG00000136631.8	VPS45	0.883807	5.92909	5.94846e-23	4.24231e-22
ENSG00000166405.10	RIC3	1.3346	3.3081	6.03436e-23	4.30133e-22
ENSG00000137486.12	ARRB1	-0.972749	4.77204	6.04245e-23	4.30485e-22
ENSG00000148335.10	NTMT1	-0.868537	5.8134	6.11452e-23	4.35393e-22
ENSG00000158109.10	TPRG1L	0.971334	5.01189	6.14641e-23	4.37436e-22
ENSG00000048991.12	R3HDM1	-0.863771	6.16275	6.52025e-23	4.6375e-22
ENSG00000101577.5	LPIN2	0.860503	6.02231	6.52291e-23	4.6375e-22
ENSG00000132330.12	SCLY	-1.47182	3.24931	6.53841e-23	4.64611e-22
ENSG00000102024.13	PLS3	0.854591	7.54168	6.82863e-23	4.84981e-22
ENSG00000142731.6	PLK4	-1.20963	5.42664	6.86571e-23	4.87362e-22
ENSG00000147251.11	DOCK11	-1.41944	4.67445	7.44363e-23	5.28112e-22
ENSG00000235706.3	DICER1-AS1	1.45216	3.81961	7.4573e-23	5.28808e-22
ENSG00000100316.11	RPL3	-0.858435	10.4154	7.59205e-23	5.38084e-22
ENSG00000143344.11	RGL1	1.0257	5.45532	7.9731e-23	5.64799e-22
ENSG00000109475.12	RPL34	-0.842521	8.0967	8.09935e-23	5.73446e-22
ENSG00000206418.3	RAB12	0.839753	6.23131	8.28563e-23	5.86332e-22
ENSG00000102882.7	MAPK3	-0.856511	5.90749	8.35909e-23	5.91224e-22
ENSG00000143554.9	SLC27A3	-1.33334	3.75892	8.51646e-23	6.02044e-22
ENSG00000198056.9	PRIM1	-1.20697	4.82514	8.93972e-23	6.31639e-22
ENSG00000109971.9	HSPA8	-0.920422	10.4342	9.29798e-23	6.56613e-22
ENSG00000066084.8	DIP2B	-0.870479	6.8191	9.6087e-23	6.78206e-22
ENSG00000240356.2	RPL23AP7	1.27854	3.40299	9.66432e-23	6.8178e-22
ENSG00000159873.5	CCDC117	-0.868044	6.10513	9.69199e-23	6.8338e-22
ENSG00000148925.6	BTBD10	1.05225	5.05981	9.80215e-23	6.90792e-22
ENSG00000135241.12	PNPLA8	0.858761	5.8068	1.01502e-22	7.14954e-22
ENSG00000124762.9	CDKN1A	0.971941	10.1102	1.0454e-22	7.35974e-22
ENSG00000234698.1	RP11-112L6.2	5.33065	-0.43417	1.05442e-22	7.41939e-22
ENSG00000154153.9	FAM134B	-0.971775	5.10789	1.0577e-22	7.43868e-22
ENSG00000158050.4	DUSP2	-1.37744	3.90932	1.06013e-22	7.45192e-22
ENSG00000171130.13	ATP6V0E2	-0.867813	6.30358	1.07177e-22	7.52988e-22
ENSG00000122861.11	PLAU	0.86806	6.95291	1.07955e-22	7.58069e-22
ENSG00000132475.4	H3F3B	0.827412	9.11158	1.09388e-22	7.67737e-22
ENSG00000151779.8	NBAS	-0.864373	5.56507	1.12489e-22	7.89095e-22
ENSG00000167740.5	CYB5D2	1.13495	4.46085	1.12968e-22	7.92046e-22
ENSG00000177383.3	MAGEF1	-0.815952	6.7308	1.1462e-22	8.02824e-22
ENSG00000180209.7	MYLPF	4.60169	-0.281757	1.14622e-22	8.02824e-22
ENSG00000037965.4	HOXC8	-2.47224	2.44718	1.16093e-22	8.12711e-22
ENSG00000162032.11	SPSB3	2.58234	1.58153	1.19603e-22	8.36851e-22
ENSG00000169139.7	UBE2V2	-0.867354	6.11854	1.2587e-22	8.80255e-22
ENSG00000092208.12	GEMIN2	-1.15048	4.2331	1.25949e-22	8.80354e-22
ENSG00000185432.10	METTL7A	-0.884571	5.29766	1.36051e-22	9.5048e-22
ENSG00000144355.10	DLX1	-1.0638	5.07233	1.43464e-22	1.00176e-21
ENSG00000169733.7	RFNG	0.99927	5.6211	1.4372e-22	1.00303e-21
ENSG00000120053.9	GOT1	1.04981	5.23702	1.44227e-22	1.00606e-21
ENSG00000258717.1	RP11-566J3.2	4.14147	0.834679	1.50225e-22	1.04737e-21
ENSG00000173451.2	THAP2	1.28257	3.6316	1.50421e-22	1.0482e-21
ENSG00000185386.10	MAPK11	1.46405	4.57359	1.62398e-22	1.13109e-21
ENSG00000197943.5	PLCG2	-1.34378	3.45109	1.62718e-22	1.13274e-21
ENSG00000169826.6	CSGALNACT2	0.920111	5.80242	1.73633e-22	1.20811e-21
ENSG00000132274.11	TRIM22	0.963953	5.27145	1.75087e-22	1.21761e-21
ENSG00000090512.7	FETUB	1.98789	2.2807	1.83527e-22	1.27566e-21
ENSG00000138709.13	LARP1B	-0.894509	5.57321	1.89028e-22	1.31322e-21
ENSG00000182158.10	CREB3L2	-0.832757	6.68935	1.93072e-22	1.34063e-21
ENSG00000259178.1	CTD-2184D3.3	5.33336	-0.438148	1.93271e-22	1.34134e-21
ENSG00000272933.1	RP11-47A8.5	1.63645	3.52801	2.00949e-22	1.39392e-21
ENSG00000128596.12	CCDC136	-1.52501	2.91142	2.1455e-22	1.48751e-21
ENSG00000166794.4	PPIB	-0.831257	6.21682	2.236e-22	1.54947e-21
ENSG00000247556.2	OIP5-AS1	-0.908856	6.00601	2.24853e-22	1.55737e-21
ENSG00000120896.9	SORBS3	-1.18087	4.58671	2.32699e-22	1.6109e-21
ENSG00000154310.12	TNIK	0.833959	6.20593	2.42586e-22	1.67849e-21
ENSG00000119705.5	SLIRP	-0.929626	5.39835	2.44943e-22	1.69394e-21
ENSG00000137413.11	TAF8	-1.09368	4.45295	2.55496e-22	1.76603e-21
ENSG00000113645.9	WWC1	-1.84058	4.58538	2.58704e-22	1.78731e-21
ENSG00000143891.12	GALM	-1.4838	3.65632	2.61846e-22	1.8081e-21
ENSG00000003096.9	KLHL13	-1.19404	4.40113	2.72629e-22	1.88161e-21
ENSG00000139625.8	MAP3K12	0.864595	6.42228	2.83255e-22	1.95396e-21
ENSG00000157227.8	MMP14	1.74426	2.62768	2.88897e-22	1.99188e-21
ENSG00000154721.10	JAM2	-1.89063	4.21902	2.95586e-22	2.03697e-21
ENSG00000172748.8	ZNF596	1.56444	3.00699	3.138e-22	2.1614e-21
ENSG00000103260.4	METRN	-0.982622	7.46734	3.26527e-22	2.24793e-21
ENSG00000272434.1	RP13-131K19.6	3.76739	0.0163169	3.46404e-22	2.38358e-21
ENSG00000154319.10	FAM167A	1.11073	4.28279	3.46704e-22	2.38444e-21
ENSG00000106633.11	GCK	1.9363	2.1139	3.47311e-22	2.38741e-21
ENSG00000244515.1	KRT18P34	3.0199	0.512052	3.60242e-22	2.47506e-21
ENSG00000017621.11	MAGIX	1.47138	2.75085	3.61326e-22	2.48126e-21
ENSG00000112208.10	BAG2	-1.14805	5.45699	3.65922e-22	2.51156e-21
ENSG00000197063.6	MAFG	0.826912	7.18828	3.84059e-22	2.63473e-21
ENSG00000160783.15	PMF1	-1.38497	3.09759	3.85169e-22	2.64102e-21
ENSG00000157870.10	FAM213B	-1.00213	4.83999	3.92988e-22	2.69328e-21
ENSG00000152117.13	AC093838.4	0.928787	5.02756	3.97058e-22	2.71982e-21
[truncated: 11,695 more rows]
