# Supplementary material for: SPT6-driven error-free DNA repair safeguards genomic stability of glioblastoma cancer stem-like cells
Source: Nat Commun. 2020 Sep 18;11:4709. doi: 10.1038/s41467-020-18549-8 (PMC7501306; doi:10.1038/s41467-020-18549-8)
Supplement: Supplementary file 6 — Supplementary Data 4 [file 41467_2020_18549_MOESM6_ESM.xlsx]

## Sheet: Gene sets up and down (GSOA)
Supplementary Data 4_ Gene set enrichment analysis in SPT6 silenced GSCs
GenesAnalyzed	Gene-set (signature)	odds_ratio	overlap_with_DE	gene_set_size	q_value
DE_up	c2_SMIRNOV_RESPONSE_TO_IR_6HR_UP	3.5915	95	142	6.05109e-10
DE_up	c2_GRAESSMANN_APOPTOSIS_BY_DOXORUBICIN_UP	1.64803	420	882	2.37411e-09
DE_up	c2_RICKMAN_TUMOR_DIFFERENTIATED_WELL_VS_POORLY_DN	2.2207	152	274	1.09547e-07
DE_up	c2_REACTOME_AMYLOIDS	14.1024	32	36	1.19174e-07
DE_up	c2_PEREZ_TP53_TARGETS	1.6163	357	755	1.50172e-07
DE_up	ch_HALLMARK_P53_PATHWAY	2.71656	101	167	1.50172e-07
DE_up	ch_HALLMARK_TNFA_SIGNALING_VIA_NFKB	2.82646	94	153	1.65188e-07
DE_up	c2_KERLEY_RESPONSE_TO_CISPLATIN_UP	9.39703	32	38	1.17941e-06
DE_up	c2_WARTERS_RESPONSE_TO_IR_SKIN	5.29308	42	56	2.5625e-06
DE_up	c2_NUYTTEN_EZH2_TARGETS_UP	1.53072	361	785	3.76831e-06
DE_up	c2_WARTERS_IR_RESPONSE_5GY	11.8874	27	31	3.76831e-06
DE_up	c2_MILI_PSEUDOPODIA_HAPTOTAXIS_DN	1.6121	287	606	3.96776e-06
DE_up	c2_REN_ALVEOLAR_RHABDOMYOSARCOMA_DN	1.83238	183	361	4.70894e-06
DE_up	c2_DELYS_THYROID_CANCER_UP	1.99897	145	274	4.70894e-06
DE_up	c2_NAGASHIMA_NRG1_SIGNALING_UP	2.52602	87	148	7.58643e-06
DE_up	c2_KIM_RESPONSE_TO_TSA_AND_DECITABINE_UP	4.2138	43	61	2.07284e-05
DE_up	c2_REACTOME_RNA_POL_I_PROMOTER_OPENING	9.15186	26	31	2.37869e-05
DE_up	c2_KEGG_SYSTEMIC_LUPUS_ERYTHEMATOSUS	5.13992	35	47	3.50087e-05
DE_up	c2_KEGG_LYSOSOME	2.88259	62	100	4.48216e-05
DE_up	c2_CONCANNON_APOPTOSIS_BY_EPOXOMICIN_UP	2.10729	107	197	4.65612e-05
DE_up	c2_HELLER_HDAC_TARGETS_SILENCED_BY_METHYLATION_UP	1.83797	151	297	4.65612e-05
DE_up	c2_NABA_MATRISOME	1.76544	157	315	0.000125359
DE_up	c2_JOHNSTONE_PARVB_TARGETS_3_UP	1.69362	179	367	0.000125359
DE_up	c2_NABA_MATRISOME_ASSOCIATED	1.95685	117	223	0.000125359
DE_up	c2_BUYTAERT_PHOTODYNAMIC_THERAPY_STRESS_UP	1.46408	320	711	0.000149049
DE_up	c2_VERHAAK_GLIOBLASTOMA_MESENCHYMAL	2.35728	76	133	0.000164013
DE_up	c2_UDAYAKUMAR_MED1_TARGETS_DN	2.002	104	196	0.000235226
DE_up	c2_KANNAN_TP53_TARGETS_UP	4.11054	35	50	0.000266656
DE_up	c2_MITSIADES_RESPONSE_TO_APLIDIN_UP	1.65954	170	352	0.000423447
DE_up	c2_DODD_NASOPHARYNGEAL_CARCINOMA_UP	1.38269	383	879	0.000561388
DE_up	c2_ENK_UV_RESPONSE_KERATINOCYTE_UP	1.58673	191	405	0.000690354
DE_up	ch_HALLMARK_HEME_METABOLISM	2.09175	84	155	0.000697291
DE_up	c2_REACTOME_PACKAGING_OF_TELOMERE_ENDS	7.38636	21	26	0.000778818
DE_up	c2_GRAESSMANN_RESPONSE_TO_MC_AND_DOXORUBICIN_UP	1.53125	216	467	0.000812632
DE_up	c2_BROCKE_APOPTOSIS_REVERSED_BY_IL6	2.27509	67	119	0.00105957
DE_up	c2_ZHANG_TLX_TARGETS_60HR_UP	1.80168	117	232	0.00105957
DE_up	c2_ZHONG_RESPONSE_TO_AZACITIDINE_AND_TSA_UP	2.13133	76	139	0.00111384
DE_up	c6_TGFB_UP.V1_UP	2.20752	70	126	0.00118033
DE_up	c2_CHARAFE_BREAST_CANCER_LUMINAL_VS_BASAL_DN	1.63089	159	332	0.00121177
DE_up	c2_GARGALOVIC_RESPONSE_TO_OXIDIZED_PHOSPHOLIPIDS_BLACK_UP	5.27743	24	32	0.00131354
DE_up	c2_PAPASPYRIDONOS_UNSTABLE_ATEROSCLEROTIC_PLAQUE_UP	5.27743	24	32	0.00131354
DE_up	c2_GERY_CEBP_TARGETS	2.52643	53	90	0.00143139
DE_up	c2_FEVR_CTNNB1_TARGETS_UP	1.52246	203	440	0.00150357
DE_up	c6_TBK1.DF_UP	1.75583	119	239	0.00157622
DE_up	c2_PODAR_RESPONSE_TO_ADAPHOSTIN_UP	2.14358	68	124	0.00238949
DE_up	c2_KRIGE_RESPONSE_TO_TOSEDOSTAT_24HR_UP	1.41653	272	614	0.0024569
DE_up	c6_STK33_SKM_UP	1.86733	94	183	0.0024596
DE_up	c2_HUANG_GATA2_TARGETS_UP	2.35175	56	98	0.0024596
DE_up	c6_STK33_UP	1.82349	99	195	0.00272685
DE_up	c2_WANG_RESPONSE_TO_GSK3_INHIBITOR_SB216763_UP	1.72455	115	233	0.00317431
DE_up	c2_DACOSTA_UV_RESPONSE_VIA_ERCC3_COMMON_UP	2.74059	42	69	0.00317431
DE_up	c2_ZWANG_TRANSIENTLY_UP_BY_1ST_EGF_PULSE_ONLY	1.29952	453	1077	0.0033776
DE_up	c2_GHANDHI_DIRECT_IRRADIATION_UP	3.08124	35	55	0.00361473
DE_up	c2_REACTOME_RNA_POL_I_TRANSCRIPTION	3.15046	34	53	0.00361473
DE_up	c2_NAGASHIMA_EGF_SIGNALING_UP	3.22739	33	51	0.00361473
DE_up	c2_PICCALUGA_ANGIOIMMUNOBLASTIC_LYMPHOMA_DN	2.13754	63	115	0.00399328
DE_up	c2_DAZARD_UV_RESPONSE_CLUSTER_G28	Inf	10	10	0.00399328
DE_up	c6_STK33_NOMO_UP	1.76778	100	200	0.00464148
DE_up	c2_ZWANG_CLASS_3_TRANSIENTLY_INDUCED_BY_EGF	1.85184	87	170	0.00473867
DE_up	c2_GARGALOVIC_RESPONSE_TO_OXIDIZED_PHOSPHOLIPIDS_BLUE_UP	2.091	64	118	0.00489903
DE_up	c2_GEORGANTAS_HSC_MARKERS	3.81135	26	38	0.00534979
DE_up	c2_KINSEY_TARGETS_OF_EWSR1_FLII_FUSION_DN	1.6589	120	248	0.00534979
DE_up	c2_JECHLINGER_EPITHELIAL_TO_MESENCHYMAL_TRANSITION_DN	3.40183	29	44	0.00568388
DE_up	c2_MISSIAGLIA_REGULATED_BY_METHYLATION_UP	2.30498	51	90	0.00575156
DE_up	c2_BILD_HRAS_ONCOGENIC_SIGNATURE	1.78614	92	183	0.0063086
DE_up	c2_KOINUMA_TARGETS_OF_SMAD2_OR_SMAD3	1.35582	300	694	0.0063086
DE_up	c2_NABA_SECRETED_FACTORS	2.34955	48	84	0.0067148
DE_up	GO_GO_defense_response_to_bacterium	2.75553	36	59	0.00815851
DE_up	c2_PHONG_TNF_TARGETS_UP	3.10505	30	47	0.00945871
DE_up	c2_BRUINS_UVC_RESPONSE_VIA_TP53_GROUP_B	1.49309	166	363	0.00991961
DE_up	c2_CASORELLI_ACUTE_PROMYELOCYTIC_LEUKEMIA_UP	1.97672	65	123	0.0102253
DE_up	c2_MAHADEVAN_RESPONSE_TO_MP470_DN	8.19849	14	17	0.0108158
DE_up	c2_HELLER_SILENCED_BY_METHYLATION_UP	1.83648	77	151	0.0116122
DE_up	c2_REACTOME_GLYCOSPHINGOLIPID_METABOLISM	4.77055	19	26	0.0116122
DE_up	c6_RPS14_DN.V1_UP	2.34845	44	77	0.0117488
DE_up	c6_BMI1_DN.V1_UP	2.13103	52	95	0.0138978
DE_up	c2_ZHANG_TLX_TARGETS_36HR_UP	1.69411	94	192	0.0154573
DE_up	GO_GO_antibacterial_humoral_response	10.5346	12	14	0.0154889
DE_up	c2_KEGG_CYTOKINE_CYTOKINE_RECEPTOR_INTERACTION	2.29462	43	76	0.0177861
DE_up	c2_PHONG_TNF_RESPONSE_NOT_VIA_P38	1.53602	132	284	0.0177861
DE_up	c2_GUENTHER_GROWTH_SPHERICAL_VS_ADHERENT_DN	4.97834	17	23	0.0191033
DE_up	c2_MILI_PSEUDOPODIA_CHEMOTAXIS_DN	1.4285	183	410	0.0191033
DE_up	c2_WINZEN_DEGRADED_VIA_KHSRP	2.6014	34	57	0.0192887
DE_up	c6_HOXA9_DN.V1_UP	1.81475	71	140	0.0220605
DE_up	c2_BROWNE_HCMV_INFECTION_30MIN_UP	4.17376	19	27	0.0220605
DE_up	c2_PLASARI_TGFB1_TARGETS_1HR_UP	4.17376	19	27	0.0220605
DE_up	GO_GO_keratinocyte_differentiation	2.77759	30	49	0.0220605
DE_up	GO_GO_regulation_of_interferon-gamma_production	3.90562	20	29	0.0231133
DE_up	c2_PEDRIOLI_MIR31_TARGETS_DN	1.59009	108	228	0.0237383
DE_up	c2_PID_P53_DOWNSTREAM_PATHWAY	1.92861	58	111	0.026445
DE_up	c2_MULLIGHAN_MLL_SIGNATURE_1_UP	1.51213	130	282	0.026445
DE_up	c2_COLDREN_GEFITINIB_RESISTANCE_DN	1.98216	54	102	0.0265157
DE_up	c6_BMI1_DN_MEL18_DN.V1_UP	2.04825	50	93	0.0265157
DE_up	GO_GO_endocytosis	1.42647	170	381	0.0275152
DE_up	c2_PEART_HDAC_PROLIFERATION_CLUSTER_UP	2.52439	33	56	0.0281773
DE_up	c6_PTEN_DN.V2_UP	2.28822	39	69	0.0285839
DE_up	c2_PATTERSON_DOCETAXEL_RESISTANCE	5.26964	15	20	0.0285839
DE_up	GO_GO_negative_regulation_of_coagulation	5.26964	15	20	0.0285839
DE_up	c2_HELLEBREKERS_SILENCED_DURING_TUMOR_ANGIOGENESIS	2.55893	32	54	0.0285839
DE_up	GO_GO_mammary_gland_epithelium_development	2.59678	31	52	0.0298346
DE_up	GO_GO_secretion	1.33758	242	563	0.0298346
DE_up	c2_PLASARI_TGFB1_TARGETS_10HR_UP	1.8522	62	121	0.0301289
DE_up	c2_SANA_TNF_SIGNALING_UP	2.63842	30	50	0.0304854
DE_up	c2_KASLER_HDAC7_TARGETS_1_UP	1.76323	71	142	0.0305889
DE_up	c2_REACTOME_MEIOTIC_RECOMBINATION	2.68447	29	48	0.0313697
DE_up	c2_NEMETH_INFLAMMATORY_RESPONSE_LPS_UP	2.34626	36	63	0.0321853
DE_up	c2_PRAMOONJAGO_SOX4_TARGETS_UP	2.73565	28	46	0.0321853
DE_up	c2_CHARAFE_BREAST_CANCER_BASAL_VS_MESENCHYMAL_UP	2.79288	27	44	0.0332147
DE_up	c2_HESS_TARGETS_OF_HOXA9_AND_MEIS1_DN	2.85727	26	42	0.0338224
DE_up	c2_BURTON_ADIPOGENESIS_PEAK_AT_2HR	2.85727	26	42	0.0338224
DE_up	c2_KOBAYASHI_EGFR_SIGNALING_24HR_UP	2.20016	40	72	0.0341565
DE_up	c2_REACTOME_MEIOTIC_SYNAPSIS	2.93027	25	40	0.0342815
DE_up	c2_DALESSIO_TSA_RESPONSE	7.02347	12	15	0.0356653
DE_up	c6_MTOR_UP.N4.V1_DN	1.79003	65	129	0.0357887
DE_up	GO_GO_membrane_lipid_metabolic_process	1.76276	68	136	0.0357887
DE_up	c2_ODONNELL_TFRC_TARGETS_UP	1.5399	109	234	0.0368417
DE_up	c2_HORIUCHI_WTAP_TARGETS_UP	1.56221	100	213	0.042596
DE_up	c2_REACTOME_SPHINGOLIPID_METABOLISM	2.54997	29	49	0.0446417
DE_up	c2_PHONG_TNF_RESPONSE_VIA_P38_PARTIAL	1.79091	62	123	0.0446417
DE_up	c2_ZHANG_RESPONSE_TO_IKK_INHIBITOR_AND_TNF_UP	1.69334	73	149	0.0468004
DE_up	c2_SCIBETTA_KDM5B_TARGETS_UP	4.91735	14	19	0.0482183
DE_up	c2_SMIRNOV_RESPONSE_TO_IR_2HR_UP	2.63743	27	45	0.0482183
DE_up	c2_DELACROIX_RARG_BOUND_MEF	1.46651	127	280	0.0494255
DE_down	c2_CAIRO_HEPATOBLASTOMA_CLASSES_UP	4.17932	395	571	1.04069e-55
DE_down	c2_DODD_NASOPHARYNGEAL_CARCINOMA_DN	2.6228	678	1172	8.84631e-52
DE_down	c2_KINSEY_TARGETS_OF_EWSR1_FLII_FUSION_UP	2.56262	636	1107	6.65859e-47
DE_down	c2_PUJANA_BRCA1_PCC_NETWORK	2.27161	750	1381	1.53363e-43
DE_down	c2_KRIGE_RESPONSE_TO_TOSEDOSTAT_24HR_DN	2.75954	510	856	4.5204e-43
DE_down	c2_LEE_BMP2_TARGETS_DN	2.84332	477	790	2.4208e-42
DE_down	c2_PUJANA_CHEK2_PCC_NETWORK	3.00087	436	706	4.86422e-42
DE_down	ch_HALLMARK_MYC_TARGETS_V1	8.39038	163	198	6.92567e-38
DE_down	c2_KRIGE_RESPONSE_TO_TOSEDOSTAT_6HR_DN	2.56091	439	756	5.45265e-33
DE_down	c2_WONG_EMBRYONIC_STEM_CELL_CORE	3.6822	218	325	3.12645e-27
DE_down	c2_GRAESSMANN_APOPTOSIS_BY_DOXORUBICIN_DN	1.84586	783	1583	3.12645e-27
DE_down	c2_ZHANG_TLX_TARGETS_60HR_DN	4.24728	184	262	1.31987e-26
DE_down	c2_RHEIN_ALL_GLUCOCORTICOID_THERAPY_DN	3.53264	219	331	3.74633e-26
DE_down	c2_CASORELLI_ACUTE_PROMYELOCYTIC_LEUKEMIA_DN	2.57476	329	562	3.82493e-25
DE_down	c2_FEVR_CTNNB1_TARGETS_DN	2.74353	287	477	2.17936e-24
DE_down	c2_GOBERT_OLIGODENDROCYTE_DIFFERENTIATION_UP	2.60501	301	511	1.62922e-23
DE_down	c2_MANALO_HYPOXIA_DN	3.67574	182	271	9.43512e-23
DE_down	c2_BERENJENO_TRANSFORMED_BY_RHOA_UP	2.54632	277	474	7.91986e-21
DE_down	c2_NUYTTEN_EZH2_TARGETS_DN	2.00562	456	873	1.12182e-20
DE_down	c2_WEI_MYCN_TARGETS_WITH_E_BOX	2.1608	379	699	1.2911e-20
DE_down	c2_PENG_GLUTAMINE_DEPRIVATION_DN	3.16313	197	309	1.32027e-20
DE_down	c2_BENPORATH_ES_1	3.11408	189	298	2.35104e-19
DE_down	c2_DUTERTRE_ESTRADIOL_RESPONSE_24HR_UP	3.15291	181	284	7.58781e-19
DE_down	c2_REACTOME_3_UTR_MEDIATED_TRANSLATIONAL_REGULATION	8.08722	82	100	1.66861e-18
DE_down	c2_CREIGHTON_ENDOCRINE_THERAPY_RESISTANCE_1	2.57482	233	396	6.0033e-18
DE_down	c2_MARTENS_TRETINOIN_RESPONSE_DN	2.05849	358	674	1.69184e-17
DE_down	c2_MITSIADES_RESPONSE_TO_APLIDIN_DN	3.35886	154	236	2.18832e-17
DE_down	GO_GO_translation	2.26285	283	509	3.8359e-17
DE_down	c2_PUJANA_XPRSS_INT_NETWORK	4.19118	113	161	3.82674e-16
DE_down	GO_GO_amide_biosynthetic_process	2.1073	311	578	3.88551e-16
DE_down	GO_GO_peptide_biosynthetic_process	2.17927	286	523	5.03762e-16
DE_down	c2_SENGUPTA_NASOPHARYNGEAL_CARCINOMA_UP	3.20696	149	232	6.56718e-16
DE_down	c2_REACTOME_PEPTIDE_CHAIN_ELONGATION	8.47449	67	81	1.88887e-15
DE_down	c2_DANG_MYC_TARGETS_UP	4.73752	96	132	2.58074e-15
DE_down	c2_GRAESSMANN_RESPONSE_TO_MC_AND_DOXORUBICIN_DN	1.94319	359	694	2.8533e-15
DE_down	c2_RODRIGUES_THYROID_CARCINOMA_POORLY_DIFFERENTIATED_UP	2.0421	314	592	3.43492e-15
DE_down	c2_PUJANA_BRCA2_PCC_NETWORK	2.42388	216	376	4.67745e-15
DE_down	c2_FOURNIER_ACINAR_DEVELOPMENT_LATE_2	2.85681	163	265	6.67591e-15
DE_down	c2_PUJANA_ATM_PCC_NETWORK	1.69982	525	1090	9.29502e-15
DE_down	GO_GO_translational_elongation	3.31417	132	203	9.68078e-15
DE_down	GO_GO_protein_complex_disassembly	2.86976	159	258	1.16828e-14
DE_down	c2_REACTOME_TRANSLATION	4.35238	98	138	1.37976e-14
DE_down	c2_KEGG_RIBOSOME	7.41233	67	83	1.71062e-14
DE_down	GO_GO_RNA_metabolic_process	1.4006	1370	3228	2.74782e-14
DE_down	c2_SMID_BREAST_CANCER_BASAL_UP	2.26186	228	409	5.8673e-14
DE_down	ch_HALLMARK_E2F_TARGETS	3.23123	127	197	8.97642e-14
DE_down	c2_HOFFMANN_LARGE_TO_SMALL_PRE_BII_LYMPHOCYTE_UP	3.80842	105	154	9.49651e-14
DE_down	c2_SCHUHMACHER_MYC_TARGETS_UP	7.42924	63	78	1.19132e-13
DE_down	c2_KIM_MYC_AMPLIFICATION_TARGETS_UP	3.58826	109	163	2.15006e-13
DE_down	c2_ZHANG_TLX_TARGETS_36HR_DN	3.38264	116	177	2.51403e-13
DE_down	c2_MUELLER_PLURINET	2.69476	157	261	3.26796e-13
DE_down	c2_SOTIRIOU_BREAST_CANCER_GRADE_1_VS_3_UP	3.77833	100	147	5.28282e-13
DE_down	c2_REACTOME_INFLUENZA_LIFE_CYCLE	4.13966	91	130	5.73421e-13
DE_down	c2_LEE_LIVER_CANCER_SURVIVAL_DN	3.55356	106	159	6.55247e-13
DE_down	c2_KOBAYASHI_EGFR_SIGNALING_24HR_DN	2.79036	144	236	8.2199e-13
DE_down	c2_DIAZ_CHRONIC_MEYLOGENOUS_LEUKEMIA_UP	1.58389	587	1265	1.00097e-12
DE_down	c2_BLALOCK_ALZHEIMERS_DISEASE_DN	1.66498	475	994	1.28099e-12
DE_down	c2_GRAHAM_CML_DIVIDING_VS_NORMAL_QUIESCENT_UP	3.58665	101	151	1.91465e-12
DE_down	c2_PUJANA_BRCA_CENTERED_NETWORK	4.48522	81	113	1.92985e-12
DE_down	c2_REACTOME_METABOLISM_OF_RNA	2.66515	148	247	2.75392e-12
DE_down	c2_REACTOME_INFLUENZA_VIRAL_RNA_TRANSCRIPTION_AND_REPLICATION	5.0979	72	97	2.76332e-12
DE_down	c2_HORIUCHI_WTAP_TARGETS_DN	2.50796	163	279	3.0805e-12
DE_down	c2_WHITEFORD_PEDIATRIC_CANCER_MARKERS	4.5453	77	107	5.65967e-12
DE_down	c2_ODONNELL_TFRC_TARGETS_DN	4.4562	78	109	6.29093e-12
DE_down	c2_REACTOME_SRP_DEPENDENT_COTRANSLATIONAL_PROTEIN_TARGETING_TO_MEMBRANE	4.51659	74	103	1.94328e-11
DE_down	GO_GO_RNA_catabolic_process	2.66871	132	220	5.39358e-11
DE_down	c2_ROSTY_CERVICAL_CANCER_PROLIFERATION_CLUSTER	3.58515	89	133	5.65887e-11
DE_down	c2_BOYAULT_LIVER_CANCER_SUBCLASS_G3_UP	2.9187	115	185	5.72046e-11
DE_down	c2_BLUM_RESPONSE_TO_SALIRASIB_DN	2.24358	176	316	1.0014e-10
DE_down	c2_SHEDDEN_LUNG_CANCER_POOR_SURVIVAL_A6	2.02975	220	414	1.00675e-10
DE_down	GO_GO_establishment_of_protein_localization_to_endoplasmic_reticulum	4.00872	77	111	1.12264e-10
DE_down	c2_BIDUS_METASTASIS_UP	2.73288	123	203	1.15838e-10
DE_down	c2_ZHOU_CELL_CYCLE_GENES_IN_IR_RESPONSE_24HR	3.82829	80	117	1.33378e-10
DE_down	c2_CHEMNITZ_RESPONSE_TO_PROSTAGLANDIN_E2_UP	3.58496	85	127	1.66156e-10
DE_down	c2_CUI_TCF21_TARGETS_2_UP	2.22008	173	312	2.39843e-10
DE_down	GO_GO_mRNA_metabolic_process	1.82151	282	560	2.67775e-10
DE_down	c2_CROONQUIST_IL6_DEPRIVATION_DN	4.387	67	94	4.08612e-10
DE_down	c2_REACTOME_NONSENSE_MEDIATED_DECAY_ENHANCED_BY_THE_EXON_JUNCTION_COMPLEX	4.05049	71	102	5.88364e-10
DE_down	c2_CHIANG_LIVER_CANCER_SUBCLASS_PROLIFERATION_UP	3.09424	96	151	5.97843e-10
DE_down	c2_HSIAO_HOUSEKEEPING_GENES	2.05903	196	366	6.10525e-10
DE_down	c6_STK33_DN	2.76127	112	184	6.7771e-10
DE_down	c2_REACTOME_METABOLISM_OF_MRNA	2.62119	121	203	7.41828e-10
DE_down	c2_GRADE_COLON_AND_RECTAL_CANCER_UP	2.32202	150	265	7.41828e-10
DE_down	c2_CHICAS_RB1_TARGETS_GROWING	2.84937	106	172	7.94332e-10
DE_down	GO_GO_RNA_processing	1.67689	351	728	8.00845e-10
DE_down	c2_SCHLOSSER_MYC_TARGETS_REPRESSED_BY_SERUM	3.03864	96	152	9.50043e-10
DE_down	c2_LI_WILMS_TUMOR_VS_FETAL_KIDNEY_1_DN	3.03864	96	152	9.50043e-10
DE_down	c2_PENG_LEUCINE_DEPRIVATION_DN	2.7771	108	177	1.18045e-09
DE_down	c6_STK33_NOMO_DN	2.82192	105	171	1.28797e-09
DE_down	c2_PENG_RAPAMYCIN_RESPONSE_DN	2.43742	133	230	1.33818e-09
DE_down	ch_HALLMARK_G2M_CHECKPOINT	2.61695	115	193	2.23817e-09
DE_down	c2_GEORGES_TARGETS_OF_MIR192_AND_MIR215	1.64059	359	753	2.57463e-09
DE_down	c2_WINNEPENNINCKX_MELANOMA_METASTASIS_UP	2.91377	97	156	2.57463e-09
DE_down	c2_CONCANNON_APOPTOSIS_BY_EPOXOMICIN_DN	3.40938	79	120	2.75846e-09
DE_down	c2_BILANGES_SERUM_AND_RAPAMYCIN_SENSITIVE_GENES	6.04694	48	62	2.75846e-09
DE_down	c2_ZHANG_BREAST_CANCER_PROGENITORS_UP	1.98553	198	376	2.88936e-09
DE_down	GO_GO_ncRNA_metabolic_process	1.90925	219	424	2.95314e-09
DE_down	c6_STK33_SKM_DN	2.90204	95	153	4.34059e-09
DE_down	c2_WANG_RESPONSE_TO_GSK3_INHIBITOR_SB216763_DN	2.11613	164	302	6.08358e-09
DE_down	c2_ZHENG_GLIOBLASTOMA_PLASTICITY_UP	2.60152	110	185	6.49071e-09
DE_down	c2_BENPORATH_CYCLING_GENES	1.73641	279	567	6.67123e-09
DE_down	c2_BENPORATH_PROLIFERATION	2.97329	89	142	8.01329e-09
DE_down	c2_VERHAAK_GLIOBLASTOMA_PRONEURAL	3.44339	74	112	8.01329e-09
DE_down	c2_WELCSH_BRCA1_TARGETS_DN	3.04463	86	136	8.29567e-09
DE_down	c2_IVANOVA_HEMATOPOIESIS_EARLY_PROGENITOR	1.87231	217	424	9.95395e-09
DE_down	c2_AFFAR_YY1_TARGETS_DN	2.83978	93	151	1.19634e-08
DE_down	c2_ALCALAY_AML_BY_NPM1_LOCALIZATION_DN	2.98459	86	137	1.39718e-08
DE_down	c2_TARTE_PLASMA_CELL_VS_PLASMABLAST_DN	2.12604	153	281	1.82578e-08
DE_down	ch_HALLMARK_MYC_TARGETS_V2	5.96526	44	57	1.85266e-08
DE_down	GO_GO_viral_gene_expression	2.50982	109	186	2.39112e-08
DE_down	c2_MARSON_BOUND_BY_E2F4_UNSTIMULATED	1.64622	312	652	2.59104e-08
DE_down	c2_YAMASHITA_LIVER_CANCER_WITH_EPCAM_UP	8.80431	35	42	2.59104e-08
DE_down	c2_GARY_CD5_TARGETS_DN	1.89837	198	384	2.61031e-08
DE_down	c2_MARKEY_RB1_ACUTE_LOF_DN	2.43602	114	197	2.67412e-08
DE_down	c2_RODRIGUES_THYROID_CARCINOMA_ANAPLASTIC_UP	1.65997	300	624	2.93525e-08
DE_down	c2_TIEN_INTESTINE_PROBIOTICS_24HR_UP	1.7282	257	523	3.79793e-08
DE_down	c2_YAMAZAKI_TCEB3_TARGETS_DN	2.63002	98	164	3.89355e-08
DE_down	GO_GO_nucleoside_phosphate_metabolic_process	1.83643	211	416	4.36459e-08
DE_down	c2_PATIL_LIVER_CANCER	1.63815	307	643	4.55932e-08
DE_down	c2_CHICAS_RB1_TARGETS_SENESCENT	1.80953	219	435	4.79973e-08
DE_down	c2_REACTOME_ACTIVATION_OF_THE_MRNA_UPON_BINDING_OF_THE_CAP_BINDING_COMPLEX_AND_EIFS_AND_SUBSEQUENT_BINDING_TO_43S	6.01877	41	53	5.9932e-08
DE_down	c2_TOYOTA_TARGETS_OF_MIR34B_AND_MIR34C	1.86786	197	385	6.09295e-08
DE_down	c2_GRAHAM_NORMAL_QUIESCENT_VS_NORMAL_DIVIDING_DN	4.24934	53	75	7.02087e-08
DE_down	c2_ZHANG_RESPONSE_TO_CANTHARIDIN_DN	4.87345	47	64	7.53819e-08
DE_down	c2_REACTOME_METABOLISM_OF_PROTEINS	1.89357	185	359	9.29668e-08
DE_down	c2_ZHANG_TLX_TARGETS_UP	3.79081	58	85	9.94845e-08
DE_down	c2_VECCHI_GASTRIC_CANCER_EARLY_UP	1.92188	176	339	1.08974e-07
DE_down	GO_GO_nucleotide_metabolic_process	1.80902	208	413	1.14355e-07
DE_down	c2_WU_APOPTOSIS_BY_CDKN1A_VIA_TP53	5.87079	40	52	1.20635e-07
DE_down	c6_RPS14_DN.V1_DN	2.65434	90	150	1.27917e-07
DE_down	c2_ODONNELL_TARGETS_OF_MYC_AND_TFRC_DN	7.47952	34	42	1.7429e-07
DE_down	c2_GRADE_COLON_CANCER_UP	1.56057	341	733	1.91175e-07
DE_down	c2_LE_EGR2_TARGETS_UP	3.37009	63	96	2.15882e-07
DE_down	c2_FERREIRA_EWINGS_SARCOMA_UNSTABLE_VS_STABLE_UP	2.6686	86	143	2.36762e-07
DE_down	c2_IRITANI_MAD1_TARGETS_DN	6.84463	35	44	2.37956e-07
DE_down	c2_MENSSEN_MYC_TARGETS	5.72286	39	51	2.44198e-07
DE_down	c2_SENGUPTA_NASOPHARYNGEAL_CARCINOMA_WITH_LMP1_UP	2.07609	138	256	2.49073e-07
DE_down	c2_RICKMAN_TUMOR_DIFFERENTIATED_WELL_VS_POORLY_UP	2.27568	113	201	2.63654e-07
DE_down	c2_MALONEY_RESPONSE_TO_17AAG_DN	3.89434	53	77	2.75552e-07
DE_down	c2_REACTOME_CELL_CYCLE_MITOTIC	1.96971	153	291	3.61272e-07
DE_down	c2_MORI_EMU_MYC_LYMPHOMA_BY_ONSET_TIME_UP	3.18753	65	101	3.78315e-07
DE_down	GO_GO_mitotic_cell_cycle_process	1.54328	340	735	4.02712e-07
DE_down	c2_RAMALHO_STEMNESS_UP	2.26591	110	196	4.58246e-07
DE_down	c2_PAL_PRMT5_TARGETS_UP	2.2892	106	188	5.97548e-07
DE_down	c2_LEE_EARLY_T_LYMPHOCYTE_UP	3.46705	57	86	6.17378e-07
DE_down	c2_NAKAMURA_TUMOR_ZONE_PERIPHERAL_VS_CENTRAL_UP	2.08519	127	235	7.66696e-07
DE_down	c2_REACTOME_MITOTIC_M_M_G1_PHASES	2.42889	92	159	9.51851e-07
DE_down	c2_ZHAN_MULTIPLE_MYELOMA_PR_UP	6.45091	33	42	1.04951e-06
DE_down	c2_WANG_CISPLATIN_RESPONSE_AND_XPC_UP	2.63385	79	132	1.19293e-06
DE_down	c2_STARK_PREFRONTAL_CORTEX_22Q11_DELETION_DN	1.69032	221	454	1.23733e-06
DE_down	c2_JOHNSTONE_PARVB_TARGETS_3_DN	1.48412	374	826	1.36523e-06
DE_down	c2_PUJANA_BREAST_CANCER_WITH_BRCA1_MUTATED_UP	4.90421	39	53	1.39168e-06
DE_down	c2_LINDGREN_BLADDER_CANCER_CLUSTER_1_DN	1.91579	150	289	1.39168e-06
DE_down	c2_DANG_REGULATED_BY_MYC_UP	3.94337	47	68	1.45175e-06
DE_down	c2_SARRIO_EPITHELIAL_MESENCHYMAL_TRANSITION_UP	2.402	91	158	1.45656e-06
DE_down	GO_GO_RNA_biosynthetic_process	1.27147	1077	2631	1.47432e-06
DE_down	GO_GO_regulation_of_gene_expression	1.2607	1172	2882	1.59744e-06
DE_down	c2_JISON_SICKLE_CELL_DISEASE_DN	2.42106	89	154	1.61112e-06
DE_down	c2_MEISSNER_BRAIN_HCP_WITH_H3K4ME3_AND_H3K27ME3	1.62662	248	520	1.64946e-06
DE_down	c2_POOLA_INVASIVE_BREAST_CANCER_UP	2.85806	68	110	1.66722e-06
DE_down	c2_REACTOME_DNA_REPLICATION	2.26863	100	178	1.73652e-06
DE_down	c2_SHEPARD_CRUSH_AND_BURN_MUTANT_DN	2.59998	78	131	1.83009e-06
DE_down	c2_YAO_TEMPORAL_RESPONSE_TO_PROGESTERONE_CLUSTER_14	2.61577	77	129	1.9057e-06
DE_down	c2_SANSOM_APC_TARGETS_REQUIRE_MYC	2.22305	103	185	2.01723e-06
DE_down	c2_BILANGES_RAPAMYCIN_SENSITIVE_VIA_TSC1_AND_TSC2	4.07872	44	63	2.265e-06
DE_down	c2_CREIGHTON_ENDOCRINE_THERAPY_RESISTANCE_4	2.06681	119	221	2.44617e-06
DE_down	c2_ABRAMSON_INTERACT_WITH_AIRE	5.80517	33	43	2.59953e-06
DE_down	c2_ENK_UV_RESPONSE_KERATINOCYTE_DN	1.66632	218	451	2.77618e-06
DE_down	c2_SMID_BREAST_CANCER_RELAPSE_IN_BONE_DN	2.25147	98	175	2.77958e-06
DE_down	c6_PRC2_EZH2_UP.V1_UP	2.6668	71	118	3.8175e-06
DE_down	c2_RHODES_CANCER_META_SIGNATURE	4.10842	42	60	3.92992e-06
DE_down	c2_MISSIAGLIA_REGULATED_BY_METHYLATION_DN	2.68616	70	116	3.93339e-06
DE_down	c2_SHEPARD_BMYB_MORPHOLINO_DN	2.4919	79	135	4.00102e-06
DE_down	c2_KARLSSON_TGFB1_TARGETS_UP	2.72753	68	112	4.20646e-06
DE_down	c2_CHNG_MULTIPLE_MYELOMA_HYPERPLOID_UP	4.87278	36	49	4.35733e-06
DE_down	c2_TONKS_TARGETS_OF_RUNX1_RUNX1T1_FUSION_MONOCYTE_UP	2.23989	95	170	4.79917e-06
DE_down	c2_KANG_DOXORUBICIN_RESISTANCE_UP	4.65083	37	51	4.9587e-06
DE_down	c2_UDAYAKUMAR_MED1_TARGETS_UP	2.56188	74	125	5.05371e-06
DE_down	c2_CHANG_CORE_SERUM_RESPONSE_UP	2.13969	104	190	5.08012e-06
DE_down	c2_BASAKI_YBX1_TARGETS_UP	1.93353	132	253	5.20567e-06
DE_down	ch_HALLMARK_MTORC1_SIGNALING	2.14386	103	188	5.40678e-06
DE_down	c2_MARTORIATI_MDM4_TARGETS_NEUROEPITHELIUM_DN	3.3286	51	78	5.40678e-06
DE_down	c2_SMIRNOV_RESPONSE_TO_IR_6HR_DN	3.17281	54	84	5.46063e-06
DE_down	GO_GO_ribose_phosphate_metabolic_process	1.78623	164	327	5.46281e-06
DE_down	c6_MYC_UP.V1_UP	2.45986	78	134	6.10461e-06
DE_down	GO_GO_ribonucleotide_metabolic_process	1.78576	159	317	8.23068e-06
DE_down	GO_GO_regulation_of_cellular_biosynthetic_process	1.24537	1128	2787	8.63156e-06
DE_down	c2_BROWN_MYELOID_CELL_DEVELOPMENT_DN	2.95552	57	91	9.01449e-06
DE_down	GO_GO_nervous_system_development	1.32944	615	1450	9.0926e-06
DE_down	c2_CHANG_CYCLING_GENES	2.41643	78	135	9.0926e-06
DE_down	c2_ACOSTA_PROLIFERATION_INDEPENDENT_MYC_TARGETS_UP	3.38213	48	73	9.1669e-06
DE_down	c2_MATTIOLI_MGUS_VS_PCL	3.11342	53	83	9.31585e-06
DE_down	GO_GO_purine_nucleotide_metabolic_process	1.77449	160	320	9.39976e-06
DE_down	c2_REACTOME_PROCESSING_OF_CAPPED_INTRON_CONTAINING_PRE_MRNA	2.42783	77	133	9.44912e-06
DE_down	c6_NFE2L2.V2	2.02266	112	210	9.61394e-06
DE_down	c2_KAUFFMANN_DNA_REPLICATION_GENES	2.46465	74	127	1.11226e-05
DE_down	c2_BORCZUK_MALIGNANT_MESOTHELIOMA_UP	1.80986	148	293	1.16538e-05
DE_down	c6_GCNP_SHH_UP_LATE.V1_UP	2.35462	80	140	1.16538e-05
DE_down	c2_WHITFIELD_CELL_CYCLE_G2_M	2.10515	100	184	1.23733e-05
DE_down	c2_MONNIER_POSTRADIATION_TUMOR_ESCAPE_UP	1.72435	170	345	1.33145e-05
DE_down	GO_GO_spindle_organization	2.52084	70	119	1.35009e-05
DE_down	c2_REACTOME_FORMATION_OF_THE_TERNARY_COMPLEX_AND_SUBSEQUENTLY_THE_43S_COMPLEX	4.83656	33	45	1.35638e-05
DE_down	c2_SCHLOSSER_MYC_TARGETS_AND_SERUM_RESPONSE_DN	4.83656	33	45	1.35638e-05
DE_down	c2_JAATINEN_HEMATOPOIETIC_STEM_CELL_UP	2.00419	111	209	1.36857e-05
DE_down	c2_NAKAYAMA_SOFT_TISSUE_TUMORS_PCA2_UP	3.69681	42	62	1.37277e-05
DE_down	c2_CHICAS_RB1_TARGETS_CONFLUENT	1.69146	180	369	1.4194e-05
DE_down	c2_KONG_E2F3_TARGETS	2.93738	55	88	1.45832e-05
DE_down	c2_DANG_BOUND_BY_MYC	1.40525	407	926	1.45832e-05
DE_down	c2_CROONQUIST_NRAS_SIGNALING_DN	3.311	47	72	1.53333e-05
DE_down	c2_FARMER_BREAST_CANCER_CLUSTER_2	7.3212	25	31	1.5445e-05
DE_down	c2_CAIRO_HEPATOBLASTOMA_UP	2.12123	96	176	1.58097e-05
DE_down	GO_GO_mitotic_nuclear_division	1.69782	175	358	1.66683e-05
DE_down	c2_MOOTHA_MITOCHONDRIA	1.6616	188	389	1.72383e-05
DE_down	c2_SCHAEFFER_PROSTATE_DEVELOPMENT_48HR_DN	1.89175	125	242	1.86785e-05
DE_down	c2_WHITFIELD_CELL_CYCLE_G2	2.18962	88	159	1.96654e-05
DE_down	c6_CSR_LATE_UP.V1_UP	2.35351	76	133	2.06578e-05
DE_down	c2_SHEPARD_BMYB_TARGETS	3.8127	39	57	2.22257e-05
DE_down	c2_SHIPP_DLBCL_VS_FOLLICULAR_LYMPHOMA_UP	4.95503	31	42	2.22257e-05
DE_down	c2_KIM_BIPOLAR_DISORDER_OLIGODENDROCYTE_DENSITY_CORR_UP	1.50376	275	601	2.22257e-05
DE_down	c2_REACTOME_CELL_CYCLE	1.69546	171	350	2.24544e-05
DE_down	GO_GO_rRNA_processing	2.27815	80	142	2.30612e-05
DE_down	c2_WANG_SMARCE1_TARGETS_DN	1.79734	141	280	2.41987e-05
DE_down	c2_BENPORATH_PRC2_TARGETS	1.99423	106	200	2.561e-05
DE_down	c2_PID_MYC_ACTIV_PATHWAY	3.1833	47	73	2.60385e-05
DE_down	GO_GO_DNA_metabolic_process	1.43947	336	753	2.61508e-05
DE_down	GO_GO_nuclear_division	1.60885	201	423	3.01631e-05
DE_down	c2_FUJII_YBX1_TARGETS_DN	2.03475	99	185	3.19177e-05
DE_down	c2_COLINA_TARGETS_OF_4EBP1_AND_4EBP2	1.81149	134	265	3.26359e-05
DE_down	c2_PETROVA_ENDOTHELIUM_LYMPHATIC_VS_BLOOD_UP	2.71496	57	94	3.46156e-05
DE_down	c2_MORI_IMMATURE_B_LYMPHOCYTE_DN	2.76891	55	90	3.71133e-05
DE_down	GO_GO_regulation_of_macromolecule_biosynthetic_process	1.2303	1089	2704	3.74024e-05
DE_down	c2_DOUGLAS_BMI1_TARGETS_UP	1.56728	216	461	4.21889e-05
DE_down	GO_GO_regulation_of_cellular_macromolecule_biosynthetic_process	1.23074	1066	2645	4.2965e-05
DE_down	c2_REACTOME_MRNA_SPLICING	2.5419	62	105	4.30993e-05
DE_down	c2_GRAHAM_CML_QUIESCENT_VS_NORMAL_QUIESCENT_UP	3.43587	41	62	4.32629e-05
DE_down	c2_WANG_TUMOR_INVASIVENESS_UP	1.68119	164	337	4.72137e-05
DE_down	GO_GO_posttranscriptional_regulation_of_gene_expression	1.64443	177	368	4.80248e-05
DE_down	c2_HAMAI_APOPTOSIS_VIA_TRAIL_UP	1.54069	227	489	5.25038e-05
DE_down	c2_PRAMOONJAGO_SOX4_TARGETS_DN	4.14468	33	47	5.79412e-05
DE_down	c6_VEGF_A_UP.V1_DN	2.10904	86	158	5.92817e-05
DE_down	c2_MORI_LARGE_PRE_BII_LYMPHOCYTE_UP	2.77548	52	85	6.4953e-05
DE_down	c2_MULLIGHAN_MLL_SIGNATURE_1_DN	2.06806	89	165	6.50119e-05
DE_down	c2_BILD_MYC_ONCOGENIC_SIGNATURE	2.06806	89	165	6.50119e-05
DE_down	c6_ERB2_UP.V1_DN	2.06806	89	165	6.50119e-05
DE_down	GO_GO_nucleoside_phosphate_biosynthetic_process	1.99283	97	183	6.57332e-05
DE_down	c2_COLLER_MYC_TARGETS_UP	8.7807	20	24	7.26784e-05
DE_down	GO_GO_mitotic_spindle_organization	2.99924	46	73	7.42646e-05
DE_down	c2_VANLOO_SP3_TARGETS_DN	3.43068	39	59	7.42788e-05
DE_down	c2_BHATTACHARYA_EMBRYONIC_STEM_CELL	3.09779	44	69	7.53075e-05
DE_down	c2_ZHONG_RESPONSE_TO_AZACITIDINE_AND_TSA_DN	3.21354	42	65	7.53075e-05
DE_down	c2_MORI_PRE_BI_LYMPHOCYTE_UP	3.21354	42	65	7.53075e-05
DE_down	GO_GO_nucleoside_metabolic_process	1.74525	138	278	7.53075e-05
DE_down	c2_REACTOME_MRNA_PROCESSING	2.13371	81	148	8.2073e-05
DE_down	c2_ALFANO_MYC_TARGETS	1.91327	105	202	8.21042e-05
DE_down	c2_SERVITJA_LIVER_HNF1A_TARGETS_UP	2.64222	54	90	9.23635e-05
DE_down	GO_GO_nucleotide_biosynthetic_process	1.97413	95	180	0.000100987
DE_down	c2_SCHAEFFER_SOX9_TARGETS_IN_PROSTATE_DEVELOPMENT_DN	5.4897	25	33	0.000101562
DE_down	c2_SPIELMAN_LYMPHOBLAST_EUROPEAN_VS_ASIAN_UP	1.55012	206	442	0.000102356
DE_down	c2_MIKKELSEN_MEF_HCP_WITH_H3K27ME3	2.32711	66	116	0.000109911
DE_down	c2_REACTOME_MITOTIC_PROMETAPHASE	2.78303	49	80	0.000110501
DE_down	c2_TIEN_INTESTINE_PROBIOTICS_6HR_UP	3.62043	35	52	0.000121269
DE_down	GO_GO_nucleoside_monophosphate_metabolic_process	1.85186	110	215	0.000123406
DE_down	c2_BURTON_ADIPOGENESIS_3	2.54945	55	93	0.000135672
DE_down	c2_BURTON_ADIPOGENESIS_PEAK_AT_24HR	4.74395	27	37	0.000137054
DE_down	c6_HOXA9_DN.V1_DN	2.0672	82	152	0.000144201
DE_down	c2_ACEVEDO_LIVER_TUMOR_VS_NORMAL_ADJACENT_TISSUE_UP	1.39647	332	756	0.000145257
DE_down	c2_CHEN_ETV5_TARGETS_TESTIS	24.5578	14	15	0.000148518
DE_down	c2_MOOTHA_HUMAN_MITODB_6_2002	1.58716	179	379	0.000153412
DE_down	c2_MIKKELSEN_MCV6_HCP_WITH_H3K27ME3	2.19645	71	128	0.000161449
DE_down	GO_GO_cell_morphogenesis	1.34176	418	975	0.000176468
DE_down	c2_BENPORATH_ES_WITH_H3K27ME3	1.57908	179	380	0.000184871
DE_down	c2_BROWNE_HCMV_INFECTION_48HR_DN	1.63507	156	325	0.000191975
DE_down	c2_VERHAAK_AML_WITH_NPM1_MUTATED_DN	2.14555	73	133	0.000197208
DE_down	c2_HOLLEMAN_ASPARAGINASE_RESISTANCE_B_ALL_UP	9.94219	17	20	0.000226456
DE_down	GO_GO_ribonucleoprotein_complex_assembly	1.90618	95	183	0.00023179
DE_down	GO_GO_neuron_differentiation	1.34806	391	909	0.000237111
DE_down	GO_GO_ribonucleoside_metabolic_process	1.71495	128	260	0.000257204
DE_down	GO_GO_purine_nucleoside_metabolic_process	1.73948	122	246	0.000261835
DE_down	c2_ZHOU_CELL_CYCLE_GENES_IN_IR_RESPONSE_6HR	2.64021	48	80	0.00028533
DE_down	c2_BURTON_ADIPOGENESIS_PEAK_AT_16HR	4.3122	27	38	0.000291466
DE_down	c2_KEGG_PURINE_METABOLISM	2.27584	62	110	0.000291466
DE_down	c2_MULLIGHAN_MLL_SIGNATURE_2_DN	1.83831	102	200	0.000294486
DE_down	c2_MONTERO_THYROID_CANCER_POOR_SURVIVAL_UP	Inf	11	11	0.000295091
DE_down	c2_LIM_MAMMARY_STEM_CELL_UP	1.6365	147	306	0.000312393
DE_down	GO_GO_neurogenesis	1.31711	442	1042	0.000327408
DE_down	c2_VANTVEER_BREAST_CANCER_METASTASIS_DN	2.29777	60	106	0.000327967
DE_down	c2_POMEROY_MEDULLOBLASTOMA_DESMOPLASIC_VS_CLASSIC_DN	3.91975	29	42	0.000330641
DE_down	c2_POMEROY_MEDULLOBLASTOMA_PROGNOSIS_DN	3.91975	29	42	0.000330641
DE_down	c2_DAIRKEE_CANCER_PRONE_RESPONSE_BPA_E2	2.45575	53	91	0.000333877
DE_down	GO_GO_carboxylic_acid_metabolic_process	1.4068	287	650	0.000343055
DE_down	c2_PILON_KLF1_TARGETS_DN	1.24456	710	1737	0.0003609
DE_down	c2_PEART_HDAC_PROLIFERATION_CLUSTER_DN	2.93148	40	64	0.000362204
DE_down	c2_CHIANG_LIVER_CANCER_SUBCLASS_UNANNOTATED_DN	1.88819	92	178	0.000372651
DE_down	GO_GO_regulation_of_cellular_protein_metabolic_process	1.2531	658	1602	0.00038074
DE_down	c2_SENESE_HDAC3_TARGETS_DN	1.52755	187	404	0.000405163
DE_down	GO_GO_purine-containing_compound_biosynthetic_process	1.99036	79	149	0.000434572
DE_down	c2_MILI_PSEUDOPODIA_HAPTOTAXIS_UP	1.4787	215	473	0.000434647
DE_down	GO_GO_ribose_phosphate_biosynthetic_process	1.99347	78	147	0.000466509
DE_down	GO_GO_cell_cycle_checkpoint	1.6666	131	270	0.000466509
DE_down	GO_GO_regulation_of_nucleobase-containing_compound_metabolic_process	1.19879	1062	2669	0.000471614
DE_down	c2_KIM_ALL_DISORDERS_OLIGODENDROCYTE_NUMBER_CORR_UP	1.40094	282	640	0.000471614
DE_down	c2_RUIZ_TNC_TARGETS_DN	2.0967	69	127	0.000486048
DE_down	c2_PID_AURORA_B_PATHWAY	4.39078	25	35	0.000487076
DE_down	c2_GRAESSMANN_APOPTOSIS_BY_SERUM_DEPRIVATION_UP	1.54251	175	376	0.000488539
DE_down	c2_SENESE_HDAC2_TARGETS_DN	2.66931	44	73	0.000502643
DE_down	c2_LIU_PROSTATE_CANCER_UP	2.70157	43	71	0.000522657
DE_down	c2_ZHOU_INFLAMMATORY_RESPONSE_FIMA_DN	1.86833	90	175	0.000558592
DE_down	c2_SCIBETTA_KDM5B_TARGETS_DN	2.77357	41	67	0.00056091
DE_down	c2_BERTUCCI_MEDULLARY_VS_DUCTAL_BREAST_CANCER_UP	1.9621	79	150	0.00056871
DE_down	c2_CHARAFE_BREAST_CANCER_LUMINAL_VS_MESENCHYMAL_DN	1.52947	177	382	0.000590782
DE_down	GO_GO_small_GTPase_mediated_signal_transduction	1.3912	284	647	0.000600988
DE_down	c2_PICCALUGA_ANGIOIMMUNOBLASTIC_LYMPHOMA_UP	2.19275	61	110	0.000600988
DE_down	c2_KAUFFMANN_MELANOMA_RELAPSE_UP	2.95701	37	59	0.000620467
DE_down	GO_GO_regulation_of_protein_metabolic_process	1.23716	695	1705	0.000625133
DE_down	c2_FURUKAWA_DUSP6_TARGETS_PCI35_DN	3.01383	36	57	0.000628676
DE_down	c2_GREENBAUM_E2A_TARGETS_UP	5.26646	21	28	0.000639684
DE_down	c2_MODY_HIPPOCAMPUS_NEONATAL	5.26646	21	28	0.000639684
DE_down	c2_BASSO_B_LYMPHOCYTE_NETWORK	2.06093	69	128	0.000648151
DE_down	c2_LI_AMPLIFIED_IN_LUNG_CANCER	2.01054	73	137	0.000653173
DE_down	GO_GO_DNA_replication	1.64257	131	272	0.00067753
DE_down	GO_GO_positive_regulation_of_nitrogen_compound_metabolic_process	1.2769	506	1215	0.000709021
DE_down	c2_BENPORATH_MYC_TARGETS_WITH_EBOX	1.82327	93	183	0.000719761
DE_down	GO_GO_nucleoside_monophosphate_biosynthetic_process	2.58005	44	74	0.000760636
DE_down	GO_GO_regulation_of_cellular_amide_metabolic_process	1.63192	132	275	0.000764184
DE_down	c2_REACTOME_G1_S_TRANSITION	2.2303	57	102	0.000767835
DE_down	c6_MTOR_UP.N4.V1_UP	1.9027	82	158	0.000767835
DE_down	c2_KAUFFMANN_DNA_REPAIR_GENES	1.74855	104	209	0.000790847
DE_down	c2_XU_RESPONSE_TO_TRETINOIN_AND_NSC682994_DN	21.0412	12	13	0.000796695
DE_down	c2_FU_INTERACT_WITH_ALKBH8	21.0412	12	13	0.000796695
DE_down	c2_GROSS_HYPOXIA_VIA_HIF1A_UP	2.63822	42	70	0.000819654
DE_down	c2_HELLER_HDAC_TARGETS_DN	1.74823	103	207	0.000849975
DE_down	GO_GO_cell_cycle_phase_transition	1.48044	193	424	0.000908967
DE_down	c6_RB_P130_DN.V1_UP	2.4131	48	83	0.000917732
DE_down	GO_GO_nucleoside_triphosphate_metabolic_process	1.76478	99	198	0.000917961
DE_down	ch_HALLMARK_UNFOLDED_PROTEIN_RESPONSE	2.16441	59	107	0.000934702
DE_down	c2_DELPUECH_FOXO3_TARGETS_DN	3.99117	25	36	0.000940808
DE_down	GO_GO_cell_part_morphogenesis	1.34712	324	752	0.000953185
DE_down	GO_GO_cellular_macromolecular_complex_assembly	1.38304	274	626	0.000970273
DE_down	GO_GO_protein_localization_to_organelle	1.36452	297	684	0.000980336
DE_down	GO_GO_cytoplasmic_transport	1.30702	398	941	0.000997087
DE_down	c2_SESTO_RESPONSE_TO_UV_C7	2.87652	36	58	0.000997087
DE_down	c2_CHICAS_RB1_TARGETS_LOW_SERUM	2.45227	46	79	0.0010072
DE_down	c2_KAMMINGA_EZH2_TARGETS	3.64803	27	40	0.00101371
DE_down	c2_VANTVEER_BREAST_CANCER_POOR_PROGNOSIS	3.64803	27	40	0.00101371
DE_down	c2_MEISSNER_NPC_HCP_WITH_H3K4ME2	1.71668	106	215	0.00103239
DE_down	c2_PID_PLK1_PATHWAY	3.51323	28	42	0.00103773
DE_down	c2_FLECHNER_BIOPSY_KIDNEY_TRANSPLANT_OK_VS_DONOR_UP	1.44561	212	472	0.00104322
DE_down	c2_TANG_SENESCENCE_TP53_TARGETS_DN	3.2041	31	48	0.00106226
DE_down	c6_MEK_UP.V1_DN	1.91166	77	148	0.00108555
DE_down	c2_DURAND_STROMA_S_UP	1.82649	87	171	0.00109647
DE_down	GO_GO_single-organism_intracellular_transport	1.2588	534	1293	0.00110153
DE_down	c2_VANTVEER_BREAST_CANCER_ESR1_DN	1.78322	93	185	0.00111795
DE_down	c2_PUIFFE_INVASION_INHIBITED_BY_ASCITES_UP	2.54696	42	71	0.00121982
DE_down	c2_YOSHIMURA_MAPK8_TARGETS_UP	1.38628	260	593	0.00124076
DE_down	c2_DAIRKEE_TERT_TARGETS_UP	1.55008	149	319	0.00130542
DE_down	GO_GO_mitotic_cell_cycle_phase_transition	1.4757	185	407	0.00132246
DE_down	c2_LOPEZ_MBD_TARGETS	1.33036	332	776	0.00140589
DE_down	c2_MEISSNER_NPC_HCP_WITH_H3_UNMETHYLATED	1.74592	96	193	0.0014182
DE_down	c2_BUYTAERT_PHOTODYNAMIC_THERAPY_STRESS_DN	1.39858	242	549	0.0014244
DE_down	c2_PANGAS_TUMOR_SUPPRESSION_BY_SMAD1_AND_SMAD5_UP	2.23192	52	93	0.00144947
DE_down	c2_MATSUDA_NATURAL_KILLER_DIFFERENTIATION	1.53603	152	327	0.0014699
DE_down	GO_GO_protein_localization_to_membrane	1.47275	183	403	0.00151475
DE_down	ch_HALLMARK_MITOTIC_SPINDLE	1.74557	95	191	0.00152187
DE_down	c6_GCNP_SHH_UP_EARLY.V1_UP	1.92209	72	138	0.00157479
DE_down	GO_GO_cell_projection_morphogenesis	1.3367	315	734	0.00158615
DE_down	c2_KEGG_DNA_REPLICATION	3.8308	24	35	0.00167224
DE_down	c2_SCIAN_CELL_CYCLE_TARGETS_OF_TP53_AND_TP73_DN	5.96518	17	22	0.00169741
DE_down	c2_ZHAN_MULTIPLE_MYELOMA_CD2_DN	3.65823	25	37	0.00173442
DE_down	c2_MODY_HIPPOCAMPUS_PRENATAL	3.51221	26	39	0.00177485
DE_down	c2_BOHN_PRIMARY_IMMUNODEFICIENCY_SYNDROM_UP	3.51221	26	39	0.00177485
DE_down	c2_OXFORD_RALA_OR_RALB_TARGETS_UP	3.10012	30	47	0.00179681
DE_down	c2_GAVIN_FOXP3_TARGETS_CLUSTER_P6	2.46179	42	72	0.0018021
DE_down	GO_GO_ribosome_assembly	3.1838	29	45	0.0018021
DE_down	c2_MOHANKUMAR_TLX1_TARGETS_UP	1.51047	158	343	0.00182549
DE_down	GO_GO_mitochondrial_translational_elongation	2.29648	47	83	0.00197349
DE_down	GO_GO_intracellular_protein_transport	1.30864	353	833	0.00198371
DE_down	c2_BENPORATH_SUZ12_TARGETS	1.4891	165	361	0.00210374
DE_down	c2_RAO_BOUND_BY_SALL4_ISOFORM_B	1.4891	165	361	0.00210374
DE_down	c2_MCBRYAN_PUBERTAL_BREAST_5_6WK_DN	2.03128	60	112	0.00214855
DE_down	c2_BOYLAN_MULTIPLE_MYELOMA_C_D_UP	2.03128	60	112	0.00214855
DE_down	GO_GO_neuron_projection_morphogenesis	1.38505	239	545	0.00218833
DE_down	GO_GO_positive_regulation_of_biosynthetic_process	1.25413	491	1190	0.00224662
DE_down	c2_ZWANG_TRANSIENTLY_UP_BY_2ND_EGF_PULSE_ONLY	1.39574	226	513	0.00235399
DE_down	GO_GO_transcription,_DNA-templated	1.17919	992	2510	0.00238096
DE_down	c2_CHEBOTAEV_GR_TARGETS_DN	2.63622	36	60	0.00240468
DE_down	GO_GO_nucleoside_biosynthetic_process	2.11164	54	99	0.0024158
DE_down	c2_SCHAEFFER_PROSTATE_DEVELOPMENT_6HR_DN	1.42962	197	441	0.00242034
DE_down	GO_GO_regulation_of_nervous_system_development	1.42962	197	441	0.00242034
DE_down	c2_IVANOVA_HEMATOPOIESIS_STEM_CELL_AND_PROGENITOR	1.41051	211	476	0.00247584
DE_down	c2_PLASARI_TGFB1_TARGETS_10HR_DN	1.8342	76	149	0.00248512
DE_down	c2_DUTERTRE_ESTRADIOL_RESPONSE_6HR_UP	1.70885	94	191	0.00250355
DE_down	c2_HESS_TARGETS_OF_HOXA9_AND_MEIS1_UP	2.71562	34	56	0.00258165
DE_down	c2_REACTOME_MITOTIC_G1_G1_S_PHASES	1.93989	65	124	0.00260031
DE_down	GO_GO_cell_morphogenesis_involved_in_differentiation	1.3422	282	655	0.00260031
DE_down	c2_SMID_BREAST_CANCER_LUMINAL_B_DN	1.62029	112	234	0.00264931
DE_down	c2_WONG_MITOCHONDRIA_GENE_MODULE	1.67816	98	201	0.00281981
DE_down	c2_ISHIDA_E2F_TARGETS	2.86619	31	50	0.00284391
DE_down	c2_SENESE_HDAC1_AND_HDAC2_TARGETS_DN	1.83607	74	145	0.00288289
DE_down	GO_GO_mitochondrial_translational_initiation	2.24717	46	82	0.00293919
DE_down	GO_GO_positive_regulation_of_macromolecule_biosynthetic_process	1.25469	465	1126	0.00295029
DE_down	GO_GO_regulation_of_RNA_metabolic_process	1.17641	980	2482	0.00295059
DE_down	c2_GARGALOVIC_RESPONSE_TO_OXIDIZED_PHOSPHOLIPIDS_TURQUOISE_DN	2.99619	29	46	0.00295785
DE_down	GO_GO_negative_regulation_of_macromolecule_metabolic_process	1.21257	656	1625	0.00299595
DE_down	c2_WHITFIELD_CELL_CYCLE_LITERATURE	3.0734	28	44	0.00299595
DE_down	c2_GUENTHER_GROWTH_SPHERICAL_VS_ADHERENT_UP	10.518	12	14	0.00300754
DE_down	c2_AMUNDSON_GAMMA_RADIATION_RESPONSE	3.37645	25	38	0.00300754
DE_down	GO_GO_ribosomal_large_subunit_biogenesis	3.16093	27	42	0.00300754
DE_down	c2_KEGG_GLYCOLYSIS_GLUCONEOGENESIS	3.26098	26	40	0.0030114
DE_down	GO_GO_microtubule_polymerization_or_depolymerization	2.4483	39	67	0.00303108
DE_down	c2_MCBRYAN_PUBERTAL_BREAST_4_5WK_DN	1.8092	76	150	0.00310204
DE_down	c2_REACTOME_CELL_CYCLE_CHECKPOINTS	2.00149	58	109	0.00323118
DE_down	c2_RAHMAN_TP53_TARGETS_PHOSPHORYLATED	5.61317	16	21	0.00325058
DE_down	GO_GO_brain_development	1.42482	190	426	0.00326209
DE_down	GO_GO_positive_regulation_of_cellular_metabolic_process	1.19587	759	1898	0.00331202
DE_down	GO_GO_cellular_response_to_alcohol	2.53049	36	61	0.00354891
DE_down	c2_BENPORATH_MYC_MAX_TARGETS	1.32351	293	686	0.00356055
DE_down	c2_DEURIG_T_CELL_PROLYMPHOCYTIC_LEUKEMIA_UP	1.56906	120	255	0.00361807
DE_down	c2_EGUCHI_CELL_CYCLE_RB1_TARGETS	4.97045	17	23	0.00377169
DE_down	c2_FERNANDEZ_BOUND_BY_MYC	1.81073	73	144	0.00391394
DE_down	c2_SHAFFER_IRF4_TARGETS_IN_ACTIVATED_B_LYMPHOCYTE	2.32493	41	72	0.00394912
DE_down	c2_WAKASUGI_HAVE_ZNF143_BINDING_SITES	2.63523	33	55	0.00408336
DE_down	c2_BLALOCK_ALZHEIMERS_DISEASE_INCIPIENT_DN	1.84089	69	135	0.00414848
DE_down	GO_GO_positive_regulation_of_gene_expression	1.24263	476	1159	0.00417833
DE_down	c2_PURBEY_TARGETS_OF_CTBP1_AND_SATB1_UP	2.34362	40	70	0.00418217
DE_down	c2_FINETTI_BREAST_CANCER_KINOME_RED	7.59836	13	16	0.00424304
DE_down	c2_MARZEC_IL2_SIGNALING_UP	2.19788	45	81	0.00432443
DE_down	c2_YANG_BCL3_TARGETS_UP	1.5907	110	232	0.00438247
DE_down	c6_KRAS.KIDNEY_UP.V1_UP	2.72258	31	51	0.00439529
DE_down	GO_GO_negative_regulation_of_cellular_protein_metabolic_process	1.31743	291	683	0.00440121
DE_down	c2_LIM_MAMMARY_LUMINAL_MATURE_DN	2.36362	39	68	0.00440428
DE_down	c2_REICHERT_MITOSIS_LIN9_TARGETS	4.16715	19	27	0.00450248
DE_down	GO_GO_regionalization	1.63149	99	206	0.00464364
DE_down	c2_IGARASHI_ATF4_TARGETS_DN	2.38505	38	66	0.00466603
DE_down	c2_SCHLOSSER_MYC_TARGETS_AND_SERUM_RESPONSE_UP	2.82942	29	47	0.00467919
DE_down	c2_REACTOME_ACTIVATION_OF_THE_PRE_REPLICATIVE_COMPLEX	3.89943	20	29	0.00474419
DE_down	c2_KIM_WT1_TARGETS_DN	1.42119	180	404	0.00474419
DE_down	c2_PARK_HSC_AND_MULTIPOTENT_PROGENITORS	2.89229	28	45	0.00479812
DE_down	c2_RICKMAN_TUMOR_DIFFERENTIATED_WELL_VS_MODERATELY_UP	2.11029	48	88	0.00481006
DE_down	c2_COLDREN_GEFITINIB_RESISTANCE_UP	2.22334	43	77	0.00485912
DE_down	c2_HAHTOLA_MYCOSIS_FUNGOIDES_CD4_DN	1.97055	56	106	0.00488474
DE_down	GO_GO_monosaccharide_catabolic_process	2.96304	27	43	0.00488474
DE_down	c2_REACTOME_TRNA_AMINOACYLATION	3.04325	26	41	0.0049672
DE_down	c2_REACTOME_G2_M_CHECKPOINTS	3.04325	26	41	0.0049672
DE_down	c2_TURASHVILI_BREAST_LOBULAR_CARCINOMA_VS_LOBULAR_NORMAL_DN	3.13494	25	39	0.00502894
DE_down	c2_MARTINEZ_RB1_AND_TP53_TARGETS_DN	1.41338	183	412	0.00503545
DE_down	c2_YAO_TEMPORAL_RESPONSE_TO_PROGESTERONE_CLUSTER_17	1.70107	84	171	0.00511025
DE_down	c2_LI_WILMS_TUMOR_ANAPLASTIC_UP	6.13761	14	18	0.00526796
DE_down	GO_GO_positive_regulation_of_macromolecule_metabolic_process	1.18744	748	1877	0.00542258
DE_down	c6_CAMP_UP.V1_UP	1.68362	86	176	0.00542314
DE_down	GO_GO_mitochondrial_translational_termination	2.12842	46	84	0.00546594
DE_down	c6_PRC2_EDD_UP.V1_UP	1.71844	80	162	0.00557791
DE_down	c2_LINDGREN_BLADDER_CANCER_CLUSTER_3_UP	1.50333	132	287	0.00569973
DE_down	c2_FERRANDO_T_ALL_WITH_MLL_ENL_FUSION_DN	2.26777	40	71	0.00582807
DE_down	c2_JUBAN_TARGETS_OF_SPI1_AND_FLI1_DN	2.26777	40	71	0.00582807
DE_down	GO_GO_central_nervous_system_development	1.34259	241	559	0.00590528
DE_down	c2_WANG_SMARCE1_TARGETS_UP	1.65218	90	186	0.00600712
DE_down	c2_KAN_RESPONSE_TO_ARSENIC_TRIOXIDE	2.05162	49	91	0.00600712
DE_down	c2_IWANAGA_CARCINOGENESIS_BY_KRAS_PTEN_DN	1.56468	110	234	0.00609566
DE_down	c2_MARTORIATI_MDM4_TARGETS_FETAL_LIVER_DN	1.39707	188	426	0.00609566
DE_down	c2_BENPORATH_SOX2_TARGETS	1.31975	268	628	0.00619362
DE_down	c2_MASSARWEH_TAMOXIFEN_RESISTANCE_DN	1.69845	81	165	0.00637486
DE_down	c2_GOLDRATH_HOMEOSTATIC_PROLIFERATION	1.71706	78	158	0.00645353
DE_down	c2_BENPORATH_NANOG_TARGETS	1.27054	354	849	0.006627
DE_down	GO_GO_cell_development	1.21837	524	1291	0.00678573
DE_down	c2_ONKEN_UVEAL_MELANOMA_UP	1.30218	290	685	0.00678573
DE_down	c2_KEGG_SPLICEOSOME	1.84924	62	121	0.00679822
DE_down	GO_GO_telomere_organization	2.06591	47	87	0.00689734
DE_down	c2_REACTOME_PREFOLDIN_MEDIATED_TRANSFER_OF_SUBSTRATE_TO_CCT_TRIC	4.67713	16	22	0.00691349
DE_down	c2_YAO_TEMPORAL_RESPONSE_TO_PROGESTERONE_CLUSTER_15	4.67713	16	22	0.00691349
DE_down	GO_GO_establishment_of_mitotic_spindle_localization	4.67713	16	22	0.00691349
DE_down	c2_RHODES_UNDIFFERENTIATED_CANCER	2.32182	37	65	0.00692057
DE_down	c2_GOLDRATH_ANTIGEN_RESPONSE	1.51582	122	264	0.00700958
DE_down	c2_FRASOR_RESPONSE_TO_SERM_OR_FULVESTRANT_DN	2.68021	29	48	0.0070983
DE_down	GO_GO_nucleobase-containing_compound_transport	1.67938	82	168	0.00720412
DE_down	c2_REACTOME_S_PHASE	1.9384	54	103	0.0072842
DE_down	c2_REACTOME_CYTOSOLIC_TRNA_AMINOACYLATION	4.25991	17	24	0.00750493
DE_down	c2_LABBE_WNT3A_TARGETS_UP	2.18354	41	74	0.00754756
DE_down	c2_DELYS_THYROID_CANCER_DN	1.89195	57	110	0.00759369
DE_down	c2_REN_BOUND_BY_E2F	2.36485	35	61	0.00778219
DE_down	c2_ONDER_CDH1_TARGETS_1_DN	1.85206	60	117	0.00782184
DE_down	c2_CHANDRAN_METASTASIS_UP	1.64681	86	178	0.00798047
DE_down	c2_RIGGI_EWING_SARCOMA_PROGENITOR_UP	1.55749	106	226	0.00802171
DE_down	c2_RODWELL_AGING_KIDNEY_NO_BLOOD_DN	1.89434	56	108	0.00817702
DE_down	GO_GO_regulation_of_organelle_organization	1.27284	332	795	0.00827475
DE_down	c2_JI_CARCINOGENESIS_BY_KRAS_AND_STK11_DN	15.7717	9	10	0.00878392
DE_down	GO_GO_regulation_of_microtubule_cytoskeleton_organization	1.89942	54	104	0.00962209
DE_down	c2_BACOLOD_RESISTANCE_TO_ALKYLATING_AGENTS_DN	2.47453	31	53	0.00985291
DE_down	GO_GO_G2/M_transition_of_mitotic_cell_cycle	1.65738	80	165	0.0104064
DE_down	c2_DURAND_STROMA_NS_UP	1.90212	53	102	0.0104064
DE_down	c2_KIM_ALL_DISORDERS_CALB1_CORR_UP	1.36069	197	453	0.0104631
DE_down	c2_REACTOME_M_G1_TRANSITION	2.11908	41	75	0.0105416
DE_down	c2_SCHLOSSER_SERUM_RESPONSE_AUGMENTED_BY_MYC	1.95793	49	93	0.0106734
DE_down	c6_MTOR_UP.V1_UP	1.85839	56	109	0.0107031
DE_down	c2_WEST_ADRENOCORTICAL_TUMOR_UP	1.47394	127	279	0.0108742
DE_down	c2_LY_AGING_OLD_DN	2.54592	29	49	0.0108815
DE_down	c2_HAMAI_APOPTOSIS_VIA_TRAIL_DN	1.78805	62	123	0.0110292
DE_down	c2_FLECHNER_BIOPSY_KIDNEY_TRANSPLANT_REJECTED_VS_OK_DN	1.37453	182	416	0.0113345
DE_down	GO_GO_tRNA_aminoacylation	2.58727	28	47	0.0114195
DE_down	GO_GO_cell_cycle_G2/M_phase_transition	1.63948	81	168	0.0117146
DE_down	c2_WILCOX_RESPONSE_TO_PROGESTERONE_UP	1.82161	58	114	0.0117685
DE_down	c2_KEGG_PENTOSE_PHOSPHATE_PATHWAY	4.90956	14	19	0.0118675
DE_down	c2_ONKEN_UVEAL_MELANOMA_DN	1.36574	187	429	0.0119041
DE_down	c2_ZHOU_TNF_SIGNALING_30MIN	2.63324	27	45	0.0119041
DE_down	c2_MEISSNER_NPC_HCP_WITH_H3K4ME3_AND_H3K27ME3	2.29682	34	60	0.0119051
DE_down	c2_PROVENZANI_METASTASIS_UP	1.65459	78	161	0.0119246
DE_down	GO_GO_negative_regulation_of_cellular_metabolic_process	1.18575	631	1581	0.0120051
DE_down	c2_ROME_INSULIN_TARGETS_IN_MUSCLE_UP	1.38567	171	389	0.0120181
DE_down	c2_CHAUHAN_RESPONSE_TO_METHOXYESTRADIOL_DN	1.9671	47	89	0.0121892
DE_down	c2_YAO_TEMPORAL_RESPONSE_TO_PROGESTERONE_CLUSTER_11	1.9671	47	89	0.0121892
DE_down	c2_BOYAULT_LIVER_CANCER_SUBCLASS_G123_UP	2.74247	25	41	0.0128615
DE_down	GO_GO_microtubule_bundle_formation	2.74247	25	41	0.0128615
DE_down	GO_GO_cellular_respiration	1.62238	82	171	0.0130619
DE_down	c2_SANSOM_APC_MYC_TARGETS	1.57348	92	195	0.0130689
DE_down	c2_REACTOME_SYNTHESIS_OF_DNA	1.97203	46	87	0.0131197
DE_down	c2_REACTOME_VOLTAGE_GATED_POTASSIUM_CHANNELS	8.76504	10	12	0.0132204
DE_down	c2_RORIE_TARGETS_OF_EWSR1_FLI1_FUSION_DN	8.76504	10	12	0.0132204
DE_down	GO_GO_DNA_strand_elongation	2.80804	24	39	0.013238
DE_down	c6_E2F1_UP.V1_UP	1.63633	79	164	0.013355
DE_down	c2_TORCHIA_TARGETS_OF_EWSR1_FLI1_FUSION_DN	1.53419	101	217	0.0135258
DE_down	c2_PETROVA_PROX1_TARGETS_UP	4.00852	16	23	0.0135834
DE_down	c2_GAUSSMANN_MLL_AF4_FUSION_TARGETS_G_UP	1.78907	59	117	0.0135834
DE_down	GO_GO_cell_fate_specification	2.88299	23	37	0.0135865
DE_down	c2_FORTSCHEGGER_PHF8_TARGETS_UP	1.55156	96	205	0.0137203
DE_down	c2_KIM_WT1_TARGETS_12HR_DN	1.62066	81	169	0.013871
DE_down	c2_GRESHOCK_CANCER_COPY_NUMBER_UP	1.49566	112	244	0.013871
DE_down	GO_GO_RNA_secondary_structure_unwinding	2.96951	22	35	0.013891
DE_down	c2_GOZGIT_ESR1_TARGETS_UP	1.97721	45	85	0.0139077
DE_down	c2_KEGG_CYSTEINE_AND_METHIONINE_METABOLISM	3.72707	17	25	0.0139619
DE_down	c2_BENPORATH_ES_2	3.72707	17	25	0.0139619
DE_down	c2_REACTOME_POTASSIUM_CHANNELS	3.50815	18	27	0.0142123
DE_down	c2_DAWSON_METHYLATED_IN_LYMPHOMA_TCL1	3.50815	18	27	0.0142123
DE_down	c2_BILANGES_SERUM_RESPONSE_TRANSLATION	3.50815	18	27	0.0142123
DE_down	c2_TURASHVILI_BREAST_LOBULAR_CARCINOMA_VS_DUCTAL_NORMAL_UP	3.18981	20	31	0.0142329
DE_down	GO_GO_establishment_of_spindle_localization	3.33305	19	29	0.014271
DE_down	c2_VECCHI_GASTRIC_CANCER_EARLY_DN	1.75886	61	122	0.0144414
DE_down	c2_BOQUEST_STEM_CELL_UP	1.75886	61	122	0.0144414
DE_down	c2_SANSOM_APC_TARGETS_UP	1.91759	48	92	0.014466
DE_down	c2_BROWNE_HCMV_INFECTION_14HR_DN	1.52308	102	220	0.0144986
DE_down	GO_GO_negative_regulation_of_cellular_component_organization	1.35633	185	426	0.0144986
DE_down	c2_ACEVEDO_FGFR1_TARGETS_IN_PROSTATE_CANCER_MODEL_DN	1.6673	72	148	0.0147676
DE_down	c2_RODWELL_AGING_KIDNEY_DN	1.86794	51	99	0.0149361
DE_down	c2_NUYTTEN_NIPP1_TARGETS_UP	1.30064	244	576	0.0149361
DE_down	c2_SASAKI_ADULT_T_CELL_LEUKEMIA	1.68618	69	141	0.0149941
DE_down	GO_GO_RNA_transport	1.68618	69	141	0.0149941
DE_down	c2_BENPORATH_NOS_TARGETS	1.70748	66	134	0.0152309
DE_down	GO_GO_microtubule_cytoskeleton_organization_involved_in_mitosis	2.42442	29	50	0.0153893
DE_down	GO_GO_pyridine_nucleotide_metabolic_process	1.92114	47	90	0.0154568
DE_down	c2_MIKKELSEN_NPC_ICP_WITH_H3K4ME3	1.41161	144	324	0.0156917
DE_down	c2_PILON_KLF1_TARGETS_UP	1.40784	146	329	0.0157143
DE_down	c2_ACEVEDO_LIVER_CANCER_UP	1.24531	344	834	0.0157263
DE_down	GO_GO_protein_complex_assembly	1.23411	372	907	0.0161994
DE_down	c2_LEE_RECENT_THYMIC_EMIGRANT	1.60226	81	170	0.016306
DE_down	c2_WHITFIELD_CELL_CYCLE_M_G1	1.70656	65	132	0.0163543
DE_down	c2_MARIADASON_RESPONSE_TO_CURCUMIN_SULINDAC_7	6.42671	11	14	0.0163625
DE_down	c2_MARTINEZ_TP53_TARGETS_DN	1.35924	177	407	0.0163625
DE_down	c2_BOYAULT_LIVER_CANCER_SUBCLASS_G23_UP	2.49438	27	46	0.0171051
DE_down	c2_KIM_MYCN_AMPLIFICATION_TARGETS_UP	2.22883	33	59	0.0171439
DE_down	GO_GO_oxidoreduction_coenzyme_metabolic_process	1.82818	52	102	0.0176528
DE_down	c2_SWEET_LUNG_CANCER_KRAS_DN	1.48679	108	236	0.0178286
DE_down	c2_MARKEY_RB1_CHRONIC_LOF_UP	1.92877	45	86	0.0178867
DE_down	c2_SAKAI_TUMOR_INFILTRATING_MONOCYTES_DN	2.09644	37	68	0.0179933
DE_down	c2_SCHUETZ_BREAST_CANCER_DUCTAL_INVASIVE_UP	1.56319	87	185	0.0179933
DE_down	GO_GO_nucleoside_triphosphate_biosynthetic_process	2.24754	32	57	0.0182635
DE_down	GO_GO_neuron_projection_development	1.26333	291	699	0.0184695
DE_down	GO_GO_carboxylic_acid_biosynthetic_process	1.55158	89	190	0.018499
DE_down	GO_GO_DNA_recombination	1.49189	105	229	0.0187013
DE_down	GO_GO_regulation_of_cell_development	1.31358	214	502	0.0188695
DE_down	c2_HOSHIDA_LIVER_CANCER_SUBCLASS_S2	1.82946	51	100	0.0188695
DE_down	c6_KRAS.600.LUNG.BREAST_UP.V1_DN	1.82946	51	100	0.0188695
DE_down	c2_KAAB_HEART_ATRIUM_VS_VENTRICLE_DN	1.54077	91	195	0.0189048
DE_down	c2_BIOCARTA_EIF_PATHWAY	5.25871	12	16	0.0189799
DE_down	c2_REACTOME_FORMATION_OF_TUBULIN_FOLDING_INTERMEDIATES_BY_CCT_TRIC	5.25871	12	16	0.0189799
DE_down	c2_SIMBULAN_PARP1_TARGETS_DN	5.25871	12	16	0.0189799
DE_down	c2_BRUINS_UVC_RESPONSE_VIA_TP53_GROUP_D	1.64381	71	147	0.0189799
DE_down	GO_GO_mitotic_S_phase	1.75824	57	114	0.0190036
DE_down	c2_GRADE_METASTASIS_DN	2.63225	24	40	0.0194981
DE_down	GO_GO_pyrimidine_nucleotide_metabolic_process	2.63225	24	40	0.0194981
DE_down	c2_KATSANOU_ELAVL1_TARGETS_DN	1.83079	50	98	0.0202494
DE_down	c2_KYNG_RESPONSE_TO_H2O2_VIA_ERCC6_DN	2.6905	23	38	0.0204207
DE_down	c6_PTEN_DN.V1_UP	2.11951	35	64	0.0204329
DE_down	GO_GO_RNA_modification	1.79163	53	105	0.0204329
DE_down	c2_JOHANSSON_GLIOMAGENESIS_BY_PDGFB_UP	2.28989	30	53	0.0204329
DE_down	c2_REACTOME_MITOTIC_G2_G2_M_PHASES	2.01492	39	73	0.0207027
DE_down	GO_GO_regulation_of_cytoskeleton_organization	1.42156	129	289	0.0207771
DE_down	c2_KORKOLA_YOLK_SAC_TUMOR_UP	4.55797	13	18	0.0208897
DE_down	c2_HOLLEMAN_PREDNISOLONE_RESISTANCE_ALL_UP	4.55797	13	18	0.0208897
DE_down	c2_LEE_TARGETS_OF_PTCH1_AND_SUFU_UP	2.7571	22	36	0.021047
DE_down	c2_HOFFMANN_SMALL_PRE_BII_TO_IMMATURE_B_LYMPHOCYTE_UP	2.7571	22	36	0.021047
DE_down	c2_IVANOVA_HEMATOPOIESIS_INTERMEDIATE_PROGENITOR	1.70263	61	124	0.0216076
DE_down	GO_GO_spinal_cord_development	2.31397	29	51	0.0216076
DE_down	c6_CTIP_DN.V1_DN	2.31397	29	51	0.0216076
DE_down	c2_REACTOME_ANTIVIRAL_MECHANISM_BY_IFN_STIMULATED_GENES	2.1323	34	62	0.0216796
DE_down	c2_KEGG_BASAL_CELL_CARCINOMA	2.83397	21	34	0.021739
DE_down	c2_FLOTHO_PEDIATRIC_ALL_THERAPY_RESPONSE_DN	4.09085	14	20	0.0222006
DE_down	c2_RIZKI_TUMOR_INVASIVENESS_3D_DN	1.54476	86	184	0.0224437
DE_down	c6_PIGF_UP.V1_DN	1.88264	45	87	0.0226902
DE_down	c2_REACTOME_DNA_STRAND_ELONGATION	3.02972	19	30	0.0229636
DE_down	c2_HUANG_FOXA2_TARGETS_UP	3.02972	19	30	0.0229636
DE_down	c2_CAFFAREL_RESPONSE_TO_THC_DN	3.157	18	28	0.0233784
DE_down	c2_GRUETZMANN_PANCREATIC_CANCER_DN	1.63862	68	141	0.0233784
DE_down	c2_NAKAYAMA_SOFT_TISSUE_TUMORS_PCA2_DN	3.50714	16	24	0.0233784
DE_down	c2_HORTON_SREBF_TARGETS	3.50714	16	24	0.0233784
DE_down	c2_GRADE_COLON_VS_RECTAL_CANCER_UP	3.3126	17	26	0.0234372
DE_down	c2_LIU_PROSTATE_CANCER_DN	1.40831	131	295	0.0234714
DE_down	c2_SHETH_LIVER_CANCER_VS_TXNIP_LOSS_PAM1	1.57779	78	165	0.0235039
DE_down	c2_REACTOME_METABOLISM_OF_NON_CODING_RNA	2.3694	27	47	0.024132
DE_down	c2_SHETH_LIVER_CANCER_VS_TXNIP_LOSS_PAM5	2.3694	27	47	0.024132
DE_down	c2_OHGUCHI_LIVER_HNF4A_TARGETS_DN	2.3694	27	47	0.024132
DE_down	GO_GO_organophosphate_biosynthetic_process	1.35011	166	383	0.0242165
DE_down	c2_REACTOME_METABOLISM_OF_NUCLEOTIDES	2.16086	32	58	0.0246213
DE_down	GO_GO_single-organism_carbohydrate_catabolic_process	1.79322	50	99	0.0251996
DE_down	GO_GO_negative_regulation_of_protein_catabolic_process	1.75762	53	106	0.0252449
DE_down	GO_GO_mitotic_spindle_assembly	2.40152	26	45	0.0254965
DE_down	c2_GAL_LEUKEMIC_STEM_CELL_DN	1.65524	64	132	0.0254965
DE_down	c2_BENPORATH_EED_TARGETS	1.32784	182	424	0.0254965
DE_down	c2_REACTOME_PURINE_RIBONUCLEOSIDE_MONOPHOSPHATE_BIOSYNTHESIS	7.88568	9	11	0.0254965
DE_down	c2_MATTIOLI_MULTIPLE_MYELOMA_SUBGROUPS	7.88568	9	11	0.0254965
DE_down	c2_ZHENG_RESPONSE_TO_ARSENITE_DN	7.88568	9	11	0.0254965
DE_down	c2_NIELSEN_SCHWANNOMA_DN	7.88568	9	11	0.0254965
DE_down	c2_TORCHIA_TARGETS_OF_EWSR1_FLI1_FUSION_TOP20_DN	7.88568	9	11	0.0254965
DE_down	GO_GO_sister_chromatid_segregation	1.67583	61	125	0.0260672
DE_down	GO_GO_nuclear_transport	1.37181	147	336	0.0263451
DE_down	c2_RICKMAN_HEAD_AND_NECK_CANCER_A	2.43722	25	43	0.0268523
DE_down	c2_SMIRNOV_RESPONSE_TO_IR_2HR_DN	2.43722	25	43	0.0268523
DE_down	c2_MORI_MATURE_B_LYMPHOCYTE_DN	2.04864	35	65	0.0268847
DE_down	GO_GO_DNA_conformation_change	1.55953	78	166	0.0277884
DE_down	c2_LIU_SOX4_TARGETS_DN	1.41446	122	274	0.0278492
DE_down	GO_GO_acylglycerol_biosynthetic_process	2.19424	30	54	0.0278875
DE_down	GO_GO_neutral_lipid_biosynthetic_process	2.19424	30	54	0.0278875
DE_down	c2_DAIRKEE_CANCER_PRONE_RESPONSE_BPA	2.47714	24	41	0.028341
DE_down	c2_SERVITJA_ISLET_HNF1A_TARGETS_UP	1.8385	45	88	0.0285708
DE_down	c2_FARMER_BREAST_CANCER_BASAL_VS_LULMINAL	1.4436	109	242	0.0285708
DE_down	c2_HEDENFALK_BREAST_CANCER_BRCA1_VS_BRCA2	1.5991	70	147	0.0289459
DE_down	c6_KRAS.300_UP.V1_UP	2.21312	29	52	0.0298737
DE_down	c2_KEGG_AMINOACYL_TRNA_BIOSYNTHESIS	2.52207	23	39	0.0298925
DE_down	c2_REACTOME_REGULATION_OF_MRNA_STABILITY_BY_PROTEINS_THAT_BIND_AU_RICH_ELEMENTS	1.89519	41	79	0.0300097
DE_down	GO_GO_protein_import	1.44719	106	235	0.0302677
DE_down	c2_LIAO_METASTASIS	1.31042	190	446	0.0302677
DE_down	c2_KUMAR_TARGETS_OF_MLL_AF9_FUSION	1.43523	110	245	0.030729
DE_down	c2_KRIEG_HYPOXIA_NOT_VIA_KDM3A	1.25841	259	623	0.030729
DE_down	c2_SANA_RESPONSE_TO_IFNG_DN	1.96895	37	70	0.030729
DE_down	GO_GO_regulation_of_ion_transport	1.42964	112	250	0.030729
DE_down	c2_HILLION_HMGA1_TARGETS	2.06918	33	61	0.030729
DE_down	c2_BILANGES_SERUM_SENSITIVE_GENES	2.06918	33	61	0.030729
DE_down	c2_JEON_SMAD6_TARGETS_DN	5.84131	10	13	0.030729
DE_down	c2_PIONTEK_PKD1_TARGETS_DN	5.84131	10	13	0.030729
DE_down	c2_MADAN_DPPA4_TARGETS	5.84131	10	13	0.030729
DE_down	GO_GO_regulation_of_neural_precursor_cell_proliferation	2.23374	28	50	0.0315366
DE_down	c2_KEGG_CELL_CYCLE	1.67134	58	119	0.0322953
DE_down	c2_HELLER_HDAC_TARGETS_SILENCED_BY_METHYLATION_DN	1.47743	94	206	0.0324514
DE_down	c2_CHANDRAN_METASTASIS_TOP50_UP	2.63126	21	35	0.0326197
DE_down	c2_NAKAYAMA_SOFT_TISSUE_TUMORS_PCA1_DN	2.63126	21	35	0.0326197
DE_down	GO_GO_respiratory_electron_transport_chain	1.69586	55	112	0.0327984
DE_down	GO_GO_nucleoside_diphosphate_metabolic_process	1.84232	43	84	0.0328359
DE_down	c6_ESC_J1_UP_LATE.V1_DN	1.59455	68	143	0.0331038
DE_down	c2_CHIANG_LIVER_CANCER_SUBCLASS_CTNNB1_UP	1.79578	46	91	0.0332544
DE_down	c2_WONG_PROTEASOME_GENE_MODULE	2.25633	27	48	0.0335339
DE_down	c2_HUMMEL_BURKITTS_LYMPHOMA_UP	2.69849	20	33	0.0339248
DE_down	GO_GO_DNA_replication_initiation	2.69849	20	33	0.0339248
DE_down	GO_GO_spindle_localization	2.69849	20	33	0.0339248
DE_down	c2_MYLLYKANGAS_AMPLIFICATION_HOT_SPOT_17	4.81953	11	15	0.03452
DE_down	c2_KAAB_HEART_ATRIUM_VS_VENTRICLE_UP	1.53923	77	165	0.0347166
DE_down	c2_JAIN_NFKB_SIGNALING	1.98233	35	66	0.0353099
DE_down	c2_BILANGES_SERUM_SENSITIVE_VIA_TSC2	2.77694	19	31	0.0353366
DE_down	c6_JNK_DN.V1_DN	1.72332	51	103	0.035666
DE_down	c2_SMID_BREAST_CANCER_NORMAL_LIKE_UP	1.54947	74	158	0.0362534
DE_down	c2_PECE_MAMMARY_STEM_CELL_UP	1.6463	59	122	0.0362534
DE_down	c6_AKT_UP_MTOR_DN.V1_DN	1.6463	59	122	0.0362534
DE_down	c2_KUROKAWA_LIVER_CANCER_CHEMOTHERAPY_DN	2.86969	18	29	0.0365483
DE_down	c2_WILLIAMS_ESR1_TARGETS_UP	4.20652	12	17	0.036842
DE_down	c2_YE_METASTATIC_LIVER_CANCER	4.20652	12	17	0.036842
DE_down	c2_LEE_METASTASIS_AND_RNA_PROCESSING_UP	4.20652	12	17	0.036842
DE_down	GO_GO_negative_regulation_of_catabolic_process	1.53656	76	163	0.037068
DE_down	GO_GO_regulation_of_cell_morphogenesis	1.33113	160	372	0.0370798
DE_down	c2_REACTOME_PURINE_METABOLISM	2.98102	17	27	0.037483
DE_down	c2_KUMAR_PATHOGEN_LOAD_BY_MACROPHAGES	1.49562	85	185	0.037483
DE_down	c2_VANHARANTA_UTERINE_FIBROID_WITH_7Q_DELETION_UP	1.98971	34	64	0.0376457
DE_down	c2_GROSS_HIF1A_TARGETS_DN	3.79794	13	19	0.0381743
DE_down	c2_SPIRA_SMOKERS_LUNG_CANCER_UP	3.11713	16	25	0.0382377
DE_down	GO_GO_inner_ear_development	1.7567	47	94	0.0383377
DE_down	c2_SMID_BREAST_CANCER_RELAPSE_IN_BRAIN_UP	3.28729	15	23	0.0386918
DE_down	c2_MARTINEZ_RESPONSE_TO_TRABECTEDIN_DN	1.4089	112	252	0.0394988
DE_down	c2_SAKAI_CHRONIC_HEPATITIS_VS_LIVER_CANCER_UP	1.91083	37	71	0.0394988
DE_down	c2_YU_MYC_TARGETS_UP	2.33927	24	42	0.0399655
DE_down	c2_SANSOM_WNT_PATHWAY_REQUIRE_MYC	2.33927	24	42	0.0399655
DE_down	GO_GO_nuclear_envelope_disassembly	2.33927	24	42	0.0399655
DE_down	c2_YAO_TEMPORAL_RESPONSE_TO_PROGESTERONE_CLUSTER_16	2.12068	29	53	0.0399655
DE_down	c2_REACTOME_ORC1_REMOVAL_FROM_CHROMATIN	1.99761	33	62	0.0403279
DE_down	GO_GO_glial_cell_differentiation	1.69199	52	106	0.0403402
DE_down	c2_GARY_CD5_TARGETS_UP	1.30987	173	406	0.0408971
DE_down	c2_MCBRYAN_PUBERTAL_BREAST_6_7WK_UP	1.54409	72	154	0.0413177
DE_down	c2_REACTOME_MRNA_SPLICING_MINOR_PATHWAY	2.37346	23	40	0.0424845
DE_down	GO_GO_mitotic_nuclear_envelope_disassembly	2.37346	23	40	0.0424845
DE_down	GO_GO_negative_regulation_of_nitrogen_compound_metabolic_process	1.186	424	1058	0.0426132
DE_down	c6_RB_DN.V1_UP	1.66469	54	111	0.0426171
DE_down	c2_GALE_APL_WITH_FLT3_MUTATED_UP	2.13639	28	51	0.0427699
DE_down	c2_BROWNE_HCMV_INFECTION_12HR_DN	1.85093	39	76	0.0436437
DE_down	GO_GO_nucleoside_phosphate_catabolic_process	1.85093	39	76	0.0436437
DE_down	c2_REACTOME_DNA_REPAIR	1.7208	48	97	0.0441051
DE_down	c2_NIKOLSKY_BREAST_CANCER_8Q12_Q22_AMPLICON	1.79896	42	83	0.0442561
DE_down	c2_KORKOLA_SEMINOMA_UP	2.41194	22	38	0.0448198
DE_down	c2_LEE_LIVER_CANCER_MYC_UP	2.41194	22	38	0.0448198
DE_down	c2_MELLMAN_TUT1_TARGETS_DN	2.41194	22	38	0.0448198
DE_down	c6_RAF_UP.V1_DN	1.56796	66	140	0.0448198
DE_down	GO_GO_mitotic_sister_chromatid_segregation	1.66289	53	109	0.0458187
DE_down	c2_MOREAUX_MULTIPLE_MYELOMA_BY_TACI_DN	1.51604	75	162	0.0463636
DE_down	c2_HUANG_GATA2_TARGETS_DN	2.01519	31	58	0.046507
DE_down	c2_REACTOME_REGULATION_OF_MITOTIC_CELL_CYCLE	1.85341	38	74	0.0469755
DE_down	c2_RODWELL_AGING_KIDNEY_UP	1.37123	123	281	0.0473665
DE_down	c6_SIRNA_EIF4GI_UP	1.79987	41	81	0.047651
DE_down	GO_GO_positive_regulation_of_cellular_protein_metabolic_process	1.19364	376	934	0.0483487
DE_down	GO_GO_glutamine_family_amino_acid_metabolic_process	2.17233	26	47	0.0490332
DE_down	c2_HOEBEKE_LYMPHOID_STEM_CELL_UP	1.92532	34	65	0.0490332
DE_down	c2_ZHAN_MULTIPLE_MYELOMA_CD1_AND_CD2_UP	1.92532	34	65	0.0490332
DE_down	GO_GO_negative_regulation_of_gene_expression	1.18016	428	1071	0.0493238
DE_down	c2_TAYLOR_METHYLATED_IN_ACUTE_LYMPHOBLASTIC_LEUKEMIA	2.02501	30	56	0.0497113
DE_down	c2_CHESLER_BRAIN_HIGHEST_EXPRESSION	2.50547	20	34	0.0497113
DE_down	c2_RAMASWAMY_METASTASIS_DN	2.50547	20	34	0.0497113
DE_down	c2_BILANGES_RAPAMYCIN_SENSITIVE_GENES	2.50547	20	34	0.0497113
DE_down	c6_KRAS.BREAST_UP.V1_UP	2.50547	20	34	0.0497113
DE_down	c2_BIOCARTA_RANMS_PATHWAY	7.00749	8	10	0.0497113
DE_down	c2_CAFFAREL_RESPONSE_TO_THC_8HR_3_DN	7.00749	8	10	0.0497113
DE_down	GO_GO_base-excision_repair,_AP_site_formation	7.00749	8	10	0.0497113
DE_down	GO_GO_maturation_of_LSU-rRNA	7.00749	8	10	0.0497113
DE_down	GO_GO_peptidyl-arginine_methylation	7.00749	8	10	0.0497113
DE_down	c2_STEIN_ESRRA_TARGETS_UP	1.33099	145	337	0.049818
DE_down	c2_LEE_NEURAL_CREST_STEM_CELL_UP	1.85603	37	72	0.0498853
DE_down	c2_PASINI_SUZ12_TARGETS_UP	1.85603	37	72	0.0498853
DE= differentially expressed
