# Supplementary material for: SPT6-driven error-free DNA repair safeguards genomic stability of glioblastoma cancer stem-like cells
Source: Nat Commun. 2020 Sep 18;11:4709. doi: 10.1038/s41467-020-18549-8 (PMC7501306; doi:10.1038/s41467-020-18549-8)
Supplement: Supplementary file 7 — Supplementary Data 5 [file 41467_2020_18549_MOESM7_ESM.xlsx]

## Sheet: Analysis (Suva et al 2014)
Supplementary Data 5_Differential gene expression analysis of Suva et al (GSCs vs DGCs)
gene_name	log2FC	AveExpr	P.Value	adj.P.Val
S100B	7.55651	6.69148	4.35242e-21	6.85724e-17
OLIG2	6.30081	3.97071	7.50007e-19	5.90818e-15
AHNAK	-3.86847	2.65752	1.3073e-18	6.86552e-15
VEGFC	-6.15183	4.58104	3.06224e-18	1.20614e-14
NAT8L	4.47296	2.80012	8.28369e-18	2.27394e-14
PTPRZ1	7.24713	5.67821	9.83122e-18	2.27394e-14
TTYH1	6.5062	4.87091	1.01032e-17	2.27394e-14
COL1A2	-6.45508	8.79323	3.29434e-17	6.48779e-14
NCAN	6.83658	4.48025	3.99109e-17	6.98662e-14
OLIG1	6.64833	4.10021	7.73501e-17	1.21865e-13
COL5A2	-5.58815	5.6999	9.6836e-17	1.38696e-13
FAP	-5.24098	3.906	1.06944e-16	1.40408e-13
ITGA11	-5.65507	5.58857	1.18355e-16	1.41928e-13
MET	-5.97641	4.17588	1.26118e-16	1.41928e-13
PDCD1LG2	-3.91012	1.95506	1.73714e-16	1.79338e-13
SOX2	5.23976	5.0967	1.82127e-16	1.79338e-13
PHF11	-4.05875	2.27024	2.25466e-16	2.06366e-13
COL20A1	6.41589	3.85096	2.63584e-16	2.06366e-13
SOX8	5.50037	3.74752	2.64078e-16	2.06366e-13
MYOF	-6.25337	5.35603	2.71997e-16	2.06366e-13
COL1A1	-6.65546	8.12817	2.75067e-16	2.06366e-13
KCNJ10	4.43818	2.35555	5.3815e-16	3.80948e-13
COL9A3	6.32811	5.93263	5.69612e-16	3.80948e-13
FREM2	4.24255	2.27844	6.03217e-16	3.80948e-13
HTATIP2	-4.20221	2.26189	6.04488e-16	3.80948e-13
BMP7	5.6689	4.19145	6.47503e-16	3.92362e-13
AHNAK2	-4.8474	4.11246	9.05086e-16	4.93757e-13
NNMT	-5.49955	4.63213	9.05675e-16	4.93757e-13
TUBB2B	3.51483	8.44035	9.08851e-16	4.93757e-13
LOC100127888	4.74866	2.64117	1.00352e-15	5.27014e-13
VCL	-3.54658	6.27771	1.04553e-15	5.31365e-13
ACSS1	5.45254	3.40191	1.09526e-15	5.35087e-13
NDRG2	4.97595	3.82086	1.12078e-15	5.35087e-13
LTBP2	-5.0856	4.08397	1.23468e-15	5.72128e-13
GNG4	4.06063	4.08961	1.54577e-15	6.94758e-13
PLP1	5.49825	3.67551	1.58751e-15	6.94758e-13
C1orf133	-4.6019	3.67599	1.98202e-15	8.43967e-13
AIF1L	5.42919	5.25605	2.18689e-15	9.06696e-13
RRAS	-3.64948	5.01989	2.32313e-15	9.38486e-13
CLCF1	-4.91566	3.06727	2.79523e-15	1.10097e-12
IL7R	-4.12713	2.41367	2.86975e-15	1.10275e-12
GALC	-3.59182	2.06259	3.51316e-15	1.31785e-12
PMP2	6.55422	4.85526	4.01495e-15	1.47106e-12
RLBP1	4.21388	2.31081	5.05537e-15	1.81017e-12
CAV1	-6.07472	5.48694	6.15693e-15	2.13792e-12
FAM180A	-4.98452	2.87051	6.2421e-15	2.13792e-12
CAV2	-4.6214	3.44618	9.59353e-15	3.15461e-12
ELL2	-4.33898	4.28821	9.61101e-15	3.15461e-12
DAB2	-5.77823	3.7876	1.04926e-14	3.3737e-12
TBC1D2	-4.38698	3.78041	1.12605e-14	3.54817e-12
STC2	-5.02326	5.04658	1.21515e-14	3.75385e-12
GAS7	5.3665	4.03181	1.39071e-14	4.1546e-12
TEX15	3.17047	2.02918	1.39761e-14	4.1546e-12
NKAIN1	4.48306	2.75823	1.68717e-14	4.92247e-12
LAMC3	2.90865	1.73969	1.72573e-14	4.94344e-12
SLC35F1	4.46014	3.44885	1.88621e-14	5.26317e-12
EDIL3	-5.52329	5.50466	1.90416e-14	5.26317e-12
AMIGO2	-5.39542	3.67137	2.00066e-14	5.43455e-12
CLSTN2	-3.65151	1.96367	2.51266e-14	6.70966e-12
SAMD9	-4.67268	2.85495	2.58111e-14	6.77757e-12
C21orf7	-4.99712	4.25079	3.2398e-14	8.36772e-12
COL6A1	-2.45897	9.05814	3.54467e-14	9.00747e-12
SPOCD1	-4.09681	2.75872	3.80249e-14	9.50925e-12
LOC100499467	2.87786	5.52755	4.40858e-14	1.08527e-11
AK5	-4.36594	2.47064	5.07282e-14	1.22957e-11
LMO7	-4.4295	4.8365	5.44102e-14	1.26411e-11
COBL	4.31671	2.54112	5.44485e-14	1.26411e-11
OBFC2A	-3.66488	2.74856	5.51358e-14	1.26411e-11
ASCL1	4.80868	2.65417	5.53626e-14	1.26411e-11
ADM	-4.68785	4.13362	6.15715e-14	1.37618e-11
TMPRSS5	3.67585	2.67359	6.20175e-14	1.37618e-11
RIPPLY2	3.12154	1.56077	6.29284e-14	1.37699e-11
POLR2B	-3.36318	7.55919	6.45165e-14	1.39241e-11
NLGN3	4.17271	5.91531	6.68939e-14	1.41801e-11
BICC1	-4.02036	3.53479	6.81007e-14	1.41801e-11
PALLD	-2.94967	5.80737	6.95974e-14	1.41801e-11
FAT4	-4.04269	2.14072	7.0199e-14	1.41801e-11
SCG3	3.37504	1.91852	7.02027e-14	1.41801e-11
GPR176	-4.07736	5.22122	7.74765e-14	1.54512e-11
SERPINE2	-3.54371	8.55019	8.01206e-14	1.57788e-11
PREX1	2.84751	4.90396	9.82525e-14	1.91107e-11
EMP1	-4.90274	5.06996	1.04595e-13	2.00807e-11
GNG7	3.41361	3.45396	1.06983e-13	2.00807e-11
NTN4	-4.81882	2.88705	1.07063e-13	2.00807e-11
BMP8B	4.27237	3.08124	1.08447e-13	2.01009e-11
CAMKV	3.13461	1.79587	1.14313e-13	2.08292e-11
MAP2	5.07081	5.19959	1.1502e-13	2.08292e-11
CHADL	4.83205	2.82672	1.18354e-13	2.11894e-11
GLDC	4.64004	4.03023	1.32507e-13	2.32828e-11
MIR22HG	-3.58851	3.54602	1.33002e-13	2.32828e-11
SEMA3C	-4.91548	4.13049	1.46019e-13	2.52805e-11
BCAR3	-3.92602	2.33536	1.53716e-13	2.63238e-11
TMEM145	3.67533	2.62378	1.57721e-13	2.67193e-11
BCAN	5.07511	2.8182	1.64458e-13	2.73214e-11
FLRT2	-3.44082	2.20334	1.64743e-13	2.73214e-11
WNK2	3.00989	1.92591	1.79321e-13	2.92286e-11
CPE	-4.52114	3.91839	1.79954e-13	2.92286e-11
ATP8B1	-3.41394	2.64817	1.84308e-13	2.96303e-11
ACSM2A	-3.74079	2.48804	1.88864e-13	3.00561e-11
MYH14	4.32832	4.30565	2.00613e-13	3.16066e-11
COL12A1	-5.77641	4.58537	2.47675e-13	3.86349e-11
FOSB	5.09412	4.58263	2.61696e-13	4.04218e-11
CYR61	-3.18878	7.19697	2.88172e-13	4.40791e-11
RAP1GAP	3.90319	2.21369	2.98326e-13	4.51935e-11
NPR3	-3.69993	2.36655	3.14754e-13	4.72281e-11
NPC2	-2.39377	8.22537	3.33293e-13	4.95381e-11
TNFSF4	-3.75293	2.54252	3.59719e-13	5.29661e-11
GJA1	-4.65093	5.90607	3.94246e-13	5.70519e-11
IL15RA	-2.48355	1.24177	3.95391e-13	5.70519e-11
MMP15	2.86693	4.23626	3.98331e-13	5.70519e-11
HEBP2	-2.39937	6.48261	4.52172e-13	6.41799e-11
FSIP1	-5.30304	3.56546	4.71543e-13	6.63317e-11
GPM6B	5.29246	4.18718	5.0963e-13	7.10551e-11
AXL	-4.78688	6.04888	5.31116e-13	7.34012e-11
RGS4	-5.32832	4.02728	5.7935e-13	7.93709e-11
MYH9	-2.87481	8.12476	6.49367e-13	8.81963e-11
LOX	-5.40549	4.22942	7.35093e-13	9.89862e-11
P4HA2	-3.69229	5.53486	8.24253e-13	1.10052e-10
KCNQ2	5.15563	4.14064	9.0121e-13	1.19316e-10
POU3F3	4.39344	4.15034	1.02354e-12	1.34383e-10
MSC	-3.69169	3.09659	1.11712e-12	1.45456e-10
GBP2	-3.27492	1.87393	1.16986e-12	1.51075e-10
MMP14	-5.60587	4.73668	1.20268e-12	1.53857e-10
ARHGAP23	-3.11241	5.42537	1.21093e-12	1.53857e-10
BRSK2	3.96068	2.62082	1.23301e-12	1.55409e-10
LOXL2	-3.20908	5.92795	1.29629e-12	1.61106e-10
TRAF4	2.12708	7.30347	1.29866e-12	1.61106e-10
FGFBP3	4.68316	3.84204	1.31329e-12	1.61647e-10
SPARC	-2.10209	10.275	1.32665e-12	1.62027e-10
HES6	3.76806	6.09022	1.48886e-12	1.79314e-10
CPXM1	5.47227	3.69017	1.49097e-12	1.79314e-10
SLC14A1	-5.05764	2.97478	1.5526e-12	1.85312e-10
FSTL1	-3.76383	7.80305	1.57615e-12	1.86683e-10
DOK5	-3.69789	2.72557	1.58778e-12	1.86683e-10
TSHZ3	-2.92687	2.26852	1.60846e-12	1.87705e-10
GLB1L2	5.0513	3.96006	1.62031e-12	1.87705e-10
GOLM1	2.1559	6.63148	1.7979e-12	2.05324e-10
LPPR5	3.90474	2.25391	1.79846e-12	2.05324e-10
ARHGDIG	2.72643	1.64867	1.88409e-12	2.13552e-10
FAM59B	3.79858	2.55553	1.96818e-12	2.2149e-10
PDGFRB	-3.6828	3.86874	1.99447e-12	2.22857e-10
IL32	-2.85227	1.51982	2.16644e-12	2.40368e-10
FAM198A	3.10034	1.9554	2.27608e-12	2.50767e-10
PODXL2	4.6535	3.21377	2.42922e-12	2.64514e-10
METRN	3.45298	7.36478	2.43444e-12	2.64514e-10
CERS1	3.25107	2.86082	2.47043e-12	2.66586e-10
SOX5	3.58663	2.70807	2.88533e-12	3.09241e-10
BAI1	5.1833	3.9535	3.2183e-12	3.42597e-10
DPYSL5	4.78957	2.99862	3.2454e-12	3.43163e-10
MIR4709	-2.28832	6.03328	3.27054e-12	3.43516e-10
TSPAN4	-2.17903	6.69082	3.34519e-12	3.4903e-10
SCG5	-5.70215	5.24913	3.46478e-12	3.59129e-10
CNTFR	4.29471	2.97605	3.66605e-12	3.77507e-10
TCFL5	3.52649	5.07985	3.69228e-12	3.7774e-10
SCRG1	5.74759	6.43065	3.92877e-12	3.9934e-10
TAGLN	-4.13276	7.5778	4.25719e-12	4.29949e-10
POU3F2	3.82918	3.99986	4.48302e-12	4.49873e-10
MVP	-4.93712	4.05956	4.59893e-12	4.58583e-10
LRRC4	3.24597	1.96396	4.65057e-12	4.60816e-10
MAGED2	1.75311	7.88994	4.77994e-12	4.70675e-10
GLRX	-3.30216	3.52863	4.91683e-12	4.81147e-10
WSCD1	4.75739	3.00722	5.32187e-12	5.1621e-10
ABLIM3	-5.02473	3.50326	5.34067e-12	5.1621e-10
GPX8	-2.3906	5.66928	5.52159e-12	5.30443e-10
EDNRA	-3.18928	1.84129	6.18227e-12	5.90313e-10
RNF165	2.07169	1.0805	6.24138e-12	5.92367e-10
LY96	-2.95644	3.05491	6.57636e-12	6.20423e-10
ATP10D	-3.31651	3.08296	6.73963e-12	6.32041e-10
BK250D10.8	2.54546	1.84387	7.28311e-12	6.78967e-10
SEPT3	3.83791	3.32447	7.50966e-12	6.95969e-10
LURAP1L	-3.56397	1.97649	7.69641e-12	7.09104e-10
NUP210	4.88558	3.90353	7.82691e-12	7.16936e-10
NTN1	3.63324	3.17872	8.23267e-12	7.49744e-10
NOTCH1	2.73203	5.08001	8.43398e-12	7.63663e-10
C2orf72	3.29043	2.05763	8.63555e-12	7.77446e-10
BDNF	-3.86032	2.65875	8.72798e-12	7.80775e-10
TBX21	3.14154	1.68189	8.77164e-12	7.80775e-10
TGFBR2	-2.85811	4.66727	8.85466e-12	7.83736e-10
LRRC15	-3.33186	1.75565	8.97566e-12	7.86349e-10
MAST1	2.98791	2.09598	8.984e-12	7.86349e-10
ANXA2P3	-4.17279	5.66321	9.5104e-12	8.25822e-10
HRASLS	3.43032	2.36887	9.56372e-12	8.25822e-10
IQCK	3.81948	4.93108	9.59223e-12	8.25822e-10
BGN	-4.48866	6.72907	9.91833e-12	8.49257e-10
MYBL2	2.00513	6.21902	1.0235e-11	8.71633e-10
SLCO4A1	4.00806	3.44479	1.03679e-11	8.78207e-10
DNAH9	3.83032	2.05204	1.06548e-11	8.97679e-10
RNF157	4.34362	3.52235	1.15686e-11	9.69482e-10
RFTN1	-3.76841	3.60272	1.33485e-11	1.11273e-09
IL15	-2.80156	1.51864	1.46136e-11	1.20902e-09
LPHN3	3.6938	3.0981	1.47142e-11	1.20902e-09
ACTN1	-2.60514	7.80947	1.47498e-11	1.20902e-09
C8orf46	3.16949	2.36119	1.48106e-11	1.20902e-09
ATP1B2	5.18123	3.9336	1.54921e-11	1.25814e-09
COL6A3	-5.88164	4.92338	1.73246e-11	1.39974e-09
PLLP	3.84113	2.6058	1.79034e-11	1.43912e-09
PGRMC2	-1.85101	5.59048	1.82368e-11	1.45848e-09
MSRB3	-3.94472	3.00033	1.8553e-11	1.47628e-09
PRSS23	-4.10168	8.06027	1.92527e-11	1.52425e-09
IGFBP7	-6.00654	7.66986	1.98565e-11	1.56419e-09
HLA-E	-3.07564	5.40605	2.0382e-11	1.59761e-09
PCCB	1.69089	5.95403	2.07415e-11	1.61229e-09
CHAC1	-4.35022	2.79793	2.07741e-11	1.61229e-09
CEBPB	-1.9111	6.80526	2.18637e-11	1.68854e-09
CLMP	-4.75589	5.6883	2.21362e-11	1.6989e-09
PAM	-2.29918	5.57121	2.22135e-11	1.6989e-09
VASN	-3.85891	5.36266	2.25565e-11	1.7168e-09
GRIK3	4.33665	2.32943	2.28055e-11	1.7274e-09
EYA2	4.26504	2.8279	2.39334e-11	1.80417e-09
DBI	2.42072	9.29296	2.41256e-11	1.80999e-09
FOSL2	-3.13985	4.83483	2.45006e-11	1.82942e-09
LOC100132891	-2.9101	2.5039	2.54886e-11	1.89422e-09
ITPRIPL2	-3.78859	4.31521	2.56568e-11	1.89776e-09
SEC11C	1.95019	5.72839	2.59373e-11	1.90954e-09
UBE2H	-2.00241	5.99542	2.61007e-11	1.91264e-09
P2RX5	2.65588	2.49839	2.74404e-11	2.00149e-09
TPM4	-1.78574	8.74725	2.91832e-11	2.11881e-09
LGI2	5.57276	3.4803	3.02485e-11	2.18608e-09
KIF21A	3.07307	3.73968	3.19043e-11	2.29521e-09
EFEMP1	-4.62999	3.85975	3.24006e-11	2.32033e-09
ANXA2P1	-4.23953	5.57276	3.43887e-11	2.45156e-09
FBLN5	-3.27145	3.63359	3.66599e-11	2.6017e-09
SGMS2	-3.19569	1.81966	3.83197e-11	2.7073e-09
FXYD6	4.20873	5.93401	3.84972e-11	2.70769e-09
SLC46A3	-2.88515	2.03388	4.11428e-11	2.87941e-09
MAP3K1	2.84756	5.14693	4.13041e-11	2.87941e-09
PRNP	-2.52128	7.25699	4.19536e-11	2.9118e-09
SP100	-2.5847	2.73006	4.25775e-11	2.94214e-09
GPRC5B	3.7811	4.22297	4.31015e-11	2.96535e-09
LOC100506421	3.978	3.02237	4.35056e-11	2.98014e-09
SOX1	4.45048	3.3018	4.49589e-11	3.06635e-09
ODC1	1.57072	8.76453	4.61809e-11	3.13612e-09
PDE3B	2.36455	1.62712	4.71661e-11	3.18928e-09
ELOVL2	3.20903	2.68638	4.81092e-11	3.23915e-09
DHODH	1.74548	4.07689	4.84755e-11	3.24992e-09
GLIPR1	-4.14616	3.80986	4.98687e-11	3.32916e-09
ANXA2	-4.57652	7.56519	5.04314e-11	3.35252e-09
CCNDBP1	-1.99231	4.09615	5.09725e-11	3.37425e-09
IFITM10	-3.74167	3.13456	5.31871e-11	3.50612e-09
SEC24D	-2.25975	4.95768	5.38811e-11	3.53707e-09
LBH	-4.33753	7.10173	5.47302e-11	3.5779e-09
CCL26	-1.76819	0.884096	5.5597e-11	3.61955e-09
GRN	-1.80993	8.94414	6.54735e-11	4.245e-09
SNRPD1	1.52002	7.67736	6.79184e-11	4.37384e-09
CADM4	4.16638	6.20149	6.8016e-11	4.37384e-09
PLEKHB1	4.27307	4.09868	6.89499e-11	4.41588e-09
GABARAPL1	-1.8562	5.22639	7.25752e-11	4.62924e-09
BEND6	-2.04401	1.15255	7.51213e-11	4.77233e-09
RTN4RL2	2.82522	4.39367	7.75578e-11	4.89112e-09
CTXN1	2.23106	6.71532	7.76122e-11	4.89112e-09
PTRF	-2.71749	8.59531	8.03774e-11	5.0452e-09
SBK1	3.51835	3.85762	8.25959e-11	5.16388e-09
SPTBN2	3.27565	3.40945	8.30643e-11	5.17264e-09
HSPD1	1.58901	8.22697	8.41099e-11	5.21713e-09
MAFK	-2.54936	4.79314	8.58342e-11	5.30109e-09
SAPCD2	2.48937	6.45388	8.61364e-11	5.30109e-09
MDGA1	-2.35	1.34044	8.71211e-11	5.34083e-09
GPR155	2.52862	3.0495	8.78105e-11	5.36223e-09
ACTC1	-3.37563	2.96793	8.97872e-11	5.46177e-09
CD109	-3.92215	3.80367	9.09774e-11	5.50532e-09
IGFBP4	-1.78425	8.3369	9.1202e-11	5.50532e-09
PTGER4	-2.87347	1.60841	9.23936e-11	5.55596e-09
F2RL2	-3.97906	2.23954	9.47376e-11	5.67041e-09
SOX21	3.6844	2.19564	9.53726e-11	5.67041e-09
ANXA2P2	-4.74157	5.84342	9.53767e-11	5.67041e-09
GLT25D2	3.31111	3.94146	9.63757e-11	5.70827e-09
FAM129A	-2.96412	3.34374	9.74205e-11	5.74854e-09
CSRP1	-2.72134	7.77943	1.0133e-10	5.95691e-09
HSPB6	-4.85893	4.39797	1.05488e-10	6.17828e-09
OXTR	-4.83966	3.26082	1.07317e-10	6.26212e-09
NEXN	-4.10602	4.76991	1.08752e-10	6.32244e-09
FAM114A1	-2.9013	4.90499	1.10667e-10	6.41012e-09
NAV3	-2.87463	1.8426	1.1264e-10	6.5005e-09
TIMP1	-2.4818	8.20429	1.13522e-10	6.5275e-09
DKK3	-4.12922	6.84517	1.16639e-10	6.65921e-09
C16orf74	3.27561	3.35933	1.16658e-10	6.65921e-09
SQSTM1	-1.76707	7.59732	1.23863e-10	7.04497e-09
COL8A1	-5.58304	5.53381	1.24314e-10	7.04522e-09
TPD52	2.96932	3.16855	1.25038e-10	7.06083e-09
CRISPLD1	4.44388	3.6652	1.25732e-10	7.07467e-09
HLX	-1.58119	1.64218	1.26472e-10	7.09098e-09
CORO7	2.00709	3.98275	1.28503e-10	7.17928e-09
C1orf61	6.1706	5.40435	1.32995e-10	7.40403e-09
SCG2	-3.25456	3.09023	1.3564e-10	7.50651e-09
PXK	-2.17603	4.31424	1.35789e-10	7.50651e-09
MME	-4.08229	2.83079	1.39263e-10	7.6612e-09
HILS1	2.58425	1.6354	1.3956e-10	7.6612e-09
PEG3	3.02017	2.94358	1.42719e-10	7.80742e-09
FLNC	-4.45994	4.14689	1.45095e-10	7.90991e-09
RAB33A	3.10578	3.96696	1.48271e-10	8.05521e-09
PELI1	3.21473	3.4227	1.59497e-10	8.63529e-09
DACT1	-3.43474	2.79795	1.63686e-10	8.82507e-09
TUBB2A	1.60217	7.39265	1.64122e-10	8.82507e-09
VGF	5.81634	4.95799	1.64968e-10	8.8404e-09
DAAM2	-2.76315	3.29575	1.68748e-10	8.99768e-09
SLC7A11	-3.99784	5.5334	1.69046e-10	8.99768e-09
SH3BGRL3	-3.02693	8.30091	1.72997e-10	9.16457e-09
HEY2	3.55451	2.18198	1.73344e-10	9.16457e-09
PARVA	-3.51152	2.68404	1.74716e-10	9.20619e-09
GCSH	1.82035	5.02907	1.75483e-10	9.21577e-09
CASP4	-3.90288	3.51551	1.8068e-10	9.45718e-09
LOC729080	1.87	4.43601	1.82583e-10	9.51052e-09
PCDH18	-4.04352	3.66552	1.82906e-10	9.51052e-09
ADRB2	-4.03166	2.5484	1.84532e-10	9.56348e-09
CD59	-2.55091	5.2369	1.86951e-10	9.65712e-09
NOP56	1.76564	7.78089	1.97989e-10	1.01938e-08
FAM19A5	4.09331	3.63461	2.0055e-10	1.02675e-08
B3GAT1	3.539	2.99053	2.00724e-10	1.02675e-08
LSAMP	3.17606	3.48747	2.37236e-10	1.2096e-08
SYT1	-2.96702	1.53864	2.47003e-10	1.25287e-08
DSE	-3.84798	3.43332	2.47313e-10	1.25287e-08
PMEPA1	-4.43913	4.00422	2.49374e-10	1.25926e-08
ARSJ	-2.51237	2.30705	2.5096e-10	1.26322e-08
RND3	-1.71618	5.27298	2.53383e-10	1.27135e-08
TP53INP2	-2.20807	5.00659	2.54956e-10	1.27519e-08
FBN1	-4.39344	5.09895	2.6452e-10	1.31883e-08
IRF9	-2.1619	4.91411	2.65818e-10	1.32112e-08
CYB5R2	-2.93984	2.03065	2.70736e-10	1.34134e-08
LAPTM4B	2.04804	7.62066	2.74038e-10	1.35344e-08
UGCG	-2.19785	6.77264	2.81936e-10	1.38809e-08
SPSB1	-2.7505	3.50746	2.89368e-10	1.42025e-08
SERPINE1	-4.12741	6.18991	3.16691e-10	1.54952e-08
FN1	-2.35271	1.42386	3.17954e-10	1.55082e-08
PCDH17	3.99205	2.65581	3.18925e-10	1.55082e-08
LRP10	-3.00026	6.46422	3.48059e-10	1.68728e-08
CHD7	3.559	4.05323	3.51146e-10	1.69702e-08
IGFBP5	-3.07726	8.38105	3.5861e-10	1.72108e-08
MAPK4	2.41198	2.33442	3.59348e-10	1.72108e-08
PTGR1	-2.26193	5.20496	3.59401e-10	1.72108e-08
SERTAD4	-2.77863	1.75539	3.62666e-10	1.73145e-08
COL6A2	-2.23145	5.02626	3.65879e-10	1.74152e-08
PLS3	-4.2628	5.59644	3.737e-10	1.77339e-08
STK17B	-2.53434	2.3083	3.75713e-10	1.77642e-08
FABP7	5.13325	5.12905	3.76595e-10	1.77642e-08
ETV1	1.83911	4.69396	3.81697e-10	1.79511e-08
CAST	-2.23149	5.58183	3.85264e-10	1.8065e-08
TMEM229B	3.33284	2.27366	3.8728e-10	1.81056e-08
ARHGAP24	-4.05572	2.94956	3.93552e-10	1.83444e-08
FAM155B	2.60941	1.91807	3.95937e-10	1.84011e-08
CASP1	-2.43147	1.78188	4.04173e-10	1.87287e-08
RRN3P1	1.72449	1.41373	4.0825e-10	1.88621e-08
C12orf34	2.6929	2.7597	4.16462e-10	1.91852e-08
FAM129B	-2.21115	7.03648	4.29521e-10	1.97292e-08
PTPRN	-3.88123	2.70216	4.32268e-10	1.97976e-08
MXRA5	-3.16183	1.68727	4.45023e-10	2.03227e-08
FOXJ1	2.28887	1.30548	4.51129e-10	2.0542e-08
PHF21B	2.6003	2.15091	4.82888e-10	2.19248e-08
RNASE4	-3.17675	2.87876	4.9248e-10	2.2296e-08
UNC80	2.01856	1.00928	4.97218e-10	2.24461e-08
SLC10A3	-1.74982	4.6134	5.17045e-10	2.32744e-08
LAYN	-3.28724	3.72778	5.19849e-10	2.3334e-08
PLXNB1	1.65193	5.84358	5.28584e-10	2.36586e-08
ISYNA1	2.86276	4.86059	5.36794e-10	2.39581e-08
RCOR2	3.41878	3.98265	5.39334e-10	2.40034e-08
CCL2	-1.82141	3.76162	5.42983e-10	2.40978e-08
DYNLT3	-1.9436	4.6189	5.77241e-10	2.55104e-08
PAQR6	1.80875	4.00383	5.78052e-10	2.55104e-08
BCL9L	-1.59514	5.44374	5.93182e-10	2.6105e-08
LINC00485	2.51999	3.4778	5.99362e-10	2.63035e-08
MICAL2	-3.91801	4.25892	6.24285e-10	2.72851e-08
FAM26E	-3.11048	1.64195	6.25194e-10	2.72851e-08
C10orf26	-2.10558	4.8087	6.27876e-10	2.73265e-08
C16orf72	-1.66439	4.63412	6.41118e-10	2.7826e-08
TPRG1L	-1.57632	4.37018	6.53305e-10	2.8277e-08
SYTL2	-3.63629	3.16099	6.65554e-10	2.87282e-08
TICAM2	-2.82623	2.20975	6.7069e-10	2.87922e-08
TMED7-TICAM2	-2.82623	2.20975	6.7069e-10	2.87922e-08
ZNF276	1.79346	4.32451	6.89182e-10	2.95056e-08
CERS4	3.19221	3.26735	6.93807e-10	2.96167e-08
MGAT1	-1.31845	6.53921	6.95536e-10	2.96167e-08
C1orf106	2.65327	2.30804	7.05416e-10	2.99564e-08
F3	-3.24722	3.23399	7.15831e-10	3.0317e-08
ELK3	-2.20438	6.04227	7.22119e-10	3.05013e-08
LOC728431	-1.86222	2.27994	7.41382e-10	3.12312e-08
TTC7A	-2.11961	2.88576	7.45294e-10	3.13123e-08
CPVL	3.84193	4.11792	7.50637e-10	3.14529e-08
SLC1A1	2.53296	1.66927	7.80606e-10	3.26219e-08
MYO1E	-2.68135	3.20335	7.89733e-10	3.2916e-08
B3GNT9	-2.48102	4.77467	7.92836e-10	3.29581e-08
HOXB13	-1.69667	1.00952	8.20739e-10	3.39716e-08
SOCS5	-2.13986	4.22526	8.21529e-10	3.39716e-08
HNRNPA3	1.61597	5.47912	8.37382e-10	3.45365e-08
GALNT10	-2.65138	5.95691	8.43919e-10	3.47153e-08
LYSMD3	-2.31686	3.10443	8.5556e-10	3.51025e-08
SLC25A13	1.85146	4.34624	8.65886e-10	3.54339e-08
TMSB10	-1.78466	12.1344	8.69144e-10	3.5475e-08
LOC400043	-3.56063	2.28284	8.89422e-10	3.61901e-08
FRMD6	-2.15353	5.77722	8.91258e-10	3.61901e-08
TWIST1	-3.9966	5.23504	9.27719e-10	3.74982e-08
FAM181B	5.30776	3.72696	9.28231e-10	3.74982e-08
GINS2	1.68228	6.12855	9.51011e-10	3.83202e-08
MBNL1	-1.73619	5.33208	9.57203e-10	3.84713e-08
SNAI2	-2.96418	5.20247	9.66226e-10	3.86625e-08
FUT9	2.07719	1.11402	9.6687e-10	3.86625e-08
ZFYVE1	-1.4571	3.4876	9.7682e-10	3.89615e-08
SERP2	-2.4634	1.56134	1.09745e-09	4.36625e-08
PAFAH1B3	1.77834	6.33002	1.11527e-09	4.41948e-08
THBS1	-3.63103	7.77978	1.11644e-09	4.41948e-08
SLC38A2	-2.59016	6.15813	1.15532e-09	4.56191e-08
APRT	1.21774	7.71428	1.18613e-09	4.67189e-08
AJUBA	-2.76408	4.40848	1.18996e-09	4.67525e-08
RAB11FIP5	-2.2077	4.51713	1.19804e-09	4.69529e-08
SELM	-2.88469	3.53024	1.20406e-09	4.7072e-08
CALCOCO2	-1.8079	4.32371	1.23798e-09	4.82782e-08
SNX9	-2.07661	5.34504	1.24518e-09	4.84392e-08
SCARB1	3.39688	6.27633	1.25247e-09	4.86026e-08
NOL12	1.89584	4.88334	1.27846e-09	4.94895e-08
DHRS13	2.88778	4.03703	1.28367e-09	4.95693e-08
PIGB	-2.14923	3.08839	1.36261e-09	5.23292e-08
VIM	-1.8161	12.0329	1.36445e-09	5.23292e-08
GPR98	2.17083	1.25084	1.36511e-09	5.23292e-08
STAMBPL1	-2.14814	2.53159	1.38508e-09	5.29659e-08
RBM7	-1.9523	3.6538	1.40646e-09	5.36532e-08
SLC25A33	1.39588	5.80478	1.43017e-09	5.44259e-08
ANKRD13B	1.68362	4.90275	1.43914e-09	5.46354e-08
ZNFX1	-1.98391	3.78825	1.51777e-09	5.7482e-08
TMEM121	2.07233	4.79802	1.52974e-09	5.77961e-08
LBR	1.705	5.64124	1.55412e-09	5.85768e-08
INSIG2	-1.86835	3.3596	1.59021e-09	5.97942e-08
RFX4	2.50043	1.27892	1.60135e-09	6.00697e-08
COL5A1	-4.45517	5.69322	1.61359e-09	6.03852e-08
FAM95B1	4.31552	2.58873	1.62541e-09	6.06181e-08
ITGB5	-2.18745	6.97009	1.62751e-09	6.06181e-08
NECAB2	2.73281	2.58806	1.66025e-09	6.16916e-08
AHCY	1.33713	6.66656	1.6805e-09	6.22971e-08
POLR2F	1.33656	7.6793	1.69318e-09	6.26198e-08
LRP8	2.21935	2.65905	1.70807e-09	6.30224e-08
PARP1	1.25211	7.48249	1.73353e-09	6.36843e-08
TRAP1	1.85861	6.23562	1.73409e-09	6.36843e-08
TPM2	-3.83982	6.42654	1.78943e-09	6.55638e-08
OGDHL	2.85401	1.95423	1.79525e-09	6.56244e-08
TMEM184A	-2.61282	4.24194	1.80184e-09	6.57131e-08
RAMP2	3.10365	2.18057	1.8459e-09	6.71643e-08
CFHR1	-3.47939	1.7662	1.92822e-09	6.99981e-08
FST	-5.21861	5.40768	1.96419e-09	7.11397e-08
AMY1A	-1.38692	2.88863	1.98468e-09	7.1717e-08
FDPS	1.61177	7.57763	2.0155e-09	7.26432e-08
ARL9	-1.59241	0.796203	2.02642e-09	7.26432e-08
MYO1C	-1.80126	5.97647	2.02993e-09	7.26432e-08
SLC39A13	-2.24774	6.43761	2.03137e-09	7.26432e-08
TOM1L2	-1.40836	4.62606	2.03336e-09	7.26432e-08
SPSB4	2.57967	3.78604	2.05436e-09	7.31452e-08
SLAIN1	3.39782	2.61417	2.0567e-09	7.31452e-08
TSPAN5	-2.63758	5.39904	2.08037e-09	7.38203e-08
ANKRD20A1	4.05244	2.93258	2.18658e-09	7.74146e-08
MYD88	-2.70135	4.15468	2.20371e-09	7.78463e-08
ANKRD20A4	4.04239	2.90187	2.21484e-09	7.80646e-08
DNAJC15	-3.61763	2.39166	2.24548e-09	7.89679e-08
IRF1	-2.68368	3.56967	2.44437e-09	8.57708e-08
SDC4	-2.37885	5.81883	2.50302e-09	8.76336e-08
ANXA5	-2.00125	8.09788	2.51756e-09	8.77978e-08
PRPF38A	1.27308	5.18472	2.51886e-09	8.77978e-08
THBS2	-3.24563	5.46639	2.55216e-09	8.86827e-08
CACYBP	1.14118	7.17181	2.5555e-09	8.86827e-08
GBP1	-3.06268	1.72581	2.66233e-09	9.21867e-08
LAMA1	2.82704	3.07008	2.67953e-09	9.2579e-08
MTSS1	4.49098	3.50883	2.69457e-09	9.2895e-08
LOC100133985	1.76603	1.54617	2.7085e-09	9.31714e-08
KLF15	2.26418	2.65482	2.72162e-09	9.34185e-08
FOSL1	-3.25434	4.46535	2.78374e-09	9.53431e-08
TMEM97	1.70243	6.11614	2.80536e-09	9.58752e-08
RHPN1	2.60334	2.80022	2.83855e-09	9.67996e-08
CDH11	-3.56352	4.65608	2.96946e-09	1.00954e-07
SKIL	-2.62079	2.64354	2.97318e-09	1.00954e-07
CITED2	-3.37753	6.64552	2.98807e-09	1.01221e-07
CBX3	1.4451	7.82481	2.99391e-09	1.01221e-07
EPHB3	3.12641	4.11516	3.02036e-09	1.01897e-07
ST3GAL6	2.76939	3.12756	3.07147e-09	1.0337e-07
LPL	4.13485	4.51078	3.07716e-09	1.0337e-07
SPP1	-2.67708	3.72187	3.08602e-09	1.03447e-07
ANKRD20A2	4.02342	2.9075	3.12218e-09	1.04437e-07
SLC25A46	-1.35464	5.50895	3.21162e-09	1.07201e-07
SLFN5	-3.35	2.60805	3.30731e-09	1.10162e-07
SAMD9L	-3.48463	2.64964	3.35624e-09	1.11556e-07
MACROD1	2.11646	3.80483	3.39417e-09	1.12579e-07
HTRA1	-1.71667	6.82774	3.40337e-09	1.12647e-07
P2RX5-TAX1BP3	-1.76907	7.08369	3.45415e-09	1.1385e-07
TAX1BP3	-1.76907	7.08369	3.45415e-09	1.1385e-07
SQLE	2.49067	7.16804	3.48643e-09	1.14674e-07
NDUFB9	1.2039	8.13717	3.50582e-09	1.15071e-07
CAPN2	-1.55663	6.35881	3.58722e-09	1.17498e-07
TRADD	-1.67285	4.15543	3.609e-09	1.1786e-07
MLC1	4.63287	5.39634	3.61323e-09	1.1786e-07
FAM134B	3.08975	2.90508	3.6583e-09	1.19084e-07
SERTAD1	-2.5117	5.08699	3.72085e-09	1.20793e-07
ATP5G2	1.16745	8.80601	3.72613e-09	1.20793e-07
LASP1	-1.55937	6.42005	3.74307e-09	1.20944e-07
LOC100505806	-2.97783	2.92995	3.74617e-09	1.20944e-07
ANKRD20A3	4.00857	2.90007	3.76989e-09	1.21461e-07
ANKRD13A	-1.63702	5.29696	3.79331e-09	1.21967e-07
CSNK1A1	-1.35841	6.61355	3.84611e-09	1.23412e-07
LOC641746	1.77319	3.34974	3.9135e-09	1.2532e-07
COL7A1	-2.95252	3.02233	3.93616e-09	1.25789e-07
ACTN2	2.26594	1.25622	3.95852e-09	1.26048e-07
ZDHHC22	3.5499	2.56397	3.9695e-09	1.26048e-07
APPL2	-1.86691	5.58589	3.97153e-09	1.26048e-07
VWA1	2.99537	4.01259	3.97624e-09	1.26048e-07
NRARP	2.52611	2.68982	3.9977e-09	1.26443e-07
ETV4	2.60512	5.63303	4.00477e-09	1.26443e-07
POLD4	-2.4803	4.97531	4.10229e-09	1.29263e-07
TUBB4A	1.22733	6.35519	4.19316e-09	1.31863e-07
B4GALNT4	1.90586	5.27416	4.22676e-09	1.32655e-07
OSR2	3.42406	2.59659	4.23686e-09	1.32707e-07
NPR2	-2.22218	3.37289	4.26729e-09	1.33395e-07
ACTA2	-3.50344	6.83316	4.31386e-09	1.34584e-07
CTSD	-1.92102	8.65408	4.33759e-09	1.34935e-07
IGSF11	3.68695	2.04681	4.34223e-09	1.34935e-07
WIPI1	-2.08254	4.8152	4.38525e-09	1.36002e-07
MSH5-SAPCD1	2.06535	3.97788	4.40247e-09	1.36002e-07
SAPCD1	2.06535	3.97788	4.40247e-09	1.36002e-07
ODZ3	-3.59076	5.09899	4.49527e-09	1.38493e-07
PTTG1IP	-1.78432	7.74057	4.50071e-09	1.38493e-07
CALD1	-2.91183	7.89746	4.52342e-09	1.38721e-07
TNS1	-2.68994	3.96896	4.52573e-09	1.38721e-07
UNC5B	-3.25618	3.632	4.55664e-09	1.39398e-07
C12orf75	-2.87686	5.16488	4.60995e-09	1.40673e-07
KDM2B	1.49077	4.49766	4.61617e-09	1.40673e-07
LHFPL4	2.94129	2.74183	4.74493e-09	1.44317e-07
SDS	-1.43567	6.7734	4.8261e-09	1.46503e-07
TDO2	-2.56967	1.95913	4.89489e-09	1.48306e-07
TRIL	2.84587	1.84992	4.9871e-09	1.50609e-07
LOC100132707	-2.51884	2.91628	4.99003e-09	1.50609e-07
DNAJB9	-1.93438	3.63077	5.03073e-09	1.51547e-07
SORD	1.63415	4.9846	5.05147e-09	1.51882e-07
IQGAP1	-1.32777	6.45788	5.06603e-09	1.52029e-07
KIAA1274	4.00843	4.60726	5.16719e-09	1.5477e-07
PLBD2	-1.4296	6.78056	5.24976e-09	1.56945e-07
ATP1A2	4.42984	2.67055	5.2793e-09	1.57529e-07
LOC283174	2.92961	2.16537	5.3258e-09	1.58616e-07
ARL4D	-2.71519	4.01566	5.36916e-09	1.59574e-07
GYG2	2.6504	2.62261	5.38393e-09	1.59574e-07
LOC100506649	1.97338	3.768	5.38833e-09	1.59574e-07
RTN4	-1.70291	8.57448	5.76805e-09	1.70498e-07
CXCR5	-1.74009	4.3025	5.79511e-09	1.70978e-07
TBC1D2B	-1.89708	3.95553	5.8318e-09	1.71738e-07
MANEAL	2.4814	4.68463	5.97796e-09	1.75413e-07
RASA1	-2.24976	5.46188	5.97887e-09	1.75413e-07
IGIP	-2.02535	2.1404	6.13021e-09	1.79519e-07
MTFP1	1.49671	5.04595	6.15826e-09	1.80006e-07
ABAT	2.61869	3.33297	6.24872e-09	1.82312e-07
CYB5R3	-1.14832	8.65403	6.3272e-09	1.84261e-07
MYLK	-3.51411	5.68958	6.46326e-09	1.87826e-07
ZNF503	-2.89849	4.22162	6.47346e-09	1.87826e-07
RTKN	1.74457	4.98865	6.52037e-09	1.88839e-07
TRANK1	-2.15915	1.60998	6.63297e-09	1.91747e-07
NT5E	-2.81109	7.37866	6.66865e-09	1.92426e-07
ARHGAP18	-3.21295	2.55513	6.69141e-09	1.9273e-07
FASN	1.54367	7.33198	6.7448e-09	1.93913e-07
ANKRD20A8P	3.89293	2.77096	6.79403e-09	1.94973e-07
SNRPB2	1.37607	7.84549	6.92866e-09	1.98475e-07
C1QBP	1.41612	8.30747	7.06828e-09	2.02107e-07
IRS1	-2.42289	2.27385	7.12324e-09	2.03309e-07
RUVBL1	1.04832	6.63563	7.17504e-09	2.04417e-07
SNPH	-2.6788	2.28045	7.38448e-09	2.10005e-07
MCF2L	2.81956	1.87538	7.40824e-09	2.10301e-07
MARCH4	-3.13193	2.16613	7.69388e-09	2.18016e-07
ENHO	2.5372	2.43548	7.72487e-09	2.18502e-07
KLF10	-2.11105	4.01865	7.7409e-09	2.18562e-07
FHL2	-3.94992	5.49202	7.90346e-09	2.22753e-07
PPP1R18	-2.20451	5.34068	7.93686e-09	2.23295e-07
TMEM45A	-1.52531	3.50449	7.97416e-09	2.23795e-07
ATG4A	-1.81487	2.77488	7.98303e-09	2.23795e-07
C10orf58	1.86592	4.52877	8.13871e-09	2.27754e-07
TOLLIP	-1.79908	4.48487	8.28088e-09	2.3123e-07
KCNIP2	2.51232	1.84394	8.29229e-09	2.3123e-07
OPTN	-2.94144	4.01727	8.40984e-09	2.33988e-07
SMAD7	-3.58229	3.02757	8.42088e-09	2.33988e-07
RBM38	1.96958	4.68462	8.58088e-09	2.38014e-07
VASP	-1.97695	5.92023	8.70339e-09	2.40988e-07
PICALM	-1.722	6.74807	8.86958e-09	2.45158e-07
TRPC4	-2.18018	1.34697	9.00884e-09	2.48217e-07
LGALS1	-1.95861	11.346	9.01176e-09	2.48217e-07
DDR2	-2.28959	3.71585	9.12743e-09	2.50964e-07
TRAM2	-2.87126	7.04988	9.2214e-09	2.53107e-07
CKB	2.80285	8.92761	9.3839e-09	2.57119e-07
MOCS1	-2.53716	3.07083	9.50136e-09	2.59821e-07
ARHGEF12	-1.50803	5.35225	9.51548e-09	2.59821e-07
MLXIP	1.50472	5.41616	9.59303e-09	2.61485e-07
LINC00467	1.52966	4.80882	9.68545e-09	2.63548e-07
CECR5	1.4477	6.52358	9.71618e-09	2.63928e-07
SEPT4	3.46263	4.69384	9.95302e-09	2.69896e-07
CALCOCO1	-1.71517	4.43069	1.00697e-08	2.7259e-07
FLJ22184	3.37634	2.51834	1.01846e-08	2.75228e-07
C11orf31	1.15282	7.80661	1.02534e-08	2.76612e-07
LOC90499	3.19744	1.89438	1.04556e-08	2.81586e-07
LOC100507217	1.41722	6.96382	1.04745e-08	2.81613e-07
AQP7P3	2.87348	2.31199	1.06476e-08	2.8578e-07
LPPR2	-1.86138	5.93537	1.08517e-08	2.90762e-07
PROCR	-3.11434	2.60836	1.10241e-08	2.94881e-07
CLMN	1.44087	0.797684	1.10547e-08	2.95199e-07
FZD2	-2.12608	5.09996	1.13849e-08	3.035e-07
ZBTB38	-2.27743	2.88806	1.1466e-08	3.05148e-07
ITGB1	-2.26095	9.41775	1.16691e-08	3.09748e-07
ABCC3	-2.04488	1.27308	1.16782e-08	3.09748e-07
HERC6	-2.26373	2.11741	1.17692e-08	3.11637e-07
MARCKSL1	2.56751	9.77582	1.19695e-08	3.16408e-07
CDCA7	1.87095	4.81108	1.23427e-08	3.25726e-07
CTNS	-1.8337	6.95501	1.23805e-08	3.2618e-07
LDLRAD3	2.7581	5.0976	1.28469e-08	3.37901e-07
RABGEF1	-1.33634	3.84483	1.29487e-08	3.4001e-07
ITGBL1	-4.74193	3.0347	1.30313e-08	3.41611e-07
GNPDA2	-1.62949	3.13404	1.33498e-08	3.49379e-07
TEAD1	-1.51529	6.73714	1.34713e-08	3.51975e-07
NCEH1	-3.07319	3.66975	1.387e-08	3.61791e-07
LLGL1	-1.08706	5.99446	1.41108e-08	3.67463e-07
NASP	1.25882	8.00613	1.43854e-08	3.73996e-07
SNX10	3.21398	2.29374	1.45891e-08	3.78667e-07
CASP5	-1.81217	0.906084	1.50917e-08	3.91069e-07
BHLHE40	-1.93158	5.86206	1.52634e-08	3.94869e-07
HERC3	-1.88454	2.79021	1.53859e-08	3.97385e-07
WDR77	1.62005	4.48083	1.54261e-08	3.9777e-07
WDR1	-1.78114	7.30598	1.55151e-08	3.99412e-07
C19orf57	1.76707	2.90681	1.55464e-08	3.99566e-07
FLII	-1.04881	6.52833	1.56439e-08	4.01416e-07
MOXD1	-3.79873	2.91591	1.5998e-08	4.09835e-07
CD24	-4.47427	6.51773	1.61259e-08	4.12045e-07
WNT5A	-3.37428	3.95142	1.61366e-08	4.12045e-07
LYPD6B	-2.87963	1.8598	1.62399e-08	4.14013e-07
RAB23	-2.27439	3.98123	1.63937e-08	4.17257e-07
RAPGEF4	2.91851	1.82258	1.64616e-08	4.18309e-07
ABR	-1.40764	5.41498	1.66366e-08	4.22077e-07
AMOTL1	-1.38807	4.74299	1.69934e-08	4.30434e-07
S1PR2	2.14204	3.49599	1.71881e-08	4.34669e-07
MAN1A1	-3.24486	1.82143	1.72397e-08	4.35274e-07
FTL	-1.45827	9.88447	1.7333e-08	4.36929e-07
MBNL3	2.91167	3.96567	1.74336e-08	4.38763e-07
NUMB	-1.64781	4.65617	1.74627e-08	4.38795e-07
RNF11	-1.56994	5.86243	1.75106e-08	4.39298e-07
ARMCX2	-3.28381	4.81549	1.7566e-08	4.39989e-07
FDPSL2A	1.46919	3.89221	1.77092e-08	4.4287e-07
SLC6A11	2.30901	1.56426	1.78725e-08	4.46245e-07
RIMS4	2.71707	1.58578	1.79924e-08	4.48528e-07
ANGPT1	-3.37677	2.57389	1.81015e-08	4.50535e-07
TCEAL6	-1.91388	3.9437	1.81809e-08	4.51798e-07
USP53	-2.3225	1.52077	1.85887e-08	4.61206e-07
TRIM68	-2.14213	2.53362	1.86561e-08	4.6215e-07
FAM195A	1.48868	4.921	1.88236e-08	4.65568e-07
FOS	4.48584	6.1644	1.88681e-08	4.65937e-07
TFPI	-2.50307	1.82815	1.9031e-08	4.69223e-07
PLD6	2.37408	3.49709	1.90966e-08	4.70106e-07
ELMOD1	1.67833	1.91259	1.92809e-08	4.73902e-07
RASL10B	2.73421	3.58026	1.94639e-08	4.77653e-07
RHOG	-1.42403	5.31001	1.95246e-08	4.77941e-07
ZNF704	2.27388	2.71096	1.95363e-08	4.77941e-07
PLCD3	-1.67091	5.44726	1.96608e-08	4.80241e-07
PPP1R14C	4.34841	4.50431	1.9724e-08	4.81041e-07
ACAP3	1.81419	6.11076	1.97943e-08	4.82008e-07
AFAP1	-2.01493	4.66971	1.9958e-08	4.85244e-07
CRIM1	-1.78926	6.41694	2.02373e-08	4.91276e-07
PNPLA8	-1.64232	3.53852	2.0397e-08	4.94391e-07
DNASE1L1	-1.99371	2.83386	2.06298e-08	4.98545e-07
RABAC1	-1.16581	7.37073	2.06316e-08	4.98545e-07
PLAUR	-3.52554	3.00844	2.06712e-08	4.98735e-07
HYI	-3.14432	2.85463	2.0836e-08	5.01944e-07
RBP1	-3.07743	2.41871	2.10705e-08	5.06817e-07
VGLL3	-2.76106	3.26439	2.13603e-08	5.13006e-07
SYDE1	-1.26829	6.07779	2.14693e-08	5.14838e-07
OIP5-AS1	1.37713	3.89337	2.16433e-08	5.18222e-07
RRP9	1.37584	5.4686	2.18993e-08	5.23556e-07
IGSF3	2.8372	3.79948	2.2001e-08	5.25191e-07
CFH	-2.77054	1.48647	2.23321e-08	5.32289e-07
ZFYVE21	-1.56087	6.09949	2.27342e-08	5.41053e-07
SHISA8	1.17379	6.95104	2.33577e-08	5.55054e-07
CAPG	-3.06233	4.23239	2.36968e-08	5.62264e-07
SREBF2	1.17623	6.94034	2.41601e-08	5.72395e-07
CCPG1	-2.10308	3.58691	2.42406e-08	5.7258e-07
DYX1C1-CCPG1	-2.10308	3.58691	2.42406e-08	5.7258e-07
BID	1.44553	5.56413	2.44471e-08	5.76332e-07
TNKS1BP1	-1.59785	4.8567	2.44726e-08	5.76332e-07
INHBA	-3.74958	2.21813	2.46345e-08	5.79278e-07
SNRNP25	1.55349	5.66377	2.48258e-08	5.82907e-07
GBP3	-2.77746	1.54161	2.4931e-08	5.84505e-07
PHB	1.1108	7.76945	2.5255e-08	5.91222e-07
DHRS11	1.23823	4.82526	2.58531e-08	6.04326e-07
SPIN1	-1.37359	5.39447	2.60197e-08	6.0679e-07
NBEAL2	1.71477	2.85823	2.60356e-08	6.0679e-07
ELMO1	2.60036	4.4991	2.61683e-08	6.08719e-07
FHL3	-1.44432	4.8556	2.61956e-08	6.08719e-07
TNFRSF12A	-2.90873	7.63445	2.65993e-08	6.17189e-07
MIR100HG	-2.06071	4.85081	2.6869e-08	6.22366e-07
CSPG5	4.02874	4.36154	2.69014e-08	6.22366e-07
IGFBP6	-3.66786	4.19555	2.70114e-08	6.23995e-07
STK38	-1.34709	5.06568	2.71738e-08	6.26829e-07
BCHE	3.48022	5.41474	2.75708e-08	6.35054e-07
LOC100505483	2.85708	2.21911	2.79873e-08	6.43708e-07
F2R	-3.6993	6.16992	2.81497e-08	6.465e-07
C16orf70	-2.05131	4.63404	2.82453e-08	6.47751e-07
TPP1	-1.26347	5.48519	2.83904e-08	6.50132e-07
TYMS	1.94049	7.19087	2.84723e-08	6.5106e-07
HSD3B7	-2.23316	2.67298	2.87549e-08	6.56569e-07
LOC729156	-1.46569	3.77286	2.95882e-08	6.74619e-07
SLCO3A1	-2.38989	2.1974	2.99961e-08	6.82932e-07
ZNF37BP	1.92907	3.70575	3.04942e-08	6.9327e-07
SFMBT2	1.85722	1.86092	3.20943e-08	7.28597e-07
DDX60	-2.14541	2.15932	3.22453e-08	7.30971e-07
DHX34	1.30212	3.98885	3.24803e-08	7.35241e-07
GLIS1	-2.53808	1.64019	3.26418e-08	7.37835e-07
FAM64A	1.413	5.73234	3.30759e-08	7.46576e-07
LRPPRC	1.54793	5.28038	3.38753e-08	7.63528e-07
PLD3	-1.15813	7.32447	3.39266e-08	7.63591e-07
FBXO8	-1.8733	2.75322	3.43462e-08	7.71931e-07
CENPV	3.49406	5.73851	3.44403e-08	7.72944e-07
KIF5C	2.12059	3.37856	3.44955e-08	7.73083e-07
TMEM170B	2.14266	1.85367	3.45987e-08	7.74294e-07
NPAS3	1.97959	2.8152	3.48681e-08	7.79216e-07
SMAGP	-2.30879	3.20409	3.56984e-08	7.9664e-07
LHFPL3	3.74182	3.59147	3.62346e-08	8.07463e-07
ARHGEF17	-2.13662	4.58175	3.63407e-08	8.08683e-07
SAP30L	-1.60992	4.47693	3.79161e-08	8.4255e-07
ADAMTS1	-2.61384	5.53858	3.80246e-08	8.43771e-07
S100A6	-5.08069	8.23595	3.82997e-08	8.47577e-07
CKMT1A	1.92467	1.61786	3.83037e-08	8.47577e-07
PLEC	-1.90287	6.73874	3.87644e-08	8.56569e-07
FLNB	-1.77785	5.53934	3.90674e-08	8.62054e-07
RASGRP3	-1.88876	1.0006	3.93136e-08	8.66274e-07
SCLY	1.27716	3.67634	4.0055e-08	8.81378e-07
MAP3K14	-1.56661	3.30958	4.03577e-08	8.868e-07
SLC1A3	2.46505	2.06612	4.0436e-08	8.87282e-07
TGM2	-4.50714	3.63128	4.08149e-08	8.94351e-07
LOC390940	-2.60275	1.82444	4.10095e-08	8.97367e-07
BCL2L1	-1.99778	6.67637	4.15188e-08	9.07251e-07
ANKRD20A5P	3.13273	2.39626	4.21882e-08	9.20603e-07
TLR4	-3.41585	2.32352	4.25507e-08	9.27229e-07
C11orf63	-1.78774	1.42001	4.27339e-08	9.29935e-07
E2F2	1.63099	3.21583	4.28859e-08	9.31954e-07
SERINC1	-1.71435	6.8495	4.30368e-08	9.33946e-07
LOC100329109	1.65188	3.75313	4.35545e-08	9.4388e-07
TMEM133	2.1155	3.45499	4.39151e-08	9.48773e-07
LOC100288615	-1.54427	2.09547	4.39389e-08	9.48773e-07
PLEKHM1	-1.48867	3.21506	4.39609e-08	9.48773e-07
SNRPD3	1.3166	7.75833	4.43724e-08	9.56344e-07
PTPLA	-1.96052	3.92352	4.62269e-08	9.94952e-07
MMP24	-3.02885	5.06221	4.637e-08	9.95269e-07
LATS2	-2.42055	2.90594	4.63734e-08	9.95269e-07
TIFA	-2.17207	2.53631	4.64345e-08	9.95269e-07
MBTD1	1.32969	3.24936	4.65329e-08	9.95269e-07
CTSL1	-2.40503	6.50558	4.65575e-08	9.95269e-07
NR4A1	1.97273	5.24436	4.66936e-08	9.96825e-07
NDUFA7	1.35856	6.81449	4.73322e-08	1.00909e-06
DNAJC4	-1.71352	4.19971	4.76419e-08	1.01376e-06
TMIE	1.50357	1.71576	4.77423e-08	1.01376e-06
ADAM11	2.34328	1.8465	4.77442e-08	1.01376e-06
AKR1B10	-2.35419	1.32422	4.85526e-08	1.02954e-06
CCDC80	-3.79016	6.43496	4.86548e-08	1.03032e-06
TRIM21	-2.01158	4.19503	4.8759e-08	1.03077e-06
GLUL	1.3441	6.59888	4.88068e-08	1.03077e-06
LSM7	1.16665	9.24594	4.95157e-08	1.04434e-06
CD44	-2.36838	4.12307	4.962e-08	1.04438e-06
LDHB	1.20108	9.57403	4.96504e-08	1.04438e-06
YPEL5	-2.18917	5.01092	4.99279e-08	1.04882e-06
CDC45	1.09997	5.79795	5.06128e-08	1.05968e-06
TMEM206	1.45027	4.08742	5.06401e-08	1.05968e-06
SIGLEC15	-2.6364	1.45026	5.06466e-08	1.05968e-06
SARS2	1.43691	4.27771	5.18737e-08	1.08391e-06
ULK1	-1.30091	4.84002	5.20379e-08	1.0859e-06
MAGEF1	0.98036	7.01061	5.33476e-08	1.11176e-06
NDEL1	-1.42427	5.64441	5.35921e-08	1.11538e-06
ITGB2	-2.60696	1.30348	5.36627e-08	1.11538e-06
PACSIN3	1.17483	4.77383	5.37604e-08	1.11594e-06
LOC729444	2.23593	3.41149	5.38626e-08	1.11659e-06
LTBP1	-3.57062	4.84814	5.47284e-08	1.13304e-06
SHC2	1.79228	4.40909	5.48484e-08	1.13404e-06
TMEM198	2.38701	3.18268	5.49248e-08	1.13413e-06
MTMR11	-2.58713	1.931	5.53907e-08	1.14225e-06
MIR9-1	3.00466	1.62706	5.58534e-08	1.15029e-06
NUAK1	-2.60616	4.50271	5.62418e-08	1.15678e-06
ATXN1	-2.07459	3.03352	5.66911e-08	1.16342e-06
NGF	-2.58627	1.3306	5.67125e-08	1.16342e-06
ABCA3	3.06369	5.17813	5.68783e-08	1.1653e-06
NTHL1	1.54726	4.78202	5.71193e-08	1.16872e-06
C14orf119	-1.27204	5.68767	5.79411e-08	1.184e-06
CPQ	-3.14638	3.01343	5.93962e-08	1.21104e-06
CYTH3	-1.98594	5.09811	5.94182e-08	1.21104e-06
CLIP1	-1.49155	4.73996	6.05002e-08	1.2315e-06
SEMA6A	2.81872	3.65022	6.11e-08	1.2421e-06
ULK2	-1.80756	1.59272	6.20249e-08	1.25928e-06
SPATS2L	-1.52002	2.93742	6.21381e-08	1.25996e-06
ELAVL1	1.43649	3.14976	6.26059e-08	1.26781e-06
GSTZ1	1.14644	5.243	6.33626e-08	1.28017e-06
PPFIA3	1.57715	4.03709	6.33789e-08	1.28017e-06
THAP6	-1.82873	2.30976	6.42345e-08	1.29579e-06
C3orf71	1.31449	3.15832	6.45221e-08	1.29897e-06
IFI35	-2.19345	3.15983	6.46365e-08	1.29897e-06
MAPK8IP2	2.66595	3.18022	6.46393e-08	1.29897e-06
SMPD1	-1.89191	5.90172	6.48408e-08	1.30136e-06
C10orf11	-2.31382	1.32402	6.53111e-08	1.30913e-06
BCL2L2	-1.18081	4.83017	6.56101e-08	1.31345e-06
C4orf3	-1.26555	6.70283	6.62797e-08	1.32517e-06
MDFI	3.5273	5.22022	6.70999e-08	1.33987e-06
SLC35D3	1.40359	0.748604	6.75737e-08	1.34762e-06
FAM178B	2.01313	1.93087	6.79866e-08	1.35415e-06
S100A11	-1.89269	6.82422	6.84121e-08	1.3609e-06
SYP	2.47785	2.09476	7.19078e-08	1.42863e-06
CD151	-1.8102	9.14925	7.35585e-08	1.45959e-06
GDAP1L1	2.88291	1.79478	7.39938e-08	1.46638e-06
THBD	-3.59459	2.17135	7.67254e-08	1.5186e-06
CACNG4	3.28002	3.61643	7.68844e-08	1.51984e-06
RNF135	-2.88771	2.36576	7.79079e-08	1.53814e-06
ME2	1.54616	4.10039	7.80619e-08	1.53926e-06
CXorf1	1.47899	0.768202	8.08228e-08	1.5917e-06
HMGN2P46	1.53344	7.03255	8.18375e-08	1.60968e-06
LOC100289092	1.57059	3.89521	8.2365e-08	1.61789e-06
TNS3	-2.39369	5.38607	8.24603e-08	1.61789e-06
NLRP1	-1.40343	0.806984	8.28529e-08	1.62243e-06
PFAS	1.3729	5.33038	8.28978e-08	1.62243e-06
GINS1	1.5873	4.89562	8.40434e-08	1.64281e-06
EIF1	-1.10938	10.1158	8.54881e-08	1.66898e-06
RNLS	-1.8173	0.90865	8.58551e-08	1.67407e-06
ME1	-2.11047	1.86141	8.61927e-08	1.67857e-06
ORC1	1.91642	2.99776	8.68738e-08	1.68975e-06
FLJ27352	-1.93585	2.18632	8.77827e-08	1.70532e-06
PIPSL	1.70534	5.30597	8.8375e-08	1.71471e-06
CYBASC3	-1.12713	5.20443	8.86041e-08	1.71704e-06
DIRAS1	1.98553	4.65799	8.90905e-08	1.72435e-06
RFXANK	1.44996	6.0241	8.92419e-08	1.72437e-06
IFITM2	-3.44417	4.62891	8.93104e-08	1.72437e-06
NDP	-2.17651	3.26968	9.00708e-08	1.73619e-06
EHD2	-2.46759	6.57748	9.01432e-08	1.73619e-06
C4orf34	-1.83454	2.94675	9.06407e-08	1.74364e-06
KIF1A	3.48325	2.34093	9.07814e-08	1.74422e-06
SLC43A2	2.32152	3.43944	9.17114e-08	1.75994e-06
RCC2	1.22692	7.41346	9.39268e-08	1.80026e-06
FAM60A	2.31291	5.29144	9.42724e-08	1.80469e-06
KLF7	-2.05914	3.09274	9.45096e-08	1.80704e-06
GAB2	1.76441	4.57524	9.4656e-08	1.80764e-06
TSC22D3	-1.55241	5.24462	9.56944e-08	1.82526e-06
LIMCH1	-1.79964	4.91056	9.59625e-08	1.82816e-06
MOCS2	-0.932553	6.57674	9.63572e-08	1.83346e-06
RRAGB	-1.51388	3.4467	9.68936e-08	1.84145e-06
TMEM88B	2.41759	1.23923	9.73882e-08	1.84862e-06
HMGB2	1.34975	9.73069	9.75243e-08	1.84897e-06
POLR3K	1.17614	6.09211	9.97043e-08	1.88803e-06
PLSCR3	-1.33354	5.62777	1.00046e-07	1.89222e-06
PCSK2	2.94053	4.26707	1.02336e-07	1.93322e-06
S100A3	-1.87557	1.23538	1.0366e-07	1.95589e-06
SHROOM4	2.10031	3.36162	1.04402e-07	1.96753e-06
MRC2	-1.95118	7.54094	1.05081e-07	1.97698e-06
BST1	-1.99363	1.35325	1.05154e-07	1.97698e-06
DPF1	2.11787	3.80432	1.06017e-07	1.99083e-06
MAP6D1	1.92001	2.63004	1.07078e-07	2.00836e-06
REEP5	-1.47796	6.42409	1.07412e-07	2.01221e-06
CDHR1	2.55355	1.33592	1.07913e-07	2.01921e-06
PRDM8	-3.30837	1.95068	1.08383e-07	2.0256e-06
PXDN	-1.86086	6.36537	1.08988e-07	2.03449e-06
BOLA2B	1.15355	6.61926	1.09903e-07	2.04914e-06
TRA2B	1.14633	6.36629	1.10776e-07	2.06111e-06
LOC100507218	1.51094	0.794003	1.10807e-07	2.06111e-06
YIPF5	-1.59436	4.67144	1.1121e-07	2.06617e-06
NDUFAB1	1.05155	7.22374	1.12171e-07	2.08157e-06
RP11-165H20.1	1.97214	2.31129	1.13783e-07	2.109e-06
BMF	-2.84174	2.18448	1.14115e-07	2.1106e-06
TIMM13	1.16274	7.21686	1.14137e-07	2.1106e-06
SGCB	-1.44051	5.17664	1.15068e-07	2.12533e-06
BOLA2	1.15196	6.62427	1.17118e-07	2.15888e-06
STAC	-1.61095	0.85187	1.17159e-07	2.15888e-06
TRIM22	-3.21028	2.41957	1.17582e-07	2.16414e-06
KIAA1609	-1.91716	3.16258	1.19796e-07	2.20232e-06
FURIN	-1.87182	6.12575	1.2066e-07	2.21562e-06
ARNTL2	-2.18408	2.92597	1.20819e-07	2.21595e-06
RRAS2	-2.247	3.82626	1.21225e-07	2.21974e-06
GPR56	4.35154	5.2003	1.2134e-07	2.21974e-06
ITM2C	1.23839	8.26561	1.21448e-07	2.21974e-06
MFSD1	-1.17871	5.62731	1.22074e-07	2.22859e-06
HS3ST3B1	-2.54141	2.3081	1.22479e-07	2.23339e-06
TRIM34	-1.86726	1.79802	1.23518e-07	2.2426e-06
TRIM6-TRIM34	-1.86726	1.79802	1.23518e-07	2.2426e-06
LDHA	-1.85953	9.20888	1.23591e-07	2.2426e-06
DUSP3	-1.49373	5.59493	1.23675e-07	2.2426e-06
ANTXR2	-1.97866	1.44956	1.23695e-07	2.2426e-06
MTRNR2L7	1.3388	4.93569	1.24087e-07	2.24712e-06
SBDS	-1.41568	6.30948	1.2427e-07	2.24784e-06
TGFB2	-2.14058	3.28081	1.24534e-07	2.25003e-06
SERINC3	-1.30964	4.45948	1.26139e-07	2.27643e-06
NCL	1.40234	9.40485	1.27191e-07	2.2917e-06
THYN1	1.05393	5.37165	1.27309e-07	2.2917e-06
F12	2.57684	2.5482	1.27422e-07	2.2917e-06
MTRNR2L6	1.2572	9.09765	1.27568e-07	2.29171e-06
PLAC8	-2.25388	1.23692	1.28035e-07	2.29749e-06
C9orf3	-1.90115	1.74099	1.28577e-07	2.30459e-06
ITGA5	-4.25474	5.36198	1.30113e-07	2.32947e-06
SQRDL	-2.56328	2.60408	1.30313e-07	2.3304e-06
CD68	-1.4214	3.39847	1.31575e-07	2.34984e-06
IKBKG	-1.05309	5.55959	1.31698e-07	2.34984e-06
DDX12P	1.38854	3.52661	1.32985e-07	2.36965e-06
ZBTB7A	-1.69877	4.95732	1.33109e-07	2.36965e-06
LOC643406	1.59355	3.90697	1.33574e-07	2.37523e-06
FAM20C	-1.8194	7.57894	1.33774e-07	2.37611e-06
TMED7	-1.04603	4.90169	1.34729e-07	2.39037e-06
TMEM22	-2.92659	3.59024	1.37137e-07	2.43037e-06
SNRPA	1.53015	6.11763	1.37447e-07	2.43312e-06
LOC148709	-1.53171	3.9534	1.38272e-07	2.44426e-06
C11orf9	1.86215	2.82178	1.3848e-07	2.44426e-06
DTYMK	1.12502	6.98572	1.38541e-07	2.44426e-06
CYFIP2	1.92141	4.15779	1.39976e-07	2.46681e-06
NREP	-1.73713	5.80984	1.40142e-07	2.46697e-06
SMARCD1	1.10865	6.3842	1.4061e-07	2.47245e-06
KANK1	1.03165	5.86035	1.41146e-07	2.4791e-06
MXRA7	-1.87923	4.37879	1.43278e-07	2.51375e-06
TROAP	1.45101	4.66494	1.44706e-07	2.53322e-06
ZCCHC3	1.30478	4.88119	1.4471e-07	2.53322e-06
CYLD	-1.86735	2.15237	1.45597e-07	2.54592e-06
RNF141	1.12499	7.85118	1.46348e-07	2.55481e-06
ALDH5A1	2.03285	2.20785	1.46429e-07	2.55481e-06
PTPN21	-1.58671	3.39001	1.48716e-07	2.59183e-06
B3GALT4	-2.02373	1.41869	1.50549e-07	2.62089e-06
RANBP1	1.61891	9.37848	1.51562e-07	2.6356e-06
TRIP10	-1.48298	6.14377	1.53674e-07	2.66939e-06
CXorf36	1.88788	1.85012	1.54527e-07	2.68125e-06
BAD	-1.49757	6.2928	1.54913e-07	2.68498e-06
GALNT5	-3.1905	2.21796	1.55619e-07	2.69426e-06
MPST	1.51269	5.77119	1.57156e-07	2.71789e-06
PERP	-3.1741	5.26023	1.57859e-07	2.72705e-06
NKAIN4	3.22124	1.83523	1.58543e-07	2.73431e-06
ABTB1	-1.4993	3.57073	1.58626e-07	2.73431e-06
PLXDC2	-3.58923	1.79461	1.60531e-07	2.76412e-06
FAM176A	-1.5325	5.14819	1.61802e-07	2.78295e-06
FHIT	1.96915	2.03497	1.62363e-07	2.78957e-06
SEMA4D	1.44664	2.67874	1.6261e-07	2.79076e-06
ANP32A	1.17342	6.44415	1.64053e-07	2.81246e-06
NIPSNAP1	1.16774	6.466	1.6449e-07	2.81689e-06
GLCCI1	2.27929	3.89059	1.65096e-07	2.8242e-06
ABHD8	-2.46508	3.01846	1.65336e-07	2.82525e-06
HSD3BP4	2.37229	3.5203	1.66533e-07	2.84261e-06
SSH1	2.24785	2.64736	1.68265e-07	2.86907e-06
PXN	-1.28128	6.25714	1.68821e-07	2.87543e-06
SMARCA4	1.22436	7.03304	1.6935e-07	2.87919e-06
LRRTM2	2.06602	1.65716	1.69407e-07	2.87919e-06
CCDC88C	1.92593	3.82034	1.71166e-07	2.90594e-06
NUP93	1.39617	5.65011	1.71624e-07	2.91059e-06
HNRPDL	0.901738	8.60517	1.71842e-07	2.91116e-06
TMEM201	1.29107	4.0388	1.72307e-07	2.91589e-06
HOXB6	-3.19824	1.76275	1.7295e-07	2.92364e-06
KIRREL	-1.83606	4.28838	1.7397e-07	2.93773e-06
KIAA1522	-2.0688	4.56662	1.78235e-07	3.00652e-06
TSN	1.1864	5.31661	1.79391e-07	3.02278e-06
ZMYM6NB	-2.01187	4.37386	1.80086e-07	3.03126e-06
CENPBD1	-1.87711	4.12412	1.81165e-07	3.04617e-06
CCT6A	1.21151	8.18965	1.81471e-07	3.04806e-06
P2RX7	2.93795	3.6535	1.81694e-07	3.04854e-06
FOXD1	-1.84795	6.97623	1.82235e-07	3.05009e-06
DCXR	1.45977	6.22383	1.82256e-07	3.05009e-06
PLXNB3	1.78293	4.25954	1.82496e-07	3.05009e-06
PUF60	1.01901	7.43464	1.8256e-07	3.05009e-06
NOVA1	2.68225	2.86239	1.85097e-07	3.0892e-06
OXCT2	1.87342	1.45486	1.85332e-07	3.08985e-06
TMSB4Y	-3.24647	5.13087	1.87129e-07	3.1165e-06
NOP58	1.43836	7.16908	1.91596e-07	3.18754e-06
NLGN4X	3.68911	4.56836	1.92172e-07	3.19271e-06
SLITRK2	1.32454	4.19513	1.92312e-07	3.19271e-06
PCOLCE2	2.8308	3.63616	1.93282e-07	3.20543e-06
IL6ST	-1.37517	5.48823	1.95455e-07	3.23805e-06
PRIM1	1.36483	3.49882	1.95926e-07	3.24197e-06
CCDC12	1.04109	5.79846	1.96103e-07	3.24197e-06
HIVEP2	-2.60999	2.52175	1.96718e-07	3.24873e-06
PIGK	-1.61087	3.19732	1.97316e-07	3.2552e-06
SLC25A42	-1.65524	2.73628	1.97587e-07	3.25626e-06
BOP1	1.3912	5.44525	1.99204e-07	3.27948e-06
HSPA1A	-2.68929	4.92051	1.99981e-07	3.28884e-06
FXYD5	-3.858	6.31499	2.00735e-07	3.2978e-06
VAT1	-1.74173	6.20625	2.01273e-07	3.30319e-06
AATK	1.75111	1.22121	2.01789e-07	3.30821e-06
ALPK2	-3.54452	2.96783	2.02103e-07	3.30991e-06
TNFAIP1	-1.18667	5.20712	2.042e-07	3.33932e-06
CALU	-1.692	9.76091	2.04323e-07	3.33932e-06
S100A10	-1.83213	7.61984	2.06264e-07	3.3662e-06
RBM14	1.08678	7.17015	2.06395e-07	3.3662e-06
C16orf13	1.00807	6.74609	2.0733e-07	3.37795e-06
DERL3	1.13067	5.43468	2.11635e-07	3.44453e-06
MERTK	2.16659	1.56744	2.1235e-07	3.4526e-06
CCDC132	2.26205	1.75859	2.13588e-07	3.46916e-06
TRMT5	1.36601	7.84659	2.16361e-07	3.51057e-06
NAGS	-1.63499	1.27481	2.17423e-07	3.52417e-06
FAM86B1	1.27053	2.1983	2.19395e-07	3.5496e-06
ERMN	-2.07156	1.03578	2.19442e-07	3.5496e-06
ZFHX3	-1.7005	2.60139	2.20206e-07	3.55831e-06
ACOT7	0.945744	7.06649	2.20809e-07	3.56224e-06
MRTO4	1.0302	5.71077	2.20902e-07	3.56224e-06
ADA	1.97443	3.06559	2.21248e-07	3.56418e-06
HOPX	-1.65391	1.75986	2.21965e-07	3.57208e-06
MYL6	-1.41467	10.4177	2.23216e-07	3.58551e-06
CHRM1	2.74661	1.44288	2.23255e-07	3.58551e-06
LIG1	1.04347	5.70467	2.24163e-07	3.59487e-06
SOX6	2.16876	2.89937	2.24294e-07	3.59487e-06
TFE3	-1.54407	6.01019	2.26324e-07	3.62372e-06
LOC100130000	2.3013	2.34392	2.26786e-07	3.62742e-06
MTRNR2L10	1.22941	8.88323	2.28447e-07	3.65028e-06
SLITRK1	-2.33203	2.01647	2.29245e-07	3.65933e-06
REXO2	-1.40878	8.41343	2.30906e-07	3.6821e-06
KCTD11	-1.87228	2.38084	2.31969e-07	3.69532e-06
C3orf70	2.02793	1.56547	2.32838e-07	3.70542e-06
AFP	-2.02124	1.04809	2.33794e-07	3.71688e-06
ITGA3	-4.11296	6.37281	2.34186e-07	3.71936e-06
CYBRD1	-2.79578	4.91647	2.35741e-07	3.74028e-06
CTSL2	1.90877	2.10073	2.36118e-07	3.7425e-06
GPATCH4	1.04139	5.92528	2.368e-07	3.74953e-06
LOC731424	1.90276	2.575	2.37447e-07	3.75601e-06
FDFT1	1.90444	7.1361	2.40421e-07	3.79923e-06
SLC47A1	2.70063	3.46702	2.44307e-07	3.85677e-06
DCBLD2	-2.61263	5.71064	2.45821e-07	3.87679e-06
HMGCS1	2.37579	6.18729	2.4726e-07	3.89559e-06
TERT	1.79709	1.49699	2.48737e-07	3.91493e-06
POLE3	1.09088	6.4031	2.49778e-07	3.9274e-06
GEM	-2.65467	3.1727	2.50911e-07	3.94129e-06
CYC1	1.21633	6.94289	2.54339e-07	3.99115e-06
CMTM7	1.88724	4.80806	2.54858e-07	3.99531e-06
LOC100506394	-3.26622	2.06601	2.55496e-07	4.00134e-06
ALG2	-1.82289	4.29248	2.60121e-07	4.06973e-06
RSU1	-1.93553	6.04138	2.62696e-07	4.10593e-06
PDE5A	-2.37107	1.58767	2.63177e-07	4.1067e-06
SLC2A14	-1.4288	1.36318	2.63267e-07	4.1067e-06
MCM2	1.26556	6.74898	2.64552e-07	4.12266e-06
DNAJC28	1.15421	0.893744	2.64942e-07	4.12467e-06
MLST8	1.13408	5.83321	2.69348e-07	4.18912e-06
TLR3	-2.30138	1.41797	2.70374e-07	4.20093e-06
AIM1	-2.40438	2.15753	2.7656e-07	4.29281e-06
PTENP1	-1.45865	3.54649	2.77566e-07	4.30326e-06
SHROOM3	-1.87484	3.86979	2.7778e-07	4.30326e-06
DBNDD1	2.01414	3.91595	2.78795e-07	4.31326e-06
ORC4	1.78725	4.38774	2.78973e-07	4.31326e-06
PPP1R13L	-2.76381	2.57673	2.79962e-07	4.32405e-06
GOLGA5	-1.64173	4.12056	2.80219e-07	4.32405e-06
FAM203A	1.18305	3.64013	2.81747e-07	4.34337e-06
RPL8	1.05979	10.6121	2.82849e-07	4.3561e-06
SAP30	1.25755	6.56504	2.8437e-07	4.37524e-06
TOP1MT	2.09898	4.41545	2.84747e-07	4.37677e-06
TSPAN13	1.74796	3.16298	2.86818e-07	4.4043e-06
TONSL	1.41526	3.43066	2.88237e-07	4.42179e-06
TRIB1	1.27775	4.54653	2.8947e-07	4.43637e-06
EMILIN3	2.56509	1.96595	2.90617e-07	4.44963e-06
SEPT14	1.34161	1.72823	2.92458e-07	4.47348e-06
CELF2	2.15099	2.21686	2.9323e-07	4.48093e-06
MCFD2	-1.50204	6.99095	2.95852e-07	4.51662e-06
TCEAL3	-1.77357	5.78347	2.98966e-07	4.55838e-06
CHTF18	1.32417	5.20774	2.99166e-07	4.55838e-06
LOC642846	1.33868	3.55795	3.00678e-07	4.57699e-06
DHCR7	1.48638	6.29582	3.01528e-07	4.5855e-06
NR2F1	-1.6715	6.91821	3.03549e-07	4.61178e-06
WNT5B	-3.29833	4.2102	3.12898e-07	4.74923e-06
WDR12	1.49723	4.34305	3.19042e-07	4.83783e-06
ULBP2	-2.10916	2.28693	3.21059e-07	4.86374e-06
SLC30A4	-2.32131	2.55688	3.22328e-07	4.87826e-06
MIR4485	1.03195	3.5286	3.23534e-07	4.89182e-06
PLAU	-3.17097	4.69109	3.2402e-07	4.89447e-06
FAM100B	0.970914	6.36224	3.24598e-07	4.89851e-06
SLC7A2	1.50955	1.76262	3.25729e-07	4.91087e-06
KIAA1383	-1.90586	1.29856	3.27072e-07	4.92641e-06
ANP32C	1.34085	3.51534	3.28304e-07	4.94023e-06
HRK	2.14605	1.9756	3.31881e-07	4.9893e-06
PTP4A3	3.15317	3.5594	3.38058e-07	5.07596e-06
CCT6P1	1.20106	4.6156	3.3829e-07	5.07596e-06
ZBED3	-1.00697	4.36651	3.38697e-07	5.07723e-06
FLOT2	1.47091	6.74726	3.39132e-07	5.07893e-06
GREM2	-3.03568	1.8609	3.40063e-07	5.08803e-06
HMHA1	1.37846	3.57787	3.42441e-07	5.11875e-06
SLC35C1	-1.6743	4.09395	3.43555e-07	5.13053e-06
SORBS2	-2.16002	2.84832	3.52518e-07	5.2594e-06
TBRG4	0.978064	6.30865	3.56464e-07	5.31324e-06
ATG4B	1.31822	4.89729	3.56822e-07	5.31354e-06
MMAB	1.66656	5.45883	3.57843e-07	5.32298e-06
CPT1C	-2.61601	2.30907	3.58131e-07	5.32298e-06
RPS2	1.17083	11.1958	3.59018e-07	5.33113e-06
BCL7A	1.98399	5.36386	3.62935e-07	5.38422e-06
PEG3-AS1	1.61727	1.43742	3.65758e-07	5.42099e-06
FCHO1	2.36946	2.85351	3.72745e-07	5.51936e-06
WARS	-1.32641	5.93604	3.76513e-07	5.56734e-06
RPL35	0.847724	10.898	3.76692e-07	5.56734e-06
PAK1	-2.15394	2.57028	3.82012e-07	5.63733e-06
PPT1	1.6601	5.56488	3.82144e-07	5.63733e-06
CTNNBIP1	1.61743	5.29621	3.84297e-07	5.66379e-06
UGT2B15	1.54156	3.76621	3.8507e-07	5.66865e-06
ARPC1B	-1.79897	7.31782	3.85346e-07	5.66865e-06
AKAP2	-3.1608	5.64019	3.89333e-07	5.71663e-06
PALM2-AKAP2	-3.1608	5.64019	3.89333e-07	5.71663e-06
TLX1	1.43501	0.755267	3.9146e-07	5.7425e-06
FUS	1.46704	7.03042	3.9398e-07	5.7741e-06
PINK1	-1.94775	4.41622	3.95354e-07	5.78885e-06
SHROOM1	-2.17562	3.61558	3.96198e-07	5.79582e-06
ACOT9	-1.10204	4.81958	3.98888e-07	5.82976e-06
GPR112	1.79779	2.20725	3.99378e-07	5.83151e-06
DAGLA	1.44678	3.91041	4.00053e-07	5.83596e-06
ENTPD4	-1.61002	4.30962	4.02869e-07	5.8716e-06
CDK5RAP1	1.11829	6.08421	4.10009e-07	5.97014e-06
BACE1	-1.9642	4.74707	4.13782e-07	6.01951e-06
RP1-177G6.2	1.65586	1.81655	4.16351e-07	6.0513e-06
FOXL1	-2.04471	1.11159	4.19253e-07	6.08786e-06
ANP32AP1	1.28014	3.97118	4.25018e-07	6.16145e-06
PDE1C	-2.35341	2.08787	4.25103e-07	6.16145e-06
CITED1	2.41725	3.12473	4.26181e-07	6.1714e-06
JUND	1.28656	9.4469	4.32035e-07	6.25043e-06
DPYSL3	-1.2757	6.78449	4.36029e-07	6.30242e-06
C10orf32	-1.44834	2.78453	4.39828e-07	6.3515e-06
HMGN2	1.27147	9.05272	4.40748e-07	6.35896e-06
GADD45B	-2.54809	4.80529	4.41527e-07	6.36438e-06
TCEAL5	-1.80685	3.61214	4.45585e-07	6.41699e-06
DSTN	-1.57722	8.53587	4.50092e-07	6.47598e-06
CDT1	1.1677	5.21031	4.53246e-07	6.51542e-06
PLIN2	-1.91468	1.28877	4.57409e-07	6.56926e-06
FOXP1	-1.51325	4.12866	4.66495e-07	6.69365e-06
POLR1A	1.23625	3.86391	4.67227e-07	6.69805e-06
ATG4D	0.841008	5.67993	4.71176e-07	6.74853e-06
ARMC6	1.03206	5.55861	4.74967e-07	6.79665e-06
RNF144A	2.51397	3.2337	4.77543e-07	6.8273e-06
ITIH6	2.93528	1.63563	4.78374e-07	6.83299e-06
C7orf46	1.71545	3.66009	4.7942e-07	6.84173e-06
ASIC4	3.00028	1.97127	4.862e-07	6.9322e-06
CNN2	-2.58215	6.61106	4.86862e-07	6.93537e-06
FSD1	1.5114	4.01157	4.91632e-07	6.99698e-06
WWC1	1.73635	3.02341	4.97666e-07	7.07647e-06
F8	-2.079	2.21056	4.98983e-07	7.0888e-06
INPP1	-2.19071	3.50713	5.06101e-07	7.18344e-06
TRIB2	1.66347	7.16897	5.1043e-07	7.23837e-06
SFXN3	-1.7367	4.9497	5.12637e-07	7.26312e-06
LOC152217	1.21912	5.71372	5.13347e-07	7.26665e-06
CLIP4	-1.80772	2.22604	5.15266e-07	7.28076e-06
EVI2A	-1.84686	1.48406	5.15268e-07	7.28076e-06
SRSF7	1.06248	7.08036	5.16278e-07	7.28485e-06
DKK1	-4.46117	2.86798	5.16482e-07	7.28485e-06
COPB1	-1.00821	7.01382	5.19146e-07	7.31588e-06
C10orf95	1.37981	1.54926	5.25948e-07	7.4051e-06
MOG	1.65261	1.72454	5.27891e-07	7.42582e-06
EPHA2	-2.79574	5.68531	5.34148e-07	7.50714e-06
TOP1P2	0.934023	4.48251	5.36924e-07	7.53942e-06
LMNB1	1.5611	5.97885	5.40415e-07	7.57162e-06
USP51	-1.51254	1.04841	5.40424e-07	7.57162e-06
KDM1A	1.40663	7.84747	5.40658e-07	7.57162e-06
MSN	-1.26193	8.3266	5.43606e-07	7.60613e-06
CAPRIN2	-1.52859	4.49638	5.46829e-07	7.64445e-06
CTSB	-2.79711	8.68031	5.47844e-07	7.65185e-06
MGC21881	1.62921	3.82473	5.50121e-07	7.67684e-06
POLDIP3	1.13041	6.03809	5.54873e-07	7.73631e-06
FBRSL1	1.1461	5.62115	5.55427e-07	7.73718e-06
NME1	0.998373	8.96913	5.57368e-07	7.75736e-06
PIF1	1.74708	4.485	5.6334e-07	7.82995e-06
LINC00294	-0.994509	4.22838	5.63577e-07	7.82995e-06
KRTAP1-5	-2.01166	1.00583	5.72236e-07	7.94324e-06
ZNF529	1.08778	1.87478	5.74843e-07	7.97241e-06
CDC42EP3	-2.78655	4.97514	5.85023e-07	8.09954e-06
HSPE1	1.27781	9.07567	5.85039e-07	8.09954e-06
GPHN	1.16012	4.55013	5.8751e-07	8.12662e-06
GGA2	1.37983	4.26764	5.88202e-07	8.12906e-06
CA14	3.68998	2.88806	5.95378e-07	8.22102e-06
RCN3	-2.40554	4.4044	5.96553e-07	8.23003e-06
KRT17	-3.14467	2.70638	5.98649e-07	8.25173e-06
PTN	2.61476	9.68457	6.09234e-07	8.3871e-06
HECW2	-2.68518	1.46662	6.09536e-07	8.3871e-06
SWAP70	-1.36247	4.6914	6.11394e-07	8.40533e-06
BASP1	-2.39921	7.81517	6.15149e-07	8.44935e-06
CCDC78	1.7579	5.23424	6.15668e-07	8.44935e-06
ADAMTS5	-2.8109	2.02164	6.16461e-07	8.45286e-06
ECM1	-3.4151	4.36921	6.24716e-07	8.5586e-06
ARC	3.02089	4.78729	6.25348e-07	8.55982e-06
HK1	-1.09246	5.87551	6.31779e-07	8.63812e-06
PDXP	1.06964	6.50472	6.32164e-07	8.63812e-06
PPP2R2B	3.19731	3.61888	6.39707e-07	8.73361e-06
RARRES3	-4.0159	2.65831	6.43311e-07	8.7752e-06
MORC4	-1.25738	4.31199	6.44224e-07	8.77649e-06
CHRNE	-0.969952	5.50114	6.44519e-07	8.77649e-06
ITPR1	-1.24371	2.36637	6.45579e-07	8.78333e-06
L2HGDH	1.54079	4.49126	6.46693e-07	8.7909e-06
C20orf201	2.16625	1.74754	6.48509e-07	8.80798e-06
LPAL2	1.58317	3.71191	6.54324e-07	8.8793e-06
GADD45G	1.78559	2.01383	6.5537e-07	8.88584e-06
SNORD38A	1.53133	1.39933	6.56003e-07	8.88679e-06
ISY1-RAB43	-2.06062	3.99697	6.57413e-07	8.8906e-06
RAB43	-2.06062	3.99697	6.57413e-07	8.8906e-06
FBXL16	1.62755	5.37347	6.6319e-07	8.96103e-06
TMOD3	-1.29004	4.00666	6.64456e-07	8.97044e-06
SPATA20	-2.02019	6.05216	6.65478e-07	8.97654e-06
ABHD3	1.47179	4.52794	6.66956e-07	8.98879e-06
DPH3	-1.28443	3.83729	6.70637e-07	9.03067e-06
ARGFX	1.44146	3.22312	6.74174e-07	9.07054e-06
CHSY3	-1.98533	1.22712	6.79605e-07	9.13582e-06
DIXDC1	-1.72488	4.36675	6.82494e-07	9.16682e-06
LOC100630918	2.05858	2.62177	6.83207e-07	9.1686e-06
PPIC	-1.4898	5.35313	6.86358e-07	9.20303e-06
SLC24A6	-1.92907	2.70414	6.89408e-07	9.23127e-06
MAP1B	-1.65447	6.78987	6.89635e-07	9.23127e-06
TK2	-1.47047	4.16693	6.91282e-07	9.23838e-06
MRPS7	1.08277	6.25031	6.91339e-07	9.23838e-06
C16orf88	1.76678	5.08955	6.96906e-07	9.30488e-06
AZGP1	3.5164	2.51235	6.97583e-07	9.30603e-06
MCM5	1.23181	6.36494	6.98738e-07	9.31355e-06
PITPNM1	-1.69068	3.92691	7.01316e-07	9.34001e-06
H1FX	2.0198	6.30745	7.0829e-07	9.42492e-06
BBS12	-1.50547	1.21263	7.14369e-07	9.49611e-06
INE1	1.18649	2.0309	7.14845e-07	9.49611e-06
ME3	-2.81706	1.60781	7.17137e-07	9.51853e-06
PAFAH2	1.05044	2.5849	7.21674e-07	9.57069e-06
STX1A	-1.89412	3.76702	7.25829e-07	9.61769e-06
SCOC	-1.32331	5.42515	7.30496e-07	9.67139e-06
ABHD4	-1.36395	5.66184	7.32518e-07	9.69003e-06
RPS6KA4	-1.03849	5.42523	7.38944e-07	9.76683e-06
DCTPP1	1.02879	6.89486	7.40648e-07	9.78115e-06
AIG1	-2.41526	4.45309	7.42168e-07	9.79301e-06
MIR573	2.05579	1.7637	7.48511e-07	9.86845e-06
LOC644961	-1.36221	9.68134	7.56366e-07	9.95762e-06
FAM214B	-2.11371	4.45699	7.56539e-07	9.95762e-06
HECA	-1.56677	3.58033	7.57866e-07	9.96675e-06
IFIH1	-1.572	0.994084	7.60447e-07	9.99226e-06
AGA	-1.2137	3.85133	7.61074e-07	9.99226e-06
SNRPG	0.927082	7.13926	7.62824e-07	1.00069e-05
METRNL	-1.54544	6.74941	7.64852e-07	1.00228e-05
MMP2	-2.2485	8.6943	7.65307e-07	1.00228e-05
SLC17A5	-1.45486	4.38585	7.69175e-07	1.0059e-05
LOC645676	1.74833	2.35611	7.69348e-07	1.0059e-05
TBRG1	-1.45728	2.94031	7.71938e-07	1.00845e-05
STK17A	-1.60887	5.7373	7.74509e-07	1.01019e-05
TUBB8	1.08663	3.16812	7.74554e-07	1.01019e-05
NAT1	-1.82142	1.34893	7.78537e-07	1.01455e-05
SLC2A3	-1.67057	3.02467	7.81182e-07	1.01715e-05
CNST	-1.42639	2.828	7.82452e-07	1.01796e-05
LOC550643	-0.921502	6.81869	7.83619e-07	1.01864e-05
CD99	-1.52978	7.3201	7.86271e-07	1.02098e-05
CKMT1B	1.60162	1.61945	7.86718e-07	1.02098e-05
B2M	-1.1727	9.48883	7.88562e-07	1.02253e-05
FADS3	-1.18041	6.09257	7.91977e-07	1.02612e-05
EHBP1	-1.2197	3.65742	7.97807e-07	1.03282e-05
SMCR7	-1.46798	2.50682	8.01349e-07	1.03656e-05
SATB2	1.38724	5.32871	8.1477e-07	1.0528e-05
ZDHHC5	-1.13473	6.57489	8.15242e-07	1.0528e-05
PCBP4	1.02495	6.84845	8.161e-07	1.05304e-05
UCP2	2.64157	5.06959	8.18216e-07	1.05491e-05
DENND1A	1.59869	3.6039	8.21295e-07	1.05801e-05
ADRA1B	-1.9089	1.09991	8.27681e-07	1.06537e-05
TTC39C	1.96988	3.05034	8.31929e-07	1.06996e-05
CLUL1	1.73287	3.13994	8.37484e-07	1.07623e-05
C18orf56	1.87502	3.44884	8.48059e-07	1.08893e-05
EXOSC4	1.05626	5.96797	8.53652e-07	1.09522e-05
NEK7	-2.15654	5.42857	8.56943e-07	1.09855e-05
LOC100128593	1.12788	2.01981	8.61544e-07	1.10355e-05
OSR1	2.76035	4.54946	8.63631e-07	1.10532e-05
VAMP3	-1.15073	6.7479	8.66266e-07	1.10779e-05
HEG1	-2.35313	5.1366	8.6895e-07	1.11032e-05
TCP11L2	-1.62944	1.38298	8.7198e-07	1.11329e-05
TRAM1	-1.23538	5.57554	8.73443e-07	1.11426e-05
ICA1	2.19222	1.9629	8.78719e-07	1.12008e-05
DAPK3	-1.19349	6.2537	8.79465e-07	1.12013e-05
OR4D10	-1.29812	1.33525	8.89218e-07	1.13163e-05
GNG2	2.48014	4.363	8.94187e-07	1.13674e-05
DNMT1	0.889911	6.49539	8.9467e-07	1.13674e-05
TOMM22	1.0989	7.61278	9.01943e-07	1.14505e-05
CD81	-1.10592	9.16747	9.02795e-07	1.14521e-05
WTIP	-1.70843	4.00011	9.10711e-07	1.15432e-05
TCEAL1	-1.52076	4.32498	9.15637e-07	1.15964e-05
LOC727849	1.13672	3.25297	9.26639e-07	1.17263e-05
CMTM5	3.73754	2.24647	9.30711e-07	1.17683e-05
SLC19A3	1.15833	1.30733	9.50639e-07	1.20107e-05
SNED1	-2.39121	2.2512	9.53173e-07	1.2033e-05
LZIC	1.07134	4.02931	9.56148e-07	1.20609e-05
LMCD1	-3.06296	4.05663	9.58147e-07	1.20621e-05
ATP6V1D	-1.17945	5.27442	9.58297e-07	1.20621e-05
HERPUD1	-1.08858	5.89262	9.58538e-07	1.20621e-05
EPAS1	-2.20939	5.85207	9.61745e-07	1.20928e-05
RBMXL1	1.38896	3.84383	9.67733e-07	1.21584e-05
ARRB2	1.28761	5.67156	9.73432e-07	1.22203e-05
H2AFX	1.06086	8.20132	9.7509e-07	1.22313e-05
HLA-J	-1.48788	6.11135	9.81653e-07	1.23039e-05
TMEM165	-0.97825	5.83399	9.8745e-07	1.23667e-05
FKBP4	1.09257	7.05043	9.88933e-07	1.23701e-05
MDGA2	1.89176	1.71154	9.89296e-07	1.23701e-05
FAM198B	-3.29721	2.16598	9.92241e-07	1.23971e-05
ODZ4	-2.5966	1.45197	9.93607e-07	1.24043e-05
MGAT4A	2.36184	1.80857	1.00049e-06	1.24804e-05
KGFLP2	-3.37169	2.50269	1.0062e-06	1.25417e-05
HAPLN4	2.01419	1.60581	1.01458e-06	1.26361e-05
CECR6	2.10076	1.6703	1.01812e-06	1.26702e-05
NPTN	-1.05149	6.45161	1.0221e-06	1.27097e-05
KRI1	0.85624	5.38094	1.02315e-06	1.27128e-05
FLJ32063	2.11499	1.23058	1.03206e-06	1.28134e-05
FLNA	-1.38799	8.94672	1.03471e-06	1.28361e-05
MYT1	1.91453	1.00192	1.03585e-06	1.28401e-05
HNRNPD	1.0235	8.54574	1.04007e-06	1.28823e-05
TOP1P1	0.919768	4.88969	1.04271e-06	1.29048e-05
SLC16A4	-1.80133	3.22472	1.05133e-06	1.30014e-05
GDPD5	-2.53292	2.8694	1.05497e-06	1.30361e-05
PRKCQ	1.27611	1.36513	1.05775e-06	1.30603e-05
BASP1P1	-1.99465	1.37375	1.05949e-06	1.30617e-05
ADAMTSL1	-1.57053	0.874985	1.05953e-06	1.30617e-05
LOC100128292	1.12081	2.56186	1.08021e-06	1.33062e-05
TCF19	-1.61866	4.49128	1.08209e-06	1.33142e-05
C14orf135	-1.39508	4.05562	1.08254e-06	1.33142e-05
MRPS26	1.36861	5.89612	1.08523e-06	1.33368e-05
RASA4	-2.31794	4.30433	1.08853e-06	1.33669e-05
RUSC2	-1.63735	4.76918	1.08939e-06	1.3367e-05
KRT7	-2.48251	1.55442	1.09433e-06	1.34172e-05
OTUD7B	-1.31224	2.89907	1.09875e-06	1.34609e-05
NPPC	1.93431	1.35229	1.10284e-06	1.35006e-05
CLN6	1.12196	6.38437	1.11475e-06	1.36358e-05
PTPRJ	1.47197	3.63363	1.11772e-06	1.36616e-05
C16orf5	1.80231	4.37102	1.11977e-06	1.36759e-05
EIF2B5	1.14238	4.9027	1.12113e-06	1.36819e-05
HIST2H2AC	1.35484	2.89184	1.13118e-06	1.3794e-05
AOX1	-2.75191	1.40246	1.1432e-06	1.39298e-05
CHEK2	1.46789	4.1259	1.14972e-06	1.39967e-05
ENOSF1	1.8476	3.99496	1.15047e-06	1.39967e-05
TM7SF2	2.54533	4.32645	1.15161e-06	1.39997e-05
NR4A2	2.61123	3.53137	1.15331e-06	1.40095e-05
FAM113B	-2.76986	1.68911	1.1611e-06	1.40911e-05
SPC25	1.13047	4.88043	1.16181e-06	1.40911e-05
LOC400891	1.29271	1.79908	1.16879e-06	1.41649e-05
CIB4	1.46027	0.730135	1.18656e-06	1.43692e-05
CDKN1B	1.28261	4.68425	1.19592e-06	1.44713e-05
DPP6	2.08782	3.7823	1.19994e-06	1.45088e-05
UBE2Z	-1.11118	6.94299	1.20275e-06	1.45317e-05
MAPK8IP3	1.10203	4.92176	1.20416e-06	1.45375e-05
TRIM38	-1.81399	1.79077	1.20595e-06	1.4548e-05
SNORD57	1.42336	0.918474	1.20879e-06	1.45615e-05
ECSIT	1.37973	4.57798	1.20892e-06	1.45615e-05
ATP1A3	2.7527	2.96538	1.21565e-06	1.46315e-05
LRRC16B	1.55447	1.18078	1.22746e-06	1.47623e-05
TOP1	1.09418	7.70944	1.24808e-06	1.49989e-05
DCAF13	1.3013	5.45671	1.25397e-06	1.50581e-05
SNX29	-1.46805	2.41995	1.25595e-06	1.50705e-05
LOC255130	-2.4034	1.37365	1.26092e-06	1.51087e-05
OGDH	1.00618	2.672	1.26106e-06	1.51087e-05
EXT1	-1.76101	6.59083	1.26414e-06	1.51342e-05
CCDC92	-1.27575	5.91006	1.26889e-06	1.51735e-05
HOXC8	-1.65931	3.61142	1.26935e-06	1.51735e-05
GRIPAP1	1.20192	2.32472	1.27128e-06	1.5185e-05
FNBP4	1.3484	3.61705	1.27686e-06	1.524e-05
DUSP23	-1.83465	3.16516	1.28246e-06	1.52953e-05
TIMELESS	1.13424	5.68575	1.29758e-06	1.5464e-05
MIRLET7D	1.31599	3.85136	1.29948e-06	1.54749e-05
POFUT2	-1.34508	5.43071	1.30309e-06	1.55062e-05
LINC00470	1.44969	0.869336	1.30556e-06	1.55238e-05
PLA2G2D	1.27262	2.24331	1.33006e-06	1.58033e-05
ALKBH5	-0.884726	7.45333	1.33219e-06	1.58166e-05
AIFM1	1.04212	5.48431	1.34744e-06	1.59856e-05
C7orf58	-1.5352	1.07325	1.36248e-06	1.61519e-05
FADD	-1.12587	4.87604	1.37268e-06	1.62584e-05
C14orf80	1.52468	5.19709	1.37352e-06	1.62584e-05
BMPR2	-1.53436	4.5037	1.38453e-06	1.63763e-05
SHPK	1.13732	3.21977	1.39042e-06	1.64336e-05
FBLL1	2.42211	3.05661	1.3992e-06	1.6525e-05
TNFRSF19	2.63618	2.25893	1.40209e-06	1.65467e-05
KIF15	1.4811	3.31094	1.40421e-06	1.65479e-05
ATF3	2.27964	4.01186	1.40429e-06	1.65479e-05
PHLDB2	-2.77872	2.23191	1.40709e-06	1.65685e-05
OTUB1	1.05321	5.97537	1.40904e-06	1.65791e-05
KLHL28	-1.61753	1.96484	1.41124e-06	1.65926e-05
CRK	-0.85784	6.91315	1.41975e-06	1.66802e-05
FEZ1	1.25434	3.84348	1.4318e-06	1.68093e-05
ESYT2	-1.45704	5.35504	1.44112e-06	1.6906e-05
DLGAP4	-1.01282	6.05855	1.44628e-06	1.69376e-05
NRP1	-3.02657	3.53691	1.44687e-06	1.69376e-05
FLOT1	-1.28443	7.1028	1.44703e-06	1.69376e-05
PLEKHG5	-1.65181	2.31895	1.45591e-06	1.70288e-05
SNHG6	0.939275	7.66745	1.46809e-06	1.71395e-05
RAET1L	-1.12959	0.614937	1.46896e-06	1.71395e-05
UAP1	-1.3895	6.1922	1.46898e-06	1.71395e-05
IFITM1	-3.6068	4.29408	1.46973e-06	1.71395e-05
PFKFB3	-1.62736	5.03287	1.47115e-06	1.71417e-05
NCAPH	1.0761	5.00537	1.47213e-06	1.71417e-05
PATE2	1.59356	2.59436	1.47317e-06	1.71417e-05
RSL1D1	1.41438	5.05545	1.48877e-06	1.73104e-05
ACTL8	1.49468	0.896521	1.49756e-06	1.73989e-05
RNASE1	1.36866	0.76775	1.49859e-06	1.73989e-05
LOC100129716	1.47565	3.92085	1.50338e-06	1.74298e-05
SETD7	-0.978964	5.81222	1.50346e-06	1.74298e-05
HFE	-2.34133	2.63722	1.51647e-06	1.75676e-05
CIRBP	0.795436	7.99852	1.52201e-06	1.76189e-05
TRABD	1.00125	5.50487	1.52629e-06	1.76554e-05
OR11A1	1.45025	2.28982	1.52894e-06	1.76731e-05
RNF145	-1.24036	5.68967	1.53612e-06	1.77431e-05
GLS	-1.76089	4.12976	1.54584e-06	1.78423e-05
SOX2-OT	2.04732	3.56648	1.55078e-06	1.78862e-05
GCK	-1.9765	1.18678	1.55584e-06	1.79315e-05
PTHLH	-1.85315	1.09235	1.55842e-06	1.7948e-05
SYT17	1.14665	3.47878	1.56345e-06	1.79928e-05
TLN1	-1.66331	6.95587	1.56551e-06	1.79955e-05
KATNB1	1.04705	5.06117	1.56659e-06	1.79955e-05
CD200	1.67686	2.07682	1.56711e-06	1.79955e-05
ETV5	1.92638	6.10172	1.57832e-06	1.81046e-05
GCC1	-1.2223	4.45128	1.57891e-06	1.81046e-05
VMP1	-1.36388	6.66539	1.58171e-06	1.81235e-05
HTR3B	1.26566	1.80881	1.58822e-06	1.81849e-05
MFF	1.2427	5.36157	1.59214e-06	1.82055e-05
NGFR	3.66025	5.22123	1.59233e-06	1.82055e-05
DENND4B	1.2435	4.8571	1.60808e-06	1.83722e-05
ETS2	-1.59508	3.68606	1.61535e-06	1.844e-05
EXOSC10	1.00609	5.93268	1.61636e-06	1.844e-05
FAM5B	1.52044	1.61674	1.61911e-06	1.84581e-05
LOC80054	1.67577	1.64451	1.62197e-06	1.84773e-05
PCYOX1L	1.29663	4.74434	1.63314e-06	1.85912e-05
FAM108B1	1.12037	4.14564	1.63573e-06	1.86072e-05
CXorf48	1.39651	2.32814	1.64026e-06	1.86452e-05
GAS6	-3.62131	6.54406	1.64517e-06	1.86875e-05
CD2AP	-1.82411	3.74129	1.64886e-06	1.8716e-05
C8orf55	1.45977	4.88446	1.65117e-06	1.87287e-05
TIMP4	2.70381	3.16101	1.65812e-06	1.8792e-05
LAMA4	2.64848	3.68401	1.65913e-06	1.8792e-05
KIAA1199	-3.52471	2.71176	1.67588e-06	1.8968e-05
EDN1	-3.58149	2.12309	1.68086e-06	1.90107e-05
TOX3	2.82576	1.72454	1.68317e-06	1.90232e-05
STX7	-1.61598	3.19116	1.68669e-06	1.90494e-05
TNFAIP8L3	-1.48047	2.5154	1.69553e-06	1.91213e-05
AMY1C	-1.30278	3.29978	1.69655e-06	1.91213e-05
BUB1	1.03942	4.98391	1.69776e-06	1.91213e-05
BAIAP2L1	-2.87373	1.82488	1.69828e-06	1.91213e-05
SELPLG	-1.46864	1.06908	1.69913e-06	1.91213e-05
SPECC1L	-1.05359	5.96833	1.70148e-06	1.91341e-05
FAM111A	-1.18073	4.70301	1.71322e-06	1.92523e-05
LIFR	1.79342	3.94674	1.71817e-06	1.92942e-05
PRDX2	1.63299	4.1311	1.7211e-06	1.93133e-05
TIMP2	-1.04015	8.85107	1.7263e-06	1.93469e-05
JAK1	-1.37191	5.13974	1.72655e-06	1.93469e-05
NOTUM	1.64874	1.08979	1.7281e-06	1.93505e-05
CDC25A	1.57897	4.19817	1.7307e-06	1.93659e-05
SLAMF6	1.34426	2.65143	1.73312e-06	1.9376e-05
HRH1	-3.0836	2.27389	1.73564e-06	1.9376e-05
FBXO32	-3.14985	3.07512	1.73581e-06	1.9376e-05
SLC25A11	0.963029	5.89035	1.73652e-06	1.9376e-05
PKM2	-1.171	11.1992	1.74185e-06	1.94217e-05
YBX2	1.29648	0.724537	1.75079e-06	1.95076e-05
ARSG	1.6582	0.947131	1.75506e-06	1.95414e-05
SURF4	-0.928186	7.69589	1.76365e-06	1.96231e-05
FAM72B	1.22226	3.11943	1.76981e-06	1.96777e-05
TRIM5	-1.50479	3.5231	1.77418e-06	1.97124e-05
PRTFDC1	1.29109	4.79625	1.78585e-06	1.98157e-05
SHOC2	-1.2277	3.84225	1.78599e-06	1.98157e-05
PDIA2	1.41616	0.932351	1.7926e-06	1.9875e-05
IL4R	-2.45529	2.99724	1.79422e-06	1.9879e-05
TNFRSF25	-1.67814	1.92579	1.79707e-06	1.98966e-05
HMGN3	1.06736	5.73164	1.80628e-06	1.99845e-05
FUT8	-1.47803	5.83522	1.81643e-06	2.00827e-05
EPHX2	1.8955	2.30483	1.82312e-06	2.0134e-05
FITM1	-1.52455	1.03777	1.82362e-06	2.0134e-05
PKD2	-1.34395	4.83818	1.82615e-06	2.01478e-05
CLIC1	-1.21699	8.26245	1.82769e-06	2.01506e-05
FBXL7	-1.70714	4.04156	1.84499e-06	2.03272e-05
NKD1	1.15206	1.60337	1.85019e-06	2.03702e-05
IDH2	0.955736	6.9765	1.85396e-06	2.03974e-05
IMP4	1.03498	5.43804	1.85541e-06	2.03991e-05
GBE1	-1.69078	4.40473	1.86999e-06	2.05316e-05
PPP2R2C	-1.22634	3.34825	1.87006e-06	2.05316e-05
SERTAD3	-1.30261	4.56688	1.87415e-06	2.05621e-05
CAHM	1.86275	3.4354	1.87731e-06	2.05824e-05
UEVLD	-1.11883	2.87504	1.88195e-06	2.06079e-05
FRMD4A	-2.35316	3.90018	1.88224e-06	2.06079e-05
MYBL1	-1.89902	4.04067	1.88377e-06	2.06103e-05
PCSK1	-1.62439	1.03639	1.88991e-06	2.06631e-05
MRPL12	1.01635	7.05221	1.90088e-06	2.07687e-05
LOC100507537	1.2297	3.10201	1.90358e-06	2.07759e-05
RRP7B	1.22936	4.48997	1.90508e-06	2.07759e-05
LIF	-2.0155	4.10378	1.9055e-06	2.07759e-05
KRT10	-0.777126	7.43939	1.91233e-06	2.08359e-05
ABI3BP	-3.22537	1.93365	1.92942e-06	2.10076e-05
TNK1	-1.86375	4.60431	1.97946e-06	2.15376e-05
SPRYD3	-1.22301	4.18802	1.98159e-06	2.15458e-05
ITPKA	1.35621	3.07015	1.99637e-06	2.16807e-05
C1orf233	1.98614	4.95344	1.99725e-06	2.16807e-05
CDC7	1.19085	4.73016	1.99812e-06	2.16807e-05
ABL1	-1.17694	7.01879	2.01205e-06	2.17774e-05
CELSR2	2.19588	3.62563	2.01345e-06	2.17774e-05
AMY1B	-1.29165	3.28951	2.01383e-06	2.17774e-05
SLC25A14	-0.864798	3.46493	2.01466e-06	2.17774e-05
PCDH7	2.09476	2.95722	2.01634e-06	2.17774e-05
TBCEL	-1.76782	3.14042	2.01668e-06	2.17774e-05
LOC285965	1.4925	1.74363	2.0167e-06	2.17774e-05
TTTY15	1.2861	0.992363	2.02004e-06	2.17985e-05
SIX2	-1.73375	1.6762	2.02534e-06	2.18361e-05
TGFBI	-4.05772	4.58215	2.0263e-06	2.18361e-05
HS6ST2	3.52143	4.45318	2.03195e-06	2.1882e-05
HOXC6	-1.66221	2.96525	2.04226e-06	2.19756e-05
PSD4	-1.23865	0.897647	2.04343e-06	2.19756e-05
C10orf88	-1.37631	2.58634	2.04508e-06	2.19783e-05
SMAD6	-2.86538	2.33214	2.05402e-06	2.20594e-05
DYNC2H1	-1.48694	2.02906	2.06038e-06	2.21126e-05
TRIM8	-1.41543	5.46189	2.06265e-06	2.21219e-05
SHC1	-1.93493	6.2751	2.07057e-06	2.21917e-05
BACE2	-1.05874	5.72454	2.07489e-06	2.22229e-05
UBE2C	1.18814	6.80962	2.07654e-06	2.22255e-05
RAC3	2.12011	4.05391	2.0816e-06	2.22645e-05
KIAA0195	0.945961	5.5131	2.08761e-06	2.22976e-05
DHCR24	1.11866	7.21565	2.08909e-06	2.22976e-05
ZNF321P	0.9272	2.41495	2.09036e-06	2.22976e-05
ZNF816-ZNF321P	0.9272	2.41495	2.09036e-06	2.22976e-05
A4GALT	-2.11563	2.8742	2.09282e-06	2.23088e-05
CNIH2	1.58827	4.4653	2.09618e-06	2.23295e-05
ACTG1	-1.33919	12.3321	2.10575e-06	2.24163e-05
MCM7	1.06766	9.29773	2.11565e-06	2.25064e-05
MIIP	1.20996	4.45151	2.11897e-06	2.25265e-05
ARHGEF9	1.41966	5.46878	2.12091e-06	2.2532e-05
DCAF6	-1.06711	4.67837	2.12235e-06	2.25321e-05
CCT3	0.963345	8.58101	2.14022e-06	2.27065e-05
DDX60L	-1.70016	1.9228	2.14642e-06	2.27562e-05
OSBPL5	-1.10594	4.18538	2.14779e-06	2.27562e-05
SNHG1	1.00118	7.2099	2.15016e-06	2.2766e-05
COMT	-0.98306	7.88333	2.15882e-06	2.28423e-05
IL8	-2.34763	1.17382	2.17374e-06	2.29847e-05
SLC19A1	1.57444	4.58306	2.17609e-06	2.29942e-05
SDC3	1.38147	8.63843	2.1808e-06	2.30157e-05
B4GALNT3	2.61146	2.5537	2.1831e-06	2.30157e-05
NINJ2	2.61146	2.5537	2.1831e-06	2.30157e-05
MCF2L-AS1	1.45971	0.850612	2.18397e-06	2.30157e-05
ARMC4	-2.40903	1.26876	2.18969e-06	2.30605e-05
BTN3A3	-2.36232	2.48363	2.19212e-06	2.30707e-05
LOC100288911	-1.58951	2.30671	2.19387e-06	2.30737e-05
TELO2	1.13001	5.19307	2.20711e-06	2.31975e-05
LOC400958	1.96307	3.09897	2.22401e-06	2.33595e-05
TIGD1	1.19751	3.65454	2.23262e-06	2.34343e-05
SLC20A1	-1.35015	6.58964	2.23942e-06	2.34759e-05
SRRM2	0.917306	7.52893	2.23956e-06	2.34759e-05
SIX4	-1.53347	2.19838	2.2413e-06	2.34785e-05
TTLL4	1.49643	3.35385	2.26056e-06	2.36645e-05
ITGA1	-2.65203	3.50882	2.26854e-06	2.37323e-05
GMPR2	-1.04492	4.97195	2.27644e-06	2.37991e-05
RBM10	1.06008	5.78384	2.28775e-06	2.39015e-05
GGCT	1.18154	5.61609	2.30753e-06	2.40922e-05
C2orf70	1.79209	1.08131	2.31173e-06	2.412e-05
MVD	1.37586	6.1425	2.3173e-06	2.41622e-05
KCNG1	-1.92182	3.29202	2.32936e-06	2.42719e-05
MR1	-1.89952	0.94976	2.33369e-06	2.43009e-05
GABARAPL3	-1.22672	2.56501	2.3491e-06	2.44331e-05
ATAD3A	1.18579	5.84196	2.34948e-06	2.44331e-05
HMGB3P1	1.25949	2.71734	2.35956e-06	2.45216e-05
YAP1	-1.51164	4.9635	2.37006e-06	2.46146e-05
LOC100289187	-1.85059	1.14441	2.37228e-06	2.46214e-05
CDC25C	1.2153	3.56511	2.38231e-06	2.47092e-05
TDRKH	1.47929	1.68564	2.39081e-06	2.4781e-05
TMEM158	-2.51515	7.47394	2.39709e-06	2.48298e-05
HDAC7	-1.12757	5.50638	2.40027e-06	2.48464e-05
ITPRIP	-1.84921	4.1951	2.42433e-06	2.5079e-05
C1R	-4.45309	4.78608	2.43189e-06	2.51407e-05
NAB2	-1.14312	5.72422	2.45375e-06	2.535e-05
PPAN	1.06336	5.59463	2.48442e-06	2.56232e-05
C8orf33	1.03807	5.36397	2.48549e-06	2.56232e-05
ATP6V0E1	-1.18125	7.35869	2.48627e-06	2.56232e-05
MTRNR2L1	1.31568	11.7523	2.4867e-06	2.56232e-05
FAM72A	1.10805	3.08316	2.48928e-06	2.5625e-05
RBM47	1.86395	3.6485	2.49096e-06	2.5625e-05
KHK	1.45649	3.30039	2.49175e-06	2.5625e-05
EXOC1	-0.956231	4.18999	2.49478e-06	2.56356e-05
CD83	1.59462	2.92245	2.49604e-06	2.56356e-05
NAMPT	-1.13232	4.34768	2.50774e-06	2.5739e-05
ASNS	-1.04686	6.95277	2.51975e-06	2.58435e-05
KLHL23	1.84618	3.23184	2.52377e-06	2.58435e-05
PHOSPHO2-KLHL23	1.84618	3.23184	2.52377e-06	2.58435e-05
SYVN1	-0.909069	6.42983	2.52448e-06	2.58435e-05
CORO1C	-1.16041	8.4808	2.52837e-06	2.58665e-05
CCDC28B	1.53744	4.17912	2.53222e-06	2.58891e-05
MAPKAPK2	-0.876367	6.57042	2.53676e-06	2.59187e-05
STOM	-1.4794	4.98927	2.55674e-06	2.61059e-05
RFC2	0.95419	5.92722	2.58007e-06	2.63271e-05
CYSTM1	-1.3065	5.25444	2.5837e-06	2.63471e-05
C3orf39	1.38134	4.91649	2.60369e-06	2.65179e-05
GSG1	1.29161	3.40535	2.60382e-06	2.65179e-05
HOXB9	-2.6809	2.31489	2.6086e-06	2.65431e-05
DDX11	1.30258	4.32219	2.60967e-06	2.65431e-05
POLR2D	0.927141	5.12758	2.62033e-06	2.66202e-05
ACSBG1	2.48844	1.86449	2.62063e-06	2.66202e-05
PGBD3	-1.71534	1.88961	2.63842e-06	2.67634e-05
ZNF486	-1.51304	2.77436	2.63872e-06	2.67634e-05
LOC388152	1.22336	3.54118	2.63982e-06	2.67634e-05
SNORA11	1.58221	2.20887	2.65453e-06	2.68952e-05
DNAJC11	0.778373	5.46854	2.67776e-06	2.71132e-05
PVT1	3.14821	2.87461	2.68145e-06	2.71331e-05
C2orf43	1.13999	4.02064	2.68889e-06	2.71909e-05
HERC4	-1.70931	3.45142	2.6935e-06	2.72106e-05
POTEE	-0.848102	5.85338	2.69429e-06	2.72106e-05
TMEM65	-1.45195	2.44947	2.69987e-06	2.72494e-05
PHB2	1.24994	7.38205	2.70608e-06	2.72947e-05
KCNF1	2.20419	2.66563	2.71352e-06	2.73522e-05
DIP2B	1.21169	3.89678	2.71717e-06	2.73714e-05
HNRNPU	1.14475	5.47722	2.72545e-06	2.74373e-05
ABCB6	1.41576	5.1183	2.72829e-06	2.74484e-05
SZT2	-1.80397	3.44857	2.73961e-06	2.75349e-05
IFITM3	-3.82823	5.93914	2.74038e-06	2.75349e-05
CRTAM	1.27278	1.5195	2.74645e-06	2.75617e-05
SLC25A10	0.946718	5.03501	2.74655e-06	2.75617e-05
CDIPT	-0.860144	6.50602	2.75298e-06	2.76087e-05
LGALS3	-2.93679	6.54043	2.75759e-06	2.76373e-05
ACSL5	-1.89986	0.94993	2.78835e-06	2.79278e-05
RUNDC3A	2.04583	1.39146	2.82643e-06	2.82913e-05
ABHD14A-ACY1	1.29646	5.23337	2.83588e-06	2.83498e-05
ACY1	1.29646	5.23337	2.83588e-06	2.83498e-05
PAFAH1B1	-0.865984	5.81499	2.83834e-06	2.83564e-05
CX3CL1	2.52376	3.93331	2.8414e-06	2.8369e-05
MEX3A	2.00107	4.82116	2.84673e-06	2.84042e-05
ADD2	1.38017	1.1441	2.85155e-06	2.84342e-05
KIRREL3	-2.4461	1.36097	2.86176e-06	2.8518e-05
OLFML2B	-2.67583	2.33565	2.86667e-06	2.85441e-05
HEATR2	0.936266	5.24871	2.868e-06	2.85441e-05
TBX3	-3.73222	2.36041	2.87857e-06	2.86295e-05
LINC00152	-1.52009	7.1726	2.88021e-06	2.86295e-05
ARL15	-1.08326	4.08682	2.88502e-06	2.86445e-05
CERCAM	-1.81289	5.8794	2.88536e-06	2.86445e-05
RECK	-1.5469	2.48051	2.89087e-06	2.86713e-05
CPZ	-4.32307	2.57311	2.89299e-06	2.86713e-05
TCEAL8	-0.913393	5.74312	2.89352e-06	2.86713e-05
RPS2P32	1.28423	7.63996	2.9019e-06	2.87215e-05
MFRP	-3.92729	4.45045	2.90223e-06	2.87215e-05
APBA2	2.76948	4.21941	2.91064e-06	2.87867e-05
FGF7	-3.47613	2.59719	2.92164e-06	2.88774e-05
FAM173A	1.02322	6.0193	2.94621e-06	2.91019e-05
FAM72D	1.23812	2.95312	2.954e-06	2.91499e-05
LOC147727	1.1527	6.41861	2.95477e-06	2.91499e-05
ACO2	0.751327	7.13447	2.95837e-06	2.91671e-05
RPL23AP32	0.985211	7.25076	2.96691e-06	2.92331e-05
PLAGL1	-2.38808	1.90038	2.98386e-06	2.93816e-05
TSEN2	1.27992	2.37534	2.98707e-06	2.9395e-05
BAALC	3.40286	5.71297	2.99158e-06	2.94209e-05
RAD51	1.02934	4.52582	2.99489e-06	2.94352e-05
VASH1	1.40276	5.08038	3.03154e-06	2.97768e-05
NQO1	-1.1816	9.15238	3.03654e-06	2.98073e-05
CBX7	-2.36086	3.50143	3.05207e-06	2.9941e-05
RASA4P	-2.05284	3.46752	3.05453e-06	2.99466e-05
LECT2	1.41364	0.871077	3.06584e-06	3.00388e-05
UBR1	-0.83611	3.98828	3.07722e-06	3.0115e-05
C2CD4D	1.74596	0.872979	3.07744e-06	3.0115e-05
PRKX	1.67432	3.0438	3.10135e-06	3.03301e-05
DUS3L	1.50697	4.42458	3.13072e-06	3.05798e-05
LOC541471	-1.72179	6.38959	3.13077e-06	3.05798e-05
G6PC3	1.05931	6.34044	3.14678e-06	3.07172e-05
FGD6	-1.1757	2.35351	3.15688e-06	3.07967e-05
MBNL2	-2.301	3.29643	3.17363e-06	3.0941e-05
SNORD86	1.60643	3.79481	3.20379e-06	3.12157e-05
CPSF6	1.46461	4.06025	3.20925e-06	3.12495e-05
MCM6	0.741052	6.77957	3.22559e-06	3.13892e-05
SORL1	2.62885	2.47267	3.23219e-06	3.1434e-05
TIMM8B	1.19763	6.67536	3.23466e-06	3.14387e-05
LAMP2	-1.75486	2.92323	3.26071e-06	3.16723e-05
TRUB2	0.934125	6.07515	3.26386e-06	3.16834e-05
FABP5	-2.9613	2.30405	3.27033e-06	3.17266e-05
HIP1R	1.88092	4.33839	3.28864e-06	3.18846e-05
KANSL1-AS1	1.1504	3.08193	3.30701e-06	3.2043e-05
SYNPO2L	1.25856	1.5129	3.31109e-06	3.20628e-05
MTCH2	0.816852	5.95902	3.31671e-06	3.20975e-05
TH1L	0.899571	5.83134	3.32103e-06	3.21196e-05
SARNP	0.705661	7.19641	3.34288e-06	3.23111e-05
LOC283177	-1.44771	2.12472	3.36166e-06	3.24727e-05
DDIT4L	-1.67096	1.15043	3.38334e-06	3.26621e-05
GLT25D1	0.867548	7.22495	3.40368e-06	3.28212e-05
NDUFB11	0.780576	8.04439	3.40476e-06	3.28212e-05
IGDCC3	1.45375	2.74394	3.40607e-06	3.28212e-05
IER5L	-1.40146	6.72853	3.41245e-06	3.28626e-05
SUV39H1	0.852009	4.15898	3.42013e-06	3.29164e-05
CLIC4	-1.21007	7.4418	3.42468e-06	3.29401e-05
ACADVL	-0.87909	8.12846	3.43698e-06	3.30382e-05
PEA15	-1.25155	7.76494	3.44779e-06	3.31219e-05
FAM102A	-1.08357	5.02727	3.45042e-06	3.3127e-05
KBTBD11	2.51851	1.96938	3.45418e-06	3.31429e-05
HAGHL	1.3479	4.51555	3.46915e-06	3.32577e-05
TOMM20	0.948747	6.64591	3.47037e-06	3.32577e-05
SLC6A8	1.32338	5.57807	3.48191e-06	3.3348e-05
ACVR1	-1.67127	3.77891	3.48807e-06	3.33868e-05
CABP4	1.87399	2.52942	3.49506e-06	3.34333e-05
QPRT	3.09917	3.05451	3.49726e-06	3.3434e-05
TMBIM1	-2.84582	4.58603	3.52103e-06	3.36409e-05
SNRPF	1.14058	8.03478	3.53092e-06	3.37149e-05
FAM166B	-1.60939	3.22191	3.53654e-06	3.37482e-05
LHX2	2.67315	6.7295	3.54097e-06	3.37699e-05
ARHGAP33	1.00425	5.07299	3.54621e-06	3.37967e-05
SLC2A1	-1.19852	5.96593	3.54807e-06	3.37967e-05
AGTPBP1	0.913521	3.22518	3.55739e-06	3.38651e-05
TBCC	-1.18897	5.42834	3.56133e-06	3.38821e-05
PES1	1.37126	5.78086	3.57368e-06	3.39791e-05
AVPI1	-1.83203	3.28416	3.59038e-06	3.41172e-05
VWA5A	-1.41301	0.706507	3.61083e-06	3.42909e-05
DUSP14	-1.02474	6.73364	3.62186e-06	3.4375e-05
MRPL4	0.818029	6.65822	3.6459e-06	3.45822e-05
COL18A1	-2.40482	4.99983	3.67397e-06	3.48275e-05
RAB38	-1.38305	1.61885	3.69015e-06	3.49599e-05
SLC27A1	1.17148	4.99938	3.6949e-06	3.49839e-05
LOC100287616	-3.36912	1.8664	3.72116e-06	3.52113e-05
PLSCR4	-1.96017	2.24961	3.7376e-06	3.53272e-05
NT5C	1.10233	6.07442	3.73789e-06	3.53272e-05
ILF3	0.904363	5.86923	3.75074e-06	3.54168e-05
MPP4	-2.36873	1.29968	3.75254e-06	3.54168e-05
DYNC1LI2	-0.70586	6.47803	3.75549e-06	3.54168e-05
TMEM171	-1.84267	2.5417	3.75636e-06	3.54168e-05
BLVRB	-1.24955	5.61126	3.7735e-06	3.55571e-05
ZNF589	1.40789	2.68269	3.77907e-06	3.55883e-05
SCN1A	2.41523	1.28271	3.79051e-06	3.56747e-05
KIAA0101	1.14472	7.05611	3.79297e-06	3.56765e-05
MRPL49	-0.891344	6.20612	3.8231e-06	3.59385e-05
NFKBIA	-1.21656	4.4746	3.86771e-06	3.63362e-05
GPR153	1.40994	4.71132	3.88769e-06	3.64986e-05
SPNS1	0.873522	5.41908	3.88963e-06	3.64986e-05
GRTP1	-1.12515	4.38775	3.91316e-06	3.66889e-05
BCAR1	-1.33854	7.2925	3.91457e-06	3.66889e-05
SH3BP1	1.24635	3.12607	3.91789e-06	3.66982e-05
EFEMP2	-2.84808	5.11469	3.93515e-06	3.6838e-05
S1PR5	1.57116	2.21189	3.93813e-06	3.6844e-05
MAN2B2	-1.75083	3.82361	3.94435e-06	3.68802e-05
CKM	1.45523	1.34186	3.95213e-06	3.69094e-05
PI4K2A	-1.16508	4.61333	3.95215e-06	3.69094e-05
GSTP1	1.01043	9.01106	3.96259e-06	3.6973e-05
TMSB4X	-3.20565	11.4557	3.96366e-06	3.6973e-05
PTPRE	-1.89904	2.70678	3.97376e-06	3.70453e-05
LOC100505738	1.17073	4.77083	3.99918e-06	3.72602e-05
DDX39A	1.13509	6.84987	4.01031e-06	3.73419e-05
PAM16	1.2447	5.45123	4.01873e-06	3.73981e-05
SPAG5	1.24292	5.91621	4.03155e-06	3.74954e-05
TOMM40	1.48382	7.50409	4.04638e-06	3.7611e-05
LOC100134229	1.64652	3.00125	4.05117e-06	3.76334e-05
MNX1	1.96534	2.0929	4.09645e-06	3.80315e-05
HCFC2	-1.38163	1.9646	4.10668e-06	3.81041e-05
PACS1	-1.14867	5.08436	4.11637e-06	3.81715e-05
SCRIB	1.39909	5.24951	4.15869e-06	3.85413e-05
C19orf76	1.6605	2.4697	4.17811e-06	3.86953e-05
CSE1L	0.727603	6.58169	4.18022e-06	3.86953e-05
CEBPA	2.35411	3.26247	4.23888e-06	3.92152e-05
CPNE2	1.51458	7.48034	4.27514e-06	3.95128e-05
C7orf55	1.18105	7.08423	4.27606e-06	3.95128e-05
KCTD10	-1.14938	5.61377	4.29284e-06	3.96352e-05
C10orf118	-1.80827	2.52768	4.29434e-06	3.96352e-05
PNPLA5	1.18611	1.3181	4.30454e-06	3.97061e-05
CMTM8	1.7407	1.87289	4.30956e-06	3.97292e-05
MTRNR2L3	1.06244	7.72113	4.32595e-06	3.98569e-05
KHSRP	0.936994	7.82862	4.34114e-06	3.99735e-05
MDH2	0.927071	8.27943	4.34962e-06	4.002e-05
PGP	0.837368	6.05354	4.35127e-06	4.002e-05
LIMK2	-1.03192	3.30703	4.35844e-06	4.00625e-05
C16orf80	1.19497	5.87047	4.37198e-06	4.01564e-05
LAMB3	-1.93182	1.27165	4.37375e-06	4.01564e-05
HNRNPA1L2	1.16805	8.50342	4.4239e-06	4.05932e-05
PA2G4	0.899224	8.5975	4.42726e-06	4.06004e-05
TLR10	0.949894	1.82771	4.43511e-06	4.06488e-05
TRO	1.02489	5.28748	4.45375e-06	4.07958e-05
UNC13A	2.37992	4.04783	4.48552e-06	4.1063e-05
BRI3BP	1.42048	2.83235	4.55557e-06	4.168e-05
SOD2	-1.62011	5.66395	4.56828e-06	4.17507e-05
CDR2L	-1.03675	5.82123	4.57185e-06	4.17507e-05
ARPC5	-0.9498	7.44494	4.5739e-06	4.17507e-05
GAD1	2.79068	2.58475	4.5776e-06	4.17507e-05
DOCK10	2.03815	4.4298	4.5806e-06	4.17507e-05
UBB	-4.0316	9.08627	4.5814e-06	4.17507e-05
MAPRE2	1.21078	5.46046	4.58185e-06	4.17507e-05
FAM118B	-1.03268	7.1601	4.58536e-06	4.17585e-05
CTGF	-4.28931	6.1173	4.58971e-06	4.17741e-05
PRR22	1.89561	2.07116	4.59369e-06	4.17861e-05
MICALL2	-1.42666	4.46948	4.59859e-06	4.18066e-05
LIMS2	-3.62508	3.26925	4.61047e-06	4.18904e-05
PDLIM3	1.8368	3.92897	4.62562e-06	4.19944e-05
SVEP1	-2.84038	1.75191	4.62724e-06	4.19944e-05
EVC2	-1.8872	1.28955	4.65163e-06	4.21914e-05
EPG5	-1.93651	2.75491	4.65802e-06	4.2225e-05
ENTPD3-AS1	1.04765	2.352	4.68248e-06	4.24223e-05
C12orf45	1.12948	4.97516	4.69926e-06	4.255e-05
ST6GALNAC5	-2.11673	1.05837	4.71256e-06	4.26355e-05
EPB41	1.18507	4.09106	4.71413e-06	4.26355e-05
DBF4	1.02903	5.12122	4.7521e-06	4.29543e-05
TSPAN14	1.61994	5.90334	4.76007e-06	4.30017e-05
SOX12	1.14035	8.48009	4.78933e-06	4.32412e-05
TXNRD1	-1.03241	9.14647	4.80109e-06	4.33225e-05
CLEC11A	1.33927	4.19363	4.82287e-06	4.34942e-05
LOC648691	1.28576	1.37139	4.85777e-06	4.37698e-05
CLDND2	1.54458	1.85134	4.85899e-06	4.37698e-05
HIVEP3	-1.73145	1.42085	4.8647e-06	4.37962e-05
PLP2	-2.83281	6.73676	4.87823e-06	4.38929e-05
CCDC99	-1.79408	5.62431	4.89013e-06	4.39748e-05
MYADM	-2.13513	7.50205	4.91113e-06	4.41385e-05
CHMP2A	-0.868828	7.181	4.93069e-06	4.4289e-05
CHST11	1.75069	5.72216	4.96256e-06	4.45337e-05
SGCZ	-1.85866	2.60801	4.96358e-06	4.45337e-05
ARL14	2.09559	2.71693	4.96999e-06	4.45659e-05
TM9SF1	-1.4355	4.1266	4.97776e-06	4.46101e-05
SNTB2	-1.48212	4.10219	4.98509e-06	4.46504e-05
WDR86	2.39669	1.25436	4.99478e-06	4.47118e-05
SGPP1	-1.04805	4.28994	5.00524e-06	4.478e-05
DAD1	-0.765773	8.4225	5.03787e-06	4.50366e-05
PMF1	0.98028	5.94093	5.03964e-06	4.50366e-05
MYL9	-4.58424	4.69962	5.04607e-06	4.50685e-05
SLC39A4	-2.77577	3.53292	5.06556e-06	4.52169e-05
CEP78	1.27762	3.87876	5.08172e-06	4.53355e-05
KAT2A	1.205	5.52504	5.08924e-06	4.53769e-05
FAM177A1	-1.10898	5.35889	5.11231e-06	4.55568e-05
LUZP1	-1.30761	3.83331	5.1229e-06	4.56254e-05
LOC729678	-1.91499	1.90819	5.13342e-06	4.56932e-05
MOSPD2	-1.89668	4.13717	5.15069e-06	4.58211e-05
RPL23AP64	0.7811	6.76698	5.16566e-06	4.59283e-05
RTN4RL1	2.76488	2.44877	5.18697e-06	4.60917e-05
LINC00086	1.06768	0.646069	5.19562e-06	4.61296e-05
CDK4	1.0801	7.81547	5.19708e-06	4.61296e-05
CPSF1	1.15846	5.30324	5.22343e-06	4.63179e-05
MPP5	-0.958265	3.55732	5.22418e-06	4.63179e-05
GDAP1	1.44702	2.89528	5.2709e-06	4.67058e-05
FCF1	-0.896006	5.47255	5.27386e-06	4.67058e-05
ZNF326	1.14786	4.58318	5.2911e-06	4.68322e-05
TUBA1A	1.00927	11.3697	5.29503e-06	4.68407e-05
OIP5	0.990147	4.62301	5.30389e-06	4.68927e-05
TMC6	2.00355	1.77882	5.30885e-06	4.69102e-05
PTRHD1	0.983701	6.03241	5.34493e-06	4.72026e-05
LOC338817	1.84062	3.11167	5.35433e-06	4.7259e-05
FBXL3	-1.13577	4.45278	5.37981e-06	4.74574e-05
LOC100192204	0.708052	7.43491	5.40321e-06	4.76372e-05
ATP2B4	-1.75459	4.95425	5.42166e-06	4.77731e-05
SLC5A6	1.28762	5.79731	5.44795e-06	4.79779e-05
STX3	-1.32603	2.28071	5.46728e-06	4.81212e-05
LOC100129480	1.12406	2.23837	5.48162e-06	4.82205e-05
HNRNPA1P10	1.16597	9.10294	5.48679e-06	4.8239e-05
CSGALNACT1	2.11688	2.66921	5.49359e-06	4.82719e-05
TRIM24	1.48025	5.78014	5.50032e-06	4.83041e-05
AKR1C3	-1.60486	0.828935	5.50448e-06	4.83123e-05
C11orf68	-1.00326	5.38285	5.51021e-06	4.83123e-05
RGNEF	-2.93233	2.50952	5.51046e-06	4.83123e-05
HNRNPA1	1.15484	9.05836	5.5259e-06	4.84208e-05
RIC8A	-1.13477	6.25094	5.55107e-06	4.86143e-05
AAAS	0.918605	5.62687	5.57243e-06	4.87742e-05
LOC100132724	1.12464	2.9275	5.60578e-06	4.90389e-05
DSTNP2	-1.39599	4.88646	5.61525e-06	4.90882e-05
SNRPE	1.29354	7.85572	5.61764e-06	4.90882e-05
FGF14	-3.64759	2.31391	5.63692e-06	4.92282e-05
PSD	2.17466	1.12587	5.63992e-06	4.92282e-05
FBXW4P1	-1.70699	3.79491	5.67104e-06	4.94724e-05
SLC41A1	-0.904024	4.97175	5.68254e-06	4.95303e-05
LOC100505854	0.726799	5.22805	5.68395e-06	4.95303e-05
MIR21	-1.54735	5.85608	5.73843e-06	4.99773e-05
HLA-B	-2.59611	8.14545	5.7417e-06	4.99782e-05
DTX2	-1.29989	4.63166	5.75848e-06	5.00876e-05
GJB1	2.40215	1.20107	5.76063e-06	5.00876e-05
NUCB2	-1.57125	5.51899	5.79686e-06	5.03748e-05
PRR16	-3.53538	1.88299	5.80139e-06	5.03864e-05
LOC643733	-1.4176	0.781705	5.82658e-06	5.05773e-05
C5orf54	-1.29767	2.00306	5.83334e-06	5.06081e-05
COL9A1	2.99896	1.96348	5.83674e-06	5.06097e-05
DIS3L2	0.881839	3.72185	5.84063e-06	5.06155e-05
HLA-C	-2.57962	7.97182	5.84926e-06	5.06625e-05
AGSK1	1.02691	2.97098	5.87462e-06	5.08542e-05
PA2G4P4	1.07285	7.08957	5.89627e-06	5.10136e-05
DCBLD1	-1.57224	1.78146	5.97481e-06	5.16647e-05
FAM172A	-1.13879	4.04462	5.98694e-06	5.17412e-05
CBS	1.07489	7.41522	6.01536e-06	5.19377e-05
LINC00341	-1.84888	1.60993	6.01627e-06	5.19377e-05
ABCA9	1.01042	2.88235	6.02778e-06	5.20086e-05
OR7C1	1.02967	1.30685	6.03725e-06	5.20618e-05
DUSP18	-1.56685	2.05016	6.05872e-06	5.22183e-05
IFI27L2	-1.89923	5.93589	6.06641e-06	5.2256e-05
WHSC2	1.05337	4.46817	6.12174e-06	5.26988e-05
LPXN	-2.31288	2.1034	6.1245e-06	5.26988e-05
IFITM4P	-1.96296	1.71894	6.1371e-06	5.27784e-05
ZNF559	1.05606	3.11578	6.19858e-06	5.32763e-05
VRK1	1.29884	5.65371	6.20395e-06	5.32763e-05
LUM	-4.74722	4.93457	6.20514e-06	5.32763e-05
ZNF428	1.42138	6.78735	6.20979e-06	5.32864e-05
MLKL	-1.41532	1.18017	6.2137e-06	5.32864e-05
NDST1	-1.33215	6.06879	6.21646e-06	5.32864e-05
TARBP1	1.12205	3.66583	6.22955e-06	5.33695e-05
RPL17	0.891608	10.1286	6.258e-06	5.35841e-05
TRMT1	1.25723	5.04753	6.35538e-06	5.43884e-05
DPYSL4	1.52717	5.56221	6.38718e-06	5.46309e-05
ZNF692	1.1174	3.71298	6.42123e-06	5.48922e-05
FLJ38109	-1.665	1.86147	6.43066e-06	5.49431e-05
ANXA11	-0.791239	5.7675	6.43925e-06	5.49867e-05
ARNT2	1.0211	5.85459	6.44351e-06	5.49932e-05
PIM3	1.26981	5.42122	6.45061e-06	5.5024e-05
SNHG9	1.29479	4.49341	6.5025e-06	5.54366e-05
TMEM213	1.44838	1.84225	6.56323e-06	5.59241e-05
TCIRG1	-1.95596	3.82111	6.57284e-06	5.59476e-05
CACHD1	1.20499	3.17964	6.57309e-06	5.59476e-05
CCDC144B	1.38463	3.11556	6.57915e-06	5.59689e-05
LOC150381	0.937064	5.10379	6.58307e-06	5.59721e-05
VPS26A	-0.856082	5.02988	6.60984e-06	5.61694e-05
SRPR	-0.952403	7.11918	6.61527e-06	5.61853e-05
CDC20	0.943824	6.75814	6.66322e-06	5.6545e-05
CAMK1	-1.91339	6.19498	6.66481e-06	5.6545e-05
CELSR3	1.88419	3.57867	6.70284e-06	5.68169e-05
PPP2R3B	1.30511	3.78269	6.70406e-06	5.68169e-05
OAT	-0.82788	5.85883	6.74733e-06	5.71528e-05
DPP9	-0.870599	7.30459	6.7616e-06	5.72429e-05
DNMBP-AS1	1.15958	1.6224	6.78541e-06	5.74136e-05
STK38L	-1.7535	3.55122	6.80101e-06	5.75147e-05
AKAP7	1.23286	2.06943	6.84176e-06	5.78283e-05
DGKE	0.905198	1.57457	6.85375e-06	5.78986e-05
RNF146	-1.41825	3.95607	6.91954e-06	5.8423e-05
NEU3	-1.3193	2.17692	6.93332e-06	5.8508e-05
KIF22	0.996598	6.53871	6.94406e-06	5.85673e-05
CAMTA2	-1.53366	4.55072	6.96011e-06	5.86713e-05
ARHGAP10	-1.87485	3.19261	6.97499e-06	5.87652e-05
FTSJD1	-1.57019	2.95338	7.04046e-06	5.92851e-05
GABRA2	1.64844	1.66862	7.045e-06	5.92916e-05
RPL37A	0.928923	11.2535	7.07635e-06	5.95237e-05
GTF3C5	1.04689	6.17706	7.09756e-06	5.96702e-05
CD274	-2.40546	1.25895	7.19226e-06	6.04342e-05
CMAHP	-1.51562	0.757808	7.19947e-06	6.04625e-05
ASRGL1	2.04533	3.22252	7.20448e-06	6.04723e-05
UNG	0.750302	6.87222	7.21587e-06	6.05357e-05
LINGO1	3.54756	4.32087	7.23298e-06	6.06469e-05
UBE2B	-0.949763	5.68018	7.2383e-06	6.06593e-05
DEPDC1B	1.3057	3.22274	7.26802e-06	6.08759e-05
SYPL1	-1.01257	6.41924	7.27785e-06	6.09259e-05
FLJ41200	1.4949	1.54828	7.28905e-06	6.09873e-05
SNAPC1	-1.28197	4.00364	7.30751e-06	6.11093e-05
RCC1	1.0882	5.64117	7.31158e-06	6.11109e-05
XIAP	-1.10266	4.41046	7.32772e-06	6.12133e-05
EFR3A	-1.37175	4.86665	7.35884e-06	6.14406e-05
DLG3	-1.57711	2.34274	7.36839e-06	6.14878e-05
PLXNA3	-0.898775	5.29567	7.40144e-06	6.17309e-05
SPR	1.1113	4.77342	7.46592e-06	6.22358e-05
MAN2A1	-0.9187	5.47558	7.49791e-06	6.24693e-05
SLC8A1	-1.57983	1.5597	7.52574e-06	6.26681e-05
GABRD	2.32299	1.25432	7.5536e-06	6.28669e-05
PINX1	1.25724	5.12787	7.58763e-06	6.31168e-05
C19orf26	1.33252	3.17683	7.662e-06	6.37017e-05
ACSL3	1.13612	5.20606	7.67543e-06	6.37798e-05
MIA	4.1633	4.39078	7.70911e-06	6.40258e-05
SOS2	-1.20874	3.71642	7.73213e-06	6.41524e-05
RAB27B	-1.97735	1.20339	7.7325e-06	6.41524e-05
RECQL4	1.47043	4.61277	7.74478e-06	6.42165e-05
BTBD6	-2.94468	5.66984	7.74836e-06	6.42165e-05
IL1R1	-2.00507	1.76719	7.75578e-06	6.42441e-05
CLIC3	-3.30264	1.89986	7.78107e-06	6.44197e-05
EXT2	-1.16783	5.66842	7.81092e-06	6.46329e-05
EXOSC8	0.817697	5.57903	7.82165e-06	6.46877e-05
HOXB3	-3.0675	3.07793	7.85012e-06	6.48891e-05
LOC340037	1.75669	2.12145	7.87929e-06	6.50935e-05
CLVS1	-1.44473	3.60387	7.88312e-06	6.50935e-05
CIB1	-0.943702	6.07529	7.90706e-06	6.52571e-05
MRPL13	0.843893	6.10471	7.96543e-06	6.57043e-05
DSCAM-AS1	1.69126	1.58591	7.98609e-06	6.58403e-05
EFNA1	1.43854	1.45274	8.02493e-06	6.6126e-05
FAM167A	-2.44291	2.39785	8.20068e-06	6.75054e-05
FLJ43860	2.34121	1.74539	8.20091e-06	6.75054e-05
KRT18P55	-2.9667	1.82341	8.2175e-06	6.76066e-05
SESN3	1.26927	2.81061	8.24732e-06	6.78166e-05
ERO1L	-1.26655	4.71488	8.26144e-06	6.78972e-05
SEC14L4	0.88466	0.932387	8.26724e-06	6.79094e-05
INSM1	3.96078	3.03595	8.28602e-06	6.80283e-05
HRSP12	1.39491	4.35897	8.31242e-06	6.81883e-05
BCL2L11	1.04305	0.973107	8.31416e-06	6.81883e-05
MAN1C1	2.19264	2.56055	8.31922e-06	6.81943e-05
CDK15	-1.92046	0.960229	8.3752e-06	6.86174e-05
TRAPPC2L	0.939549	5.55588	8.46518e-06	6.93186e-05
HSH2D	1.22954	2.55836	8.47307e-06	6.93472e-05
DNAJB4	-1.89015	3.26302	8.48366e-06	6.93978e-05
CPSF3	1.07771	5.50485	8.51029e-06	6.95761e-05
POLD1	1.16512	5.35728	8.51429e-06	6.95761e-05
MTF1	-1.21626	2.39931	8.53091e-06	6.96758e-05
UBE2T	0.988959	7.75599	8.53834e-06	6.97003e-05
GREM1	-4.67841	2.91682	8.54689e-06	6.97339e-05
HEXIM1	-1.33125	5.90601	8.55253e-06	6.97438e-05
PHAX	-0.795569	4.64631	8.57667e-06	6.99045e-05
MIA-RAB4B	4.03668	4.16709	8.64227e-06	7.03356e-05
ALDH1L2	-2.4098	3.99841	8.64289e-06	7.03356e-05
ENO1-AS1	1.03574	2.24357	8.64296e-06	7.03356e-05
NUPR1	-2.49422	6.33113	8.64948e-06	7.03524e-05
RPL23A	0.751648	11.6559	8.67178e-06	7.04678e-05
SOX3	2.85482	1.5798	8.67261e-06	7.04678e-05
MKX	-2.26696	1.41425	8.70621e-06	7.07043e-05
GSTA4	1.31267	5.53183	8.73611e-06	7.09106e-05
NTRK2	3.08303	1.69522	8.7575e-06	7.10476e-05
PSMB4	0.88848	7.60385	8.76249e-06	7.10514e-05
PYROXD1	-1.04502	4.93505	8.78592e-06	7.12048e-05
GRHL1	1.78225	0.968376	8.80576e-06	7.13289e-05
SMOX	-1.56009	4.59038	8.87739e-06	7.18426e-05
RNF14	-0.998388	4.95453	8.8783e-06	7.18426e-05
TMEM129	-0.734691	5.29268	8.91108e-06	7.20524e-05
MCTP2	0.994718	1.1495	8.91337e-06	7.20524e-05
FBXL18	-1.24608	4.46109	8.94678e-06	7.22854e-05
FBXL5	-1.16585	4.33874	8.96463e-06	7.23925e-05
NUDC	0.843208	6.83401	8.99212e-06	7.25773e-05
ARNTL	-1.28974	2.86098	9.01265e-06	7.27058e-05
XPO1	0.741652	7.24775	9.03166e-06	7.28218e-05
FAM50A	-0.803864	6.92258	9.05693e-06	7.2986e-05
WSB1	0.906568	7.96745	9.07287e-06	7.2986e-05
JMJD7-PLA2G4B	1.26835	3.43509	9.07413e-06	7.2986e-05
PLA2G4B	1.26835	3.43509	9.07413e-06	7.2986e-05
CORO7-PAM16	1.25997	5.22759	9.07519e-06	7.2986e-05
STARD5	-1.7203	1.60167	9.17299e-06	7.37126e-05
CD320	1.16855	7.48543	9.1749e-06	7.37126e-05
TYRO3	0.972174	5.60713	9.18755e-06	7.37767e-05
KIF1C	-1.15192	3.37349	9.24979e-06	7.42386e-05
PDGFC	-1.31192	5.76712	9.28418e-06	7.44767e-05
THOP1	0.899634	6.57037	9.30331e-06	7.45922e-05
SCD5	1.1941	3.04683	9.3413e-06	7.4846e-05
TSEN54	1.34373	3.96587	9.34673e-06	7.4846e-05
APLF	-1.37715	1.00947	9.35378e-06	7.4846e-05
MS4A7	1.27952	1.74424	9.35397e-06	7.4846e-05
GFER	0.948629	4.24854	9.36835e-06	7.4923e-05
GPR137C	-1.25949	4.68758	9.41168e-06	7.52313e-05
PHF16	1.1898	2.77306	9.43945e-06	7.54151e-05
CBX2	0.996363	2.00095	9.48591e-06	7.57414e-05
KCTD2	-1.05404	5.24418	9.4934e-06	7.57414e-05
HSPA12A	1.64366	3.31183	9.49472e-06	7.57414e-05
SPATA6	1.72049	2.65172	9.50887e-06	7.58159e-05
MECP2	-0.875922	4.46449	9.5654e-06	7.6228e-05
SEC61A2	1.43211	1.21347	9.6566e-06	7.69084e-05
TSLP	-1.29527	0.647635	9.66054e-06	7.69084e-05
AKTIP	-0.782714	4.57976	9.66604e-06	7.69134e-05
GPR82	0.971994	1.44239	9.68164e-06	7.69986e-05
CCDC106	1.01944	5.01696	9.72094e-06	7.72721e-05
FANCI	1.38218	5.86903	9.7563e-06	7.75141e-05
SRBD1	1.06092	3.94686	9.76307e-06	7.75288e-05
TBKBP1	1.64603	3.66716	9.7948e-06	7.77416e-05
GCDH	1.04907	3.92858	9.87603e-06	7.83468e-05
ACSL6	1.16476	1.4672	9.89379e-06	7.84482e-05
STMN3	1.50208	7.27236	9.93087e-06	7.87027e-05
HIST1H4J	1.2927	2.97853	9.95026e-06	7.88166e-05
TNFSF12	-2.14356	3.67129	1.00095e-05	7.92464e-05
MSH2	1.2791	4.83949	1.0015e-05	7.92495e-05
TMEM106A	-1.82857	1.90902	1.00302e-05	7.933e-05
CHRD	-1.37044	1.17377	1.00797e-05	7.96818e-05
LMNA	-1.06319	8.52435	1.01458e-05	8.01638e-05
TNFRSF13C	1.55873	1.24041	1.0157e-05	8.02125e-05
CNP	0.774631	7.22859	1.01727e-05	8.02959e-05
MBD4	-0.868766	4.43674	1.02055e-05	8.05074e-05
WDR35	0.914232	3.612	1.02097e-05	8.05074e-05
[truncated: 13,757 more rows]
