# Supplementary material for: SPT6-driven error-free DNA repair safeguards genomic stability of glioblastoma cancer stem-like cells
Source: Nat Commun. 2020 Sep 18;11:4709. doi: 10.1038/s41467-020-18549-8 (PMC7501306; doi:10.1038/s41467-020-18549-8)
Supplement: Supplementary file 8 — Supplementary Data 6 [file 41467_2020_18549_MOESM8_ESM.xlsx]

## Sheet: ﻿Sheet3 (GSOA Clustering)
Supplementary Data 6_List of gene set clusters corresponding to a cluster bubble plot shown in Fig. 4f
gene_set_cluster	gene_set_in_cluster	Infered cluster name (NA = only one source)	In plots	best_describing_words	corresponding tf;Idf
cluster1_Downregulated	GO_GO_DNA_metabolic_process	Cell cycle	1	mitotic, cycle, dna, kauffmann, replication, g1, cell, organization, phase, checkpoints	0.435, 0.36, 0.306, 0.285, 0.25, 0.248, 0.23, 0.204, 0.204, 0.19
cluster1_Downregulated	GO_GO_DNA_replication	Cell cycle	1	mitotic, cycle, dna, kauffmann, replication, g1, cell, organization, phase, checkpoints	0.435, 0.36, 0.306, 0.285, 0.25, 0.248, 0.23, 0.204, 0.204, 0.19
cluster1_Downregulated	GO_GO_cell_cycle_checkpoint	Cell cycle	1	mitotic, cycle, dna, kauffmann, replication, g1, cell, organization, phase, checkpoints	0.435, 0.36, 0.306, 0.285, 0.25, 0.248, 0.23, 0.204, 0.204, 0.19
cluster1_Downregulated	GO_GO_cell_cycle_phase_transition	Cell cycle	1	mitotic, cycle, dna, kauffmann, replication, g1, cell, organization, phase, checkpoints	0.435, 0.36, 0.306, 0.285, 0.25, 0.248, 0.23, 0.204, 0.204, 0.19
cluster1_Downregulated	GO_GO_microtubule_polymerization_or_depolymerization	Cell cycle	1	mitotic, cycle, dna, kauffmann, replication, g1, cell, organization, phase, checkpoints	0.435, 0.36, 0.306, 0.285, 0.25, 0.248, 0.23, 0.204, 0.204, 0.19
cluster1_Downregulated	GO_GO_mitotic_cell_cycle_phase_transition	Cell cycle	1	mitotic, cycle, dna, kauffmann, replication, g1, cell, organization, phase, checkpoints	0.435, 0.36, 0.306, 0.285, 0.25, 0.248, 0.23, 0.204, 0.204, 0.19
cluster1_Downregulated	GO_GO_mitotic_cell_cycle_process	Cell cycle	1	mitotic, cycle, dna, kauffmann, replication, g1, cell, organization, phase, checkpoints	0.435, 0.36, 0.306, 0.285, 0.25, 0.248, 0.23, 0.204, 0.204, 0.19
cluster1_Downregulated	GO_GO_mitotic_nuclear_division	Cell cycle	1	mitotic, cycle, dna, kauffmann, replication, g1, cell, organization, phase, checkpoints	0.435, 0.36, 0.306, 0.285, 0.25, 0.248, 0.23, 0.204, 0.204, 0.19
cluster1_Downregulated	GO_GO_mitotic_spindle_organization	Cell cycle	1	mitotic, cycle, dna, kauffmann, replication, g1, cell, organization, phase, checkpoints	0.435, 0.36, 0.306, 0.285, 0.25, 0.248, 0.23, 0.204, 0.204, 0.19
cluster1_Downregulated	GO_GO_nuclear_division	Cell cycle	1	mitotic, cycle, dna, kauffmann, replication, g1, cell, organization, phase, checkpoints	0.435, 0.36, 0.306, 0.285, 0.25, 0.248, 0.23, 0.204, 0.204, 0.19
cluster1_Downregulated	GO_GO_regulation_of_microtubule_cytoskeleton_organization	Cell cycle	1	mitotic, cycle, dna, kauffmann, replication, g1, cell, organization, phase, checkpoints	0.435, 0.36, 0.306, 0.285, 0.25, 0.248, 0.23, 0.204, 0.204, 0.19
cluster1_Downregulated	GO_GO_spindle_organization	Cell cycle	1	mitotic, cycle, dna, kauffmann, replication, g1, cell, organization, phase, checkpoints	0.435, 0.36, 0.306, 0.285, 0.25, 0.248, 0.23, 0.204, 0.204, 0.19
cluster1_Downregulated	GO_GO_telomere_organization	Cell cycle	1	mitotic, cycle, dna, kauffmann, replication, g1, cell, organization, phase, checkpoints	0.435, 0.36, 0.306, 0.285, 0.25, 0.248, 0.23, 0.204, 0.204, 0.19
cluster1_Downregulated	c2_FRASOR_RESPONSE_TO_SERM_OR_FULVESTRANT_DN	Cell cycle	1	mitotic, cycle, dna, kauffmann, replication, g1, cell, organization, phase, checkpoints	0.435, 0.36, 0.306, 0.285, 0.25, 0.248, 0.23, 0.204, 0.204, 0.19
cluster1_Downregulated	c2_KAUFFMANN_DNA_REPAIR_GENES	Cell cycle	1	mitotic, cycle, dna, kauffmann, replication, g1, cell, organization, phase, checkpoints	0.435, 0.36, 0.306, 0.285, 0.25, 0.248, 0.23, 0.204, 0.204, 0.19
cluster1_Downregulated	c2_KAUFFMANN_DNA_REPLICATION_GENES	Cell cycle	1	mitotic, cycle, dna, kauffmann, replication, g1, cell, organization, phase, checkpoints	0.435, 0.36, 0.306, 0.285, 0.25, 0.248, 0.23, 0.204, 0.204, 0.19
cluster1_Downregulated	c2_KAUFFMANN_MELANOMA_RELAPSE_UP	Cell cycle	1	mitotic, cycle, dna, kauffmann, replication, g1, cell, organization, phase, checkpoints	0.435, 0.36, 0.306, 0.285, 0.25, 0.248, 0.23, 0.204, 0.204, 0.19
cluster1_Downregulated	c2_KEGG_DNA_REPLICATION	Cell cycle	1	mitotic, cycle, dna, kauffmann, replication, g1, cell, organization, phase, checkpoints	0.435, 0.36, 0.306, 0.285, 0.25, 0.248, 0.23, 0.204, 0.204, 0.19
cluster1_Downregulated	c2_REACTOME_ACTIVATION_OF_THE_PRE_REPLICATIVE_COMPLEX	Cell cycle	1	mitotic, cycle, dna, kauffmann, replication, g1, cell, organization, phase, checkpoints	0.435, 0.36, 0.306, 0.285, 0.25, 0.248, 0.23, 0.204, 0.204, 0.19
cluster1_Downregulated	c2_REACTOME_CELL_CYCLE	Cell cycle	1	mitotic, cycle, dna, kauffmann, replication, g1, cell, organization, phase, checkpoints	0.435, 0.36, 0.306, 0.285, 0.25, 0.248, 0.23, 0.204, 0.204, 0.19
cluster1_Downregulated	c2_REACTOME_CELL_CYCLE_CHECKPOINTS	Cell cycle	1	mitotic, cycle, dna, kauffmann, replication, g1, cell, organization, phase, checkpoints	0.435, 0.36, 0.306, 0.285, 0.25, 0.248, 0.23, 0.204, 0.204, 0.19
cluster1_Downregulated	c2_REACTOME_CELL_CYCLE_MITOTIC	Cell cycle	1	mitotic, cycle, dna, kauffmann, replication, g1, cell, organization, phase, checkpoints	0.435, 0.36, 0.306, 0.285, 0.25, 0.248, 0.23, 0.204, 0.204, 0.19
cluster1_Downregulated	c2_REACTOME_DNA_REPLICATION	Cell cycle	1	mitotic, cycle, dna, kauffmann, replication, g1, cell, organization, phase, checkpoints	0.435, 0.36, 0.306, 0.285, 0.25, 0.248, 0.23, 0.204, 0.204, 0.19
cluster1_Downregulated	c2_REACTOME_G1_S_TRANSITION	Cell cycle	1	mitotic, cycle, dna, kauffmann, replication, g1, cell, organization, phase, checkpoints	0.435, 0.36, 0.306, 0.285, 0.25, 0.248, 0.23, 0.204, 0.204, 0.19
cluster1_Downregulated	c2_REACTOME_G2_M_CHECKPOINTS	Cell cycle	1	mitotic, cycle, dna, kauffmann, replication, g1, cell, organization, phase, checkpoints	0.435, 0.36, 0.306, 0.285, 0.25, 0.248, 0.23, 0.204, 0.204, 0.19
cluster1_Downregulated	c2_REACTOME_MITOTIC_G1_G1_S_PHASES	Cell cycle	1	mitotic, cycle, dna, kauffmann, replication, g1, cell, organization, phase, checkpoints	0.435, 0.36, 0.306, 0.285, 0.25, 0.248, 0.23, 0.204, 0.204, 0.19
cluster1_Downregulated	c2_REACTOME_MITOTIC_M_M_G1_PHASES	Cell cycle	1	mitotic, cycle, dna, kauffmann, replication, g1, cell, organization, phase, checkpoints	0.435, 0.36, 0.306, 0.285, 0.25, 0.248, 0.23, 0.204, 0.204, 0.19
cluster1_Downregulated	c2_REACTOME_MITOTIC_PROMETAPHASE	Cell cycle	1	mitotic, cycle, dna, kauffmann, replication, g1, cell, organization, phase, checkpoints	0.435, 0.36, 0.306, 0.285, 0.25, 0.248, 0.23, 0.204, 0.204, 0.19
cluster1_Downregulated	c2_REACTOME_S_PHASE	Cell cycle	1	mitotic, cycle, dna, kauffmann, replication, g1, cell, organization, phase, checkpoints	0.435, 0.36, 0.306, 0.285, 0.25, 0.248, 0.23, 0.204, 0.204, 0.19
cluster1_Downregulated	c2_REN_BOUND_BY_E2F	Cell cycle	1	mitotic, cycle, dna, kauffmann, replication, g1, cell, organization, phase, checkpoints	0.435, 0.36, 0.306, 0.285, 0.25, 0.248, 0.23, 0.204, 0.204, 0.19
cluster1_Downregulated	c2_WAKASUGI_HAVE_ZNF143_BINDING_SITES	Cell cycle	1	mitotic, cycle, dna, kauffmann, replication, g1, cell, organization, phase, checkpoints	0.435, 0.36, 0.306, 0.285, 0.25, 0.248, 0.23, 0.204, 0.204, 0.19
cluster2_Downregulated	GO_GO_RNA_biosynthetic_process	RNA biosyntesis and cell development	1	process, regulation, metabolic, macromolecule, biosynthetic, morphogenesis, positive, cellular, nervous, development	0.417, 0.345, 0.323, 0.285, 0.218, 0.197, 0.184, 0.177, 0.158, 0.154
cluster2_Downregulated	GO_GO_RNA_metabolic_process	RNA biosyntesis and cell development	1	process, regulation, metabolic, macromolecule, biosynthetic, morphogenesis, positive, cellular, nervous, development	0.417, 0.345, 0.323, 0.285, 0.218, 0.197, 0.184, 0.177, 0.158, 0.154
cluster2_Downregulated	GO_GO_brain_development	RNA biosyntesis and cell development	1	process, regulation, metabolic, macromolecule, biosynthetic, morphogenesis, positive, cellular, nervous, development	0.417, 0.345, 0.323, 0.285, 0.218, 0.197, 0.184, 0.177, 0.158, 0.154
cluster2_Downregulated	GO_GO_cell_development	RNA biosyntesis and cell development	1	process, regulation, metabolic, macromolecule, biosynthetic, morphogenesis, positive, cellular, nervous, development	0.417, 0.345, 0.323, 0.285, 0.218, 0.197, 0.184, 0.177, 0.158, 0.154
cluster2_Downregulated	GO_GO_cell_morphogenesis	RNA biosyntesis and cell development	1	process, regulation, metabolic, macromolecule, biosynthetic, morphogenesis, positive, cellular, nervous, development	0.417, 0.345, 0.323, 0.285, 0.218, 0.197, 0.184, 0.177, 0.158, 0.154
cluster2_Downregulated	GO_GO_cell_morphogenesis_involved_in_differentiation	RNA biosyntesis and cell development	1	process, regulation, metabolic, macromolecule, biosynthetic, morphogenesis, positive, cellular, nervous, development	0.417, 0.345, 0.323, 0.285, 0.218, 0.197, 0.184, 0.177, 0.158, 0.154
cluster2_Downregulated	GO_GO_cell_part_morphogenesis	RNA biosyntesis and cell development	1	process, regulation, metabolic, macromolecule, biosynthetic, morphogenesis, positive, cellular, nervous, development	0.417, 0.345, 0.323, 0.285, 0.218, 0.197, 0.184, 0.177, 0.158, 0.154
cluster2_Downregulated	GO_GO_cell_projection_morphogenesis	RNA biosyntesis and cell development	1	process, regulation, metabolic, macromolecule, biosynthetic, morphogenesis, positive, cellular, nervous, development	0.417, 0.345, 0.323, 0.285, 0.218, 0.197, 0.184, 0.177, 0.158, 0.154
cluster2_Downregulated	GO_GO_central_nervous_system_development	RNA biosyntesis and cell development	1	process, regulation, metabolic, macromolecule, biosynthetic, morphogenesis, positive, cellular, nervous, development	0.417, 0.345, 0.323, 0.285, 0.218, 0.197, 0.184, 0.177, 0.158, 0.154
cluster2_Downregulated	GO_GO_negative_regulation_of_cellular_protein_metabolic_process	RNA biosyntesis and cell development	1	process, regulation, metabolic, macromolecule, biosynthetic, morphogenesis, positive, cellular, nervous, development	0.417, 0.345, 0.323, 0.285, 0.218, 0.197, 0.184, 0.177, 0.158, 0.154
cluster2_Downregulated	GO_GO_negative_regulation_of_macromolecule_metabolic_process	RNA biosyntesis and cell development	1	process, regulation, metabolic, macromolecule, biosynthetic, morphogenesis, positive, cellular, nervous, development	0.417, 0.345, 0.323, 0.285, 0.218, 0.197, 0.184, 0.177, 0.158, 0.154
cluster2_Downregulated	GO_GO_nervous_system_development	RNA biosyntesis and cell development	1	process, regulation, metabolic, macromolecule, biosynthetic, morphogenesis, positive, cellular, nervous, development	0.417, 0.345, 0.323, 0.285, 0.218, 0.197, 0.184, 0.177, 0.158, 0.154
cluster2_Downregulated	GO_GO_neurogenesis	RNA biosyntesis and cell development	1	process, regulation, metabolic, macromolecule, biosynthetic, morphogenesis, positive, cellular, nervous, development	0.417, 0.345, 0.323, 0.285, 0.218, 0.197, 0.184, 0.177, 0.158, 0.154
cluster2_Downregulated	GO_GO_neuron_differentiation	RNA biosyntesis and cell development	1	process, regulation, metabolic, macromolecule, biosynthetic, morphogenesis, positive, cellular, nervous, development	0.417, 0.345, 0.323, 0.285, 0.218, 0.197, 0.184, 0.177, 0.158, 0.154
cluster2_Downregulated	GO_GO_neuron_projection_morphogenesis	RNA biosyntesis and cell development	1	process, regulation, metabolic, macromolecule, biosynthetic, morphogenesis, positive, cellular, nervous, development	0.417, 0.345, 0.323, 0.285, 0.218, 0.197, 0.184, 0.177, 0.158, 0.154
cluster2_Downregulated	GO_GO_positive_regulation_of_biosynthetic_process	RNA biosyntesis and cell development	1	process, regulation, metabolic, macromolecule, biosynthetic, morphogenesis, positive, cellular, nervous, development	0.417, 0.345, 0.323, 0.285, 0.218, 0.197, 0.184, 0.177, 0.158, 0.154
cluster2_Downregulated	GO_GO_positive_regulation_of_cellular_metabolic_process	RNA biosyntesis and cell development	1	process, regulation, metabolic, macromolecule, biosynthetic, morphogenesis, positive, cellular, nervous, development	0.417, 0.345, 0.323, 0.285, 0.218, 0.197, 0.184, 0.177, 0.158, 0.154
cluster2_Downregulated	GO_GO_positive_regulation_of_gene_expression	RNA biosyntesis and cell development	1	process, regulation, metabolic, macromolecule, biosynthetic, morphogenesis, positive, cellular, nervous, development	0.417, 0.345, 0.323, 0.285, 0.218, 0.197, 0.184, 0.177, 0.158, 0.154
cluster2_Downregulated	GO_GO_positive_regulation_of_macromolecule_biosynthetic_process	RNA biosyntesis and cell development	1	process, regulation, metabolic, macromolecule, biosynthetic, morphogenesis, positive, cellular, nervous, development	0.417, 0.345, 0.323, 0.285, 0.218, 0.197, 0.184, 0.177, 0.158, 0.154
cluster2_Downregulated	GO_GO_positive_regulation_of_macromolecule_metabolic_process	RNA biosyntesis and cell development	1	process, regulation, metabolic, macromolecule, biosynthetic, morphogenesis, positive, cellular, nervous, development	0.417, 0.345, 0.323, 0.285, 0.218, 0.197, 0.184, 0.177, 0.158, 0.154
cluster2_Downregulated	GO_GO_positive_regulation_of_nitrogen_compound_metabolic_process	RNA biosyntesis and cell development	1	process, regulation, metabolic, macromolecule, biosynthetic, morphogenesis, positive, cellular, nervous, development	0.417, 0.345, 0.323, 0.285, 0.218, 0.197, 0.184, 0.177, 0.158, 0.154
cluster2_Downregulated	GO_GO_regulation_of_RNA_metabolic_process	RNA biosyntesis and cell development	1	process, regulation, metabolic, macromolecule, biosynthetic, morphogenesis, positive, cellular, nervous, development	0.417, 0.345, 0.323, 0.285, 0.218, 0.197, 0.184, 0.177, 0.158, 0.154
cluster2_Downregulated	GO_GO_regulation_of_cellular_biosynthetic_process	RNA biosyntesis and cell development	1	process, regulation, metabolic, macromolecule, biosynthetic, morphogenesis, positive, cellular, nervous, development	0.417, 0.345, 0.323, 0.285, 0.218, 0.197, 0.184, 0.177, 0.158, 0.154
cluster2_Downregulated	GO_GO_regulation_of_cellular_macromolecule_biosynthetic_process	RNA biosyntesis and cell development	1	process, regulation, metabolic, macromolecule, biosynthetic, morphogenesis, positive, cellular, nervous, development	0.417, 0.345, 0.323, 0.285, 0.218, 0.197, 0.184, 0.177, 0.158, 0.154
cluster2_Downregulated	GO_GO_regulation_of_cellular_protein_metabolic_process	RNA biosyntesis and cell development	1	process, regulation, metabolic, macromolecule, biosynthetic, morphogenesis, positive, cellular, nervous, development	0.417, 0.345, 0.323, 0.285, 0.218, 0.197, 0.184, 0.177, 0.158, 0.154
cluster2_Downregulated	GO_GO_regulation_of_gene_expression	RNA biosyntesis and cell development	1	process, regulation, metabolic, macromolecule, biosynthetic, morphogenesis, positive, cellular, nervous, development	0.417, 0.345, 0.323, 0.285, 0.218, 0.197, 0.184, 0.177, 0.158, 0.154
cluster2_Downregulated	GO_GO_regulation_of_macromolecule_biosynthetic_process	RNA biosyntesis and cell development	1	process, regulation, metabolic, macromolecule, biosynthetic, morphogenesis, positive, cellular, nervous, development	0.417, 0.345, 0.323, 0.285, 0.218, 0.197, 0.184, 0.177, 0.158, 0.154
cluster2_Downregulated	GO_GO_regulation_of_nervous_system_development	RNA biosyntesis and cell development	1	process, regulation, metabolic, macromolecule, biosynthetic, morphogenesis, positive, cellular, nervous, development	0.417, 0.345, 0.323, 0.285, 0.218, 0.197, 0.184, 0.177, 0.158, 0.154
cluster2_Downregulated	GO_GO_regulation_of_nucleobase-containing_compound_metabolic_process	RNA biosyntesis and cell development	1	process, regulation, metabolic, macromolecule, biosynthetic, morphogenesis, positive, cellular, nervous, development	0.417, 0.345, 0.323, 0.285, 0.218, 0.197, 0.184, 0.177, 0.158, 0.154
cluster2_Downregulated	GO_GO_regulation_of_organelle_organization	RNA biosyntesis and cell development	1	process, regulation, metabolic, macromolecule, biosynthetic, morphogenesis, positive, cellular, nervous, development	0.417, 0.345, 0.323, 0.285, 0.218, 0.197, 0.184, 0.177, 0.158, 0.154
cluster2_Downregulated	GO_GO_regulation_of_protein_metabolic_process	RNA biosyntesis and cell development	1	process, regulation, metabolic, macromolecule, biosynthetic, morphogenesis, positive, cellular, nervous, development	0.417, 0.345, 0.323, 0.285, 0.218, 0.197, 0.184, 0.177, 0.158, 0.154
cluster2_Downregulated	GO_GO_small_GTPase_mediated_signal_transduction	RNA biosyntesis and cell development	1	process, regulation, metabolic, macromolecule, biosynthetic, morphogenesis, positive, cellular, nervous, development	0.417, 0.345, 0.323, 0.285, 0.218, 0.197, 0.184, 0.177, 0.158, 0.154
cluster2_Downregulated	GO_GO_transcription,_DNA-templated	RNA biosyntesis and cell development	1	process, regulation, metabolic, macromolecule, biosynthetic, morphogenesis, positive, cellular, nervous, development	0.417, 0.345, 0.323, 0.285, 0.218, 0.197, 0.184, 0.177, 0.158, 0.154
cluster3_Downregulated	c2_BENPORATH_ES_WITH_H3K27ME3	NA	0	benporath, suz12, prc2, es, h3k27me3, targets	2.146, 0.792, 0.755, 0.715, 0.638, 0.506
cluster3_Downregulated	c2_BENPORATH_PRC2_TARGETS	NA	0	benporath, suz12, prc2, es, h3k27me3, targets	2.146, 0.792, 0.755, 0.715, 0.638, 0.506
cluster3_Downregulated	c2_BENPORATH_SUZ12_TARGETS	NA	0	benporath, suz12, prc2, es, h3k27me3, targets	2.146, 0.792, 0.755, 0.715, 0.638, 0.506
cluster4_Downregulated	c2_BENPORATH_NANOG_TARGETS	NA	0	benporath, nanog, sox2, targets	2.146, 1.457, 1.457, 0.758
cluster4_Downregulated	c2_BENPORATH_SOX2_TARGETS	NA	0	benporath, nanog, sox2, targets	2.146, 1.457, 1.457, 0.758
cluster5_Downregulated	c2_BURTON_ADIPOGENESIS_PEAK_AT_16HR	Unclear	1	16hr, eguchi, peak, rb1, burton, adipogenesis, cycle, cell, targets	0.971, 0.971, 0.792, 0.678, 0.663, 0.593, 0.526, 0.336, 0.253
cluster5_Downregulated	c2_EGUCHI_CELL_CYCLE_RB1_TARGETS	Unclear	1	16hr, eguchi, peak, rb1, burton, adipogenesis, cycle, cell, targets	0.971, 0.971, 0.792, 0.678, 0.663, 0.593, 0.526, 0.336, 0.253
cluster6_Downregulated	c2_BENPORATH_MYC_MAX_TARGETS	Myc targets	1	myc, dang, benporath, bound, activ, ebox, fernandez, max, targets, pid	1.404, 0.7, 0.613, 0.519, 0.416, 0.416, 0.416, 0.383, 0.325, 0.167
cluster6_Downregulated	c2_BENPORATH_MYC_TARGETS_WITH_EBOX	Myc targets	1	myc, dang, benporath, bound, activ, ebox, fernandez, max, targets, pid	1.404, 0.7, 0.613, 0.519, 0.416, 0.416, 0.416, 0.383, 0.325, 0.167
cluster6_Downregulated	c2_DANG_BOUND_BY_MYC	Myc targets	1	myc, dang, benporath, bound, activ, ebox, fernandez, max, targets, pid	1.404, 0.7, 0.613, 0.519, 0.416, 0.416, 0.416, 0.383, 0.325, 0.167
cluster6_Downregulated	c2_DANG_MYC_TARGETS_UP	Myc targets	1	myc, dang, benporath, bound, activ, ebox, fernandez, max, targets, pid	1.404, 0.7, 0.613, 0.519, 0.416, 0.416, 0.416, 0.383, 0.325, 0.167
cluster6_Downregulated	c2_FERNANDEZ_BOUND_BY_MYC	Myc targets	1	myc, dang, benporath, bound, activ, ebox, fernandez, max, targets, pid	1.404, 0.7, 0.613, 0.519, 0.416, 0.416, 0.416, 0.383, 0.325, 0.167
cluster6_Downregulated	c2_PID_MYC_ACTIV_PATHWAY	Myc targets	1	myc, dang, benporath, bound, activ, ebox, fernandez, max, targets, pid	1.404, 0.7, 0.613, 0.519, 0.416, 0.416, 0.416, 0.383, 0.325, 0.167
cluster7_Downregulated	c2_DAIRKEE_CANCER_PRONE_RESPONSE_BPA_E2	Unclear	0	bpa, enl, e2, ferrando, prone, dairkee, mll, fusion, cancer, response	0.805, 0.805, 0.735, 0.735, 0.735, 0.713, 0.556, 0.451, 0.287, 0.249
cluster7_Downregulated	c2_FERRANDO_T_ALL_WITH_MLL_ENL_FUSION_DN	Unclear	0	bpa, enl, e2, ferrando, prone, dairkee, mll, fusion, cancer, response	0.805, 0.805, 0.735, 0.735, 0.735, 0.713, 0.556, 0.451, 0.287, 0.249
cluster8_Downregulated	c2_GRAESSMANN_APOPTOSIS_BY_DOXORUBICIN_DN	NA	0	doxorubicin, graessmann, mc, apoptosis, response	1.985, 1.985, 1.051, 0.795, 0.356
cluster8_Downregulated	c2_GRAESSMANN_RESPONSE_TO_MC_AND_DOXORUBICIN_DN	NA	0	doxorubicin, graessmann, mc, apoptosis, response	1.985, 1.985, 1.051, 0.795, 0.356
cluster9_Downregulated	GO_GO_monosaccharide_catabolic_process	Monosaccharide processes	0	gluconeogenesis, monosaccharide, glycolysis, catabolic, process	1.528, 1.471, 1.426, 0.974, 0.636
cluster9_Downregulated	c2_KEGG_GLYCOLYSIS_GLUCONEOGENESIS	Monosaccharide processes	0	gluconeogenesis, monosaccharide, glycolysis, catabolic, process	1.528, 1.471, 1.426, 0.974, 0.636
cluster10_Downregulated	c2_KRIGE_RESPONSE_TO_TOSEDOSTAT_24HR_DN	NA	0	tosedostat, krige, response	2.547, 2.452, 0.831
cluster10_Downregulated	c2_KRIGE_RESPONSE_TO_TOSEDOSTAT_6HR_DN	NA	0	tosedostat, krige, response	2.547, 2.452, 0.831
cluster11_Downregulated	c2_CREIGHTON_ENDOCRINE_THERAPY_RESISTANCE_4	Treatment resistance	1	resistance, massarweh, creighton, endocrine, tamoxifen, therapy	1.347, 1.092, 0.971, 0.952, 0.92, 0.882
cluster11_Downregulated	c2_MASSARWEH_TAMOXIFEN_RESISTANCE_DN	Treatment resistance	1	resistance, massarweh, creighton, endocrine, tamoxifen, therapy	1.347, 1.092, 0.971, 0.952, 0.92, 0.882
cluster12_Downregulated	c2_MIKKELSEN_MCV6_HCP_WITH_H3K27ME3	NA	0	hcp, h3k27me3, mikkelsen, mcv6, mef	1.463, 1.436, 1.436, 1.006, 0.849
cluster12_Downregulated	c2_MIKKELSEN_MEF_HCP_WITH_H3K27ME3	NA	0	hcp, h3k27me3, mikkelsen, mcv6, mef	1.463, 1.436, 1.436, 1.006, 0.849
cluster13_Downregulated	GO_GO_nucleoside_biosynthetic_process	Nucloetide biosyntesis	1	nucleoside, process, metabolic, biosynthetic, purine, phosphate, ribose, nucleotide, monophosphate, mitochondria	0.736, 0.727, 0.562, 0.379, 0.374, 0.341, 0.25, 0.244, 0.23, 0.218
cluster13_Downregulated	GO_GO_nucleoside_metabolic_process	Nucloetide biosyntesis	1	nucleoside, process, metabolic, biosynthetic, purine, phosphate, ribose, nucleotide, monophosphate, mitochondria	0.736, 0.727, 0.562, 0.379, 0.374, 0.341, 0.25, 0.244, 0.23, 0.218
cluster13_Downregulated	GO_GO_nucleoside_monophosphate_biosynthetic_process	Nucloetide biosyntesis	1	nucleoside, process, metabolic, biosynthetic, purine, phosphate, ribose, nucleotide, monophosphate, mitochondria	0.736, 0.727, 0.562, 0.379, 0.374, 0.341, 0.25, 0.244, 0.23, 0.218
cluster13_Downregulated	GO_GO_nucleoside_monophosphate_metabolic_process	Nucloetide biosyntesis	1	nucleoside, process, metabolic, biosynthetic, purine, phosphate, ribose, nucleotide, monophosphate, mitochondria	0.736, 0.727, 0.562, 0.379, 0.374, 0.341, 0.25, 0.244, 0.23, 0.218
cluster13_Downregulated	GO_GO_nucleoside_phosphate_biosynthetic_process	Nucloetide biosyntesis	1	nucleoside, process, metabolic, biosynthetic, purine, phosphate, ribose, nucleotide, monophosphate, mitochondria	0.736, 0.727, 0.562, 0.379, 0.374, 0.341, 0.25, 0.244, 0.23, 0.218
cluster13_Downregulated	GO_GO_nucleoside_phosphate_metabolic_process	Nucloetide biosyntesis	1	nucleoside, process, metabolic, biosynthetic, purine, phosphate, ribose, nucleotide, monophosphate, mitochondria	0.736, 0.727, 0.562, 0.379, 0.374, 0.341, 0.25, 0.244, 0.23, 0.218
cluster13_Downregulated	GO_GO_nucleoside_triphosphate_metabolic_process	Nucloetide biosyntesis	1	nucleoside, process, metabolic, biosynthetic, purine, phosphate, ribose, nucleotide, monophosphate, mitochondria	0.736, 0.727, 0.562, 0.379, 0.374, 0.341, 0.25, 0.244, 0.23, 0.218
cluster13_Downregulated	GO_GO_nucleotide_biosynthetic_process	Nucloetide biosyntesis	1	nucleoside, process, metabolic, biosynthetic, purine, phosphate, ribose, nucleotide, monophosphate, mitochondria	0.736, 0.727, 0.562, 0.379, 0.374, 0.341, 0.25, 0.244, 0.23, 0.218
cluster13_Downregulated	GO_GO_nucleotide_metabolic_process	Nucloetide biosyntesis	1	nucleoside, process, metabolic, biosynthetic, purine, phosphate, ribose, nucleotide, monophosphate, mitochondria	0.736, 0.727, 0.562, 0.379, 0.374, 0.341, 0.25, 0.244, 0.23, 0.218
cluster13_Downregulated	GO_GO_purine-containing_compound_biosynthetic_process	Nucloetide biosyntesis	1	nucleoside, process, metabolic, biosynthetic, purine, phosphate, ribose, nucleotide, monophosphate, mitochondria	0.736, 0.727, 0.562, 0.379, 0.374, 0.341, 0.25, 0.244, 0.23, 0.218
cluster13_Downregulated	GO_GO_purine_nucleoside_metabolic_process	Nucloetide biosyntesis	1	nucleoside, process, metabolic, biosynthetic, purine, phosphate, ribose, nucleotide, monophosphate, mitochondria	0.736, 0.727, 0.562, 0.379, 0.374, 0.341, 0.25, 0.244, 0.23, 0.218
cluster13_Downregulated	GO_GO_purine_nucleotide_metabolic_process	Nucloetide biosyntesis	1	nucleoside, process, metabolic, biosynthetic, purine, phosphate, ribose, nucleotide, monophosphate, mitochondria	0.736, 0.727, 0.562, 0.379, 0.374, 0.341, 0.25, 0.244, 0.23, 0.218
cluster13_Downregulated	GO_GO_ribonucleoside_metabolic_process	Nucloetide biosyntesis	1	nucleoside, process, metabolic, biosynthetic, purine, phosphate, ribose, nucleotide, monophosphate, mitochondria	0.736, 0.727, 0.562, 0.379, 0.374, 0.341, 0.25, 0.244, 0.23, 0.218
cluster13_Downregulated	GO_GO_ribonucleotide_metabolic_process	Nucloetide biosyntesis	1	nucleoside, process, metabolic, biosynthetic, purine, phosphate, ribose, nucleotide, monophosphate, mitochondria	0.736, 0.727, 0.562, 0.379, 0.374, 0.341, 0.25, 0.244, 0.23, 0.218
cluster13_Downregulated	GO_GO_ribose_phosphate_biosynthetic_process	Nucloetide biosyntesis	1	nucleoside, process, metabolic, biosynthetic, purine, phosphate, ribose, nucleotide, monophosphate, mitochondria	0.736, 0.727, 0.562, 0.379, 0.374, 0.341, 0.25, 0.244, 0.23, 0.218
cluster13_Downregulated	GO_GO_ribose_phosphate_metabolic_process	Nucloetide biosyntesis	1	nucleoside, process, metabolic, biosynthetic, purine, phosphate, ribose, nucleotide, monophosphate, mitochondria	0.736, 0.727, 0.562, 0.379, 0.374, 0.341, 0.25, 0.244, 0.23, 0.218
cluster13_Downregulated	c2_KEGG_PURINE_METABOLISM	Nucloetide biosyntesis	1	nucleoside, process, metabolic, biosynthetic, purine, phosphate, ribose, nucleotide, monophosphate, mitochondria	0.736, 0.727, 0.562, 0.379, 0.374, 0.341, 0.25, 0.244, 0.23, 0.218
cluster13_Downregulated	c2_MOOTHA_HUMAN_MITODB_6_2002	Nucloetide biosyntesis	1	nucleoside, process, metabolic, biosynthetic, purine, phosphate, ribose, nucleotide, monophosphate, mitochondria	0.736, 0.727, 0.562, 0.379, 0.374, 0.341, 0.25, 0.244, 0.23, 0.218
cluster13_Downregulated	c2_MOOTHA_MITOCHONDRIA	Nucloetide biosyntesis	1	nucleoside, process, metabolic, biosynthetic, purine, phosphate, ribose, nucleotide, monophosphate, mitochondria	0.736, 0.727, 0.562, 0.379, 0.374, 0.341, 0.25, 0.244, 0.23, 0.218
cluster13_Downregulated	c2_WONG_MITOCHONDRIA_GENE_MODULE	Nucloetide biosyntesis	1	nucleoside, process, metabolic, biosynthetic, purine, phosphate, ribose, nucleotide, monophosphate, mitochondria	0.736, 0.727, 0.562, 0.379, 0.374, 0.341, 0.25, 0.244, 0.23, 0.218
cluster14_Downregulated	c2_MULLIGHAN_MLL_SIGNATURE_1_DN	NA	0	mullighan, mll, signature	2.181, 1.854, 1.815
cluster14_Downregulated	c2_MULLIGHAN_MLL_SIGNATURE_2_DN	NA	0	mullighan, mll, signature	2.181, 1.854, 1.815
cluster15_Downregulated	c2_PENG_GLUTAMINE_DEPRIVATION_DN	NA	0	peng, deprivation, glutamine, rapamycin, leucine, response	2.316, 1.313, 0.849, 0.792, 0.772, 0.277
cluster15_Downregulated	c2_PENG_LEUCINE_DEPRIVATION_DN	NA	0	peng, deprivation, glutamine, rapamycin, leucine, response	2.316, 1.313, 0.849, 0.792, 0.772, 0.277
cluster15_Downregulated	c2_PENG_RAPAMYCIN_RESPONSE_DN	NA	0	peng, deprivation, glutamine, rapamycin, leucine, response	2.316, 1.313, 0.849, 0.792, 0.772, 0.277
cluster16_Downregulated	c2_AMUNDSON_GAMMA_RADIATION_RESPONSE	Proliferation and survival	1	targets, cancer, pujana, cycle, quiescent, lymphocyte, response, tlx, whitfield, genes	0.161, 0.123, 0.094, 0.087, 0.086, 0.079, 0.069, 0.068, 0.068, 0.067
cluster16_Downregulated	c2_BASAKI_YBX1_TARGETS_UP	Proliferation and survival	1	targets, cancer, pujana, cycle, quiescent, lymphocyte, response, tlx, whitfield, genes	0.161, 0.123, 0.094, 0.087, 0.086, 0.079, 0.069, 0.068, 0.068, 0.067
cluster16_Downregulated	c2_BENPORATH_CYCLING_GENES	Proliferation and survival	1	targets, cancer, pujana, cycle, quiescent, lymphocyte, response, tlx, whitfield, genes	0.161, 0.123, 0.094, 0.087, 0.086, 0.079, 0.069, 0.068, 0.068, 0.067
cluster16_Downregulated	c2_BENPORATH_PROLIFERATION	Proliferation and survival	1	targets, cancer, pujana, cycle, quiescent, lymphocyte, response, tlx, whitfield, genes	0.161, 0.123, 0.094, 0.087, 0.086, 0.079, 0.069, 0.068, 0.068, 0.067
cluster16_Downregulated	c2_BERENJENO_TRANSFORMED_BY_RHOA_UP	Proliferation and survival	1	targets, cancer, pujana, cycle, quiescent, lymphocyte, response, tlx, whitfield, genes	0.161, 0.123, 0.094, 0.087, 0.086, 0.079, 0.069, 0.068, 0.068, 0.067
cluster16_Downregulated	c2_BLUM_RESPONSE_TO_SALIRASIB_DN	Proliferation and survival	1	targets, cancer, pujana, cycle, quiescent, lymphocyte, response, tlx, whitfield, genes	0.161, 0.123, 0.094, 0.087, 0.086, 0.079, 0.069, 0.068, 0.068, 0.067
cluster16_Downregulated	c2_BURTON_ADIPOGENESIS_3	Proliferation and survival	1	targets, cancer, pujana, cycle, quiescent, lymphocyte, response, tlx, whitfield, genes	0.161, 0.123, 0.094, 0.087, 0.086, 0.079, 0.069, 0.068, 0.068, 0.067
cluster16_Downregulated	c2_BURTON_ADIPOGENESIS_PEAK_AT_24HR	Proliferation and survival	1	targets, cancer, pujana, cycle, quiescent, lymphocyte, response, tlx, whitfield, genes	0.161, 0.123, 0.094, 0.087, 0.086, 0.079, 0.069, 0.068, 0.068, 0.067
cluster16_Downregulated	c2_CHANG_CYCLING_GENES	Proliferation and survival	1	targets, cancer, pujana, cycle, quiescent, lymphocyte, response, tlx, whitfield, genes	0.161, 0.123, 0.094, 0.087, 0.086, 0.079, 0.069, 0.068, 0.068, 0.067
cluster16_Downregulated	c2_CHEMNITZ_RESPONSE_TO_PROSTAGLANDIN_E2_UP	Proliferation and survival	1	targets, cancer, pujana, cycle, quiescent, lymphocyte, response, tlx, whitfield, genes	0.161, 0.123, 0.094, 0.087, 0.086, 0.079, 0.069, 0.068, 0.068, 0.067
cluster16_Downregulated	c2_CHIANG_LIVER_CANCER_SUBCLASS_PROLIFERATION_UP	Proliferation and survival	1	targets, cancer, pujana, cycle, quiescent, lymphocyte, response, tlx, whitfield, genes	0.161, 0.123, 0.094, 0.087, 0.086, 0.079, 0.069, 0.068, 0.068, 0.067
cluster16_Downregulated	c2_CROONQUIST_IL6_DEPRIVATION_DN	Proliferation and survival	1	targets, cancer, pujana, cycle, quiescent, lymphocyte, response, tlx, whitfield, genes	0.161, 0.123, 0.094, 0.087, 0.086, 0.079, 0.069, 0.068, 0.068, 0.067
cluster16_Downregulated	c2_CROONQUIST_NRAS_SIGNALING_DN	Proliferation and survival	1	targets, cancer, pujana, cycle, quiescent, lymphocyte, response, tlx, whitfield, genes	0.161, 0.123, 0.094, 0.087, 0.086, 0.079, 0.069, 0.068, 0.068, 0.067
cluster16_Downregulated	c2_DUTERTRE_ESTRADIOL_RESPONSE_24HR_UP	Proliferation and survival	1	targets, cancer, pujana, cycle, quiescent, lymphocyte, response, tlx, whitfield, genes	0.161, 0.123, 0.094, 0.087, 0.086, 0.079, 0.069, 0.068, 0.068, 0.067
cluster16_Downregulated	c2_DUTERTRE_ESTRADIOL_RESPONSE_6HR_UP	Proliferation and survival	1	targets, cancer, pujana, cycle, quiescent, lymphocyte, response, tlx, whitfield, genes	0.161, 0.123, 0.094, 0.087, 0.086, 0.079, 0.069, 0.068, 0.068, 0.067
cluster16_Downregulated	c2_FARMER_BREAST_CANCER_CLUSTER_2	Proliferation and survival	1	targets, cancer, pujana, cycle, quiescent, lymphocyte, response, tlx, whitfield, genes	0.161, 0.123, 0.094, 0.087, 0.086, 0.079, 0.069, 0.068, 0.068, 0.067
cluster16_Downregulated	c2_FEVR_CTNNB1_TARGETS_DN	Proliferation and survival	1	targets, cancer, pujana, cycle, quiescent, lymphocyte, response, tlx, whitfield, genes	0.161, 0.123, 0.094, 0.087, 0.086, 0.079, 0.069, 0.068, 0.068, 0.067
cluster16_Downregulated	c2_FINETTI_BREAST_CANCER_KINOME_RED	Proliferation and survival	1	targets, cancer, pujana, cycle, quiescent, lymphocyte, response, tlx, whitfield, genes	0.161, 0.123, 0.094, 0.087, 0.086, 0.079, 0.069, 0.068, 0.068, 0.067
cluster16_Downregulated	c2_FOURNIER_ACINAR_DEVELOPMENT_LATE_2	Proliferation and survival	1	targets, cancer, pujana, cycle, quiescent, lymphocyte, response, tlx, whitfield, genes	0.161, 0.123, 0.094, 0.087, 0.086, 0.079, 0.069, 0.068, 0.068, 0.067
cluster16_Downregulated	c2_FUJII_YBX1_TARGETS_DN	Proliferation and survival	1	targets, cancer, pujana, cycle, quiescent, lymphocyte, response, tlx, whitfield, genes	0.161, 0.123, 0.094, 0.087, 0.086, 0.079, 0.069, 0.068, 0.068, 0.067
cluster16_Downregulated	c2_FURUKAWA_DUSP6_TARGETS_PCI35_DN	Proliferation and survival	1	targets, cancer, pujana, cycle, quiescent, lymphocyte, response, tlx, whitfield, genes	0.161, 0.123, 0.094, 0.087, 0.086, 0.079, 0.069, 0.068, 0.068, 0.067
cluster16_Downregulated	c2_GAVIN_FOXP3_TARGETS_CLUSTER_P6	Proliferation and survival	1	targets, cancer, pujana, cycle, quiescent, lymphocyte, response, tlx, whitfield, genes	0.161, 0.123, 0.094, 0.087, 0.086, 0.079, 0.069, 0.068, 0.068, 0.067
cluster16_Downregulated	c2_GOBERT_OLIGODENDROCYTE_DIFFERENTIATION_UP	Proliferation and survival	1	targets, cancer, pujana, cycle, quiescent, lymphocyte, response, tlx, whitfield, genes	0.161, 0.123, 0.094, 0.087, 0.086, 0.079, 0.069, 0.068, 0.068, 0.067
cluster16_Downregulated	c2_GOLDRATH_ANTIGEN_RESPONSE	Proliferation and survival	1	targets, cancer, pujana, cycle, quiescent, lymphocyte, response, tlx, whitfield, genes	0.161, 0.123, 0.094, 0.087, 0.086, 0.079, 0.069, 0.068, 0.068, 0.067
cluster16_Downregulated	c2_GRAHAM_CML_DIVIDING_VS_NORMAL_QUIESCENT_UP	Proliferation and survival	1	targets, cancer, pujana, cycle, quiescent, lymphocyte, response, tlx, whitfield, genes	0.161, 0.123, 0.094, 0.087, 0.086, 0.079, 0.069, 0.068, 0.068, 0.067
cluster16_Downregulated	c2_GRAHAM_CML_QUIESCENT_VS_NORMAL_QUIESCENT_UP	Proliferation and survival	1	targets, cancer, pujana, cycle, quiescent, lymphocyte, response, tlx, whitfield, genes	0.161, 0.123, 0.094, 0.087, 0.086, 0.079, 0.069, 0.068, 0.068, 0.067
cluster16_Downregulated	c2_GRAHAM_NORMAL_QUIESCENT_VS_NORMAL_DIVIDING_DN	Proliferation and survival	1	targets, cancer, pujana, cycle, quiescent, lymphocyte, response, tlx, whitfield, genes	0.161, 0.123, 0.094, 0.087, 0.086, 0.079, 0.069, 0.068, 0.068, 0.067
cluster16_Downregulated	c2_GREENBAUM_E2A_TARGETS_UP	Proliferation and survival	1	targets, cancer, pujana, cycle, quiescent, lymphocyte, response, tlx, whitfield, genes	0.161, 0.123, 0.094, 0.087, 0.086, 0.079, 0.069, 0.068, 0.068, 0.067
cluster16_Downregulated	c2_HOFFMANN_LARGE_TO_SMALL_PRE_BII_LYMPHOCYTE_UP	Proliferation and survival	1	targets, cancer, pujana, cycle, quiescent, lymphocyte, response, tlx, whitfield, genes	0.161, 0.123, 0.094, 0.087, 0.086, 0.079, 0.069, 0.068, 0.068, 0.067
cluster16_Downregulated	c2_HORIUCHI_WTAP_TARGETS_DN	Proliferation and survival	1	targets, cancer, pujana, cycle, quiescent, lymphocyte, response, tlx, whitfield, genes	0.161, 0.123, 0.094, 0.087, 0.086, 0.079, 0.069, 0.068, 0.068, 0.067
cluster16_Downregulated	c2_ISHIDA_E2F_TARGETS	Proliferation and survival	1	targets, cancer, pujana, cycle, quiescent, lymphocyte, response, tlx, whitfield, genes	0.161, 0.123, 0.094, 0.087, 0.086, 0.079, 0.069, 0.068, 0.068, 0.067
cluster16_Downregulated	c2_KAMMINGA_EZH2_TARGETS	Proliferation and survival	1	targets, cancer, pujana, cycle, quiescent, lymphocyte, response, tlx, whitfield, genes	0.161, 0.123, 0.094, 0.087, 0.086, 0.079, 0.069, 0.068, 0.068, 0.067
cluster16_Downregulated	c2_KANG_DOXORUBICIN_RESISTANCE_UP	Proliferation and survival	1	targets, cancer, pujana, cycle, quiescent, lymphocyte, response, tlx, whitfield, genes	0.161, 0.123, 0.094, 0.087, 0.086, 0.079, 0.069, 0.068, 0.068, 0.067
cluster16_Downregulated	c2_KOBAYASHI_EGFR_SIGNALING_24HR_DN	Proliferation and survival	1	targets, cancer, pujana, cycle, quiescent, lymphocyte, response, tlx, whitfield, genes	0.161, 0.123, 0.094, 0.087, 0.086, 0.079, 0.069, 0.068, 0.068, 0.067
cluster16_Downregulated	c2_KONG_E2F3_TARGETS	Proliferation and survival	1	targets, cancer, pujana, cycle, quiescent, lymphocyte, response, tlx, whitfield, genes	0.161, 0.123, 0.094, 0.087, 0.086, 0.079, 0.069, 0.068, 0.068, 0.067
cluster16_Downregulated	c2_LEE_EARLY_T_LYMPHOCYTE_UP	Proliferation and survival	1	targets, cancer, pujana, cycle, quiescent, lymphocyte, response, tlx, whitfield, genes	0.161, 0.123, 0.094, 0.087, 0.086, 0.079, 0.069, 0.068, 0.068, 0.067
cluster16_Downregulated	c2_LE_EGR2_TARGETS_UP	Proliferation and survival	1	targets, cancer, pujana, cycle, quiescent, lymphocyte, response, tlx, whitfield, genes	0.161, 0.123, 0.094, 0.087, 0.086, 0.079, 0.069, 0.068, 0.068, 0.067
cluster16_Downregulated	c2_LINDGREN_BLADDER_CANCER_CLUSTER_1_DN	Proliferation and survival	1	targets, cancer, pujana, cycle, quiescent, lymphocyte, response, tlx, whitfield, genes	0.161, 0.123, 0.094, 0.087, 0.086, 0.079, 0.069, 0.068, 0.068, 0.067
cluster16_Downregulated	c2_LINDGREN_BLADDER_CANCER_CLUSTER_3_UP	Proliferation and survival	1	targets, cancer, pujana, cycle, quiescent, lymphocyte, response, tlx, whitfield, genes	0.161, 0.123, 0.094, 0.087, 0.086, 0.079, 0.069, 0.068, 0.068, 0.067
cluster16_Downregulated	c2_LI_WILMS_TUMOR_VS_FETAL_KIDNEY_1_DN	Proliferation and survival	1	targets, cancer, pujana, cycle, quiescent, lymphocyte, response, tlx, whitfield, genes	0.161, 0.123, 0.094, 0.087, 0.086, 0.079, 0.069, 0.068, 0.068, 0.067
cluster16_Downregulated	c2_MANALO_HYPOXIA_DN	Proliferation and survival	1	targets, cancer, pujana, cycle, quiescent, lymphocyte, response, tlx, whitfield, genes	0.161, 0.123, 0.094, 0.087, 0.086, 0.079, 0.069, 0.068, 0.068, 0.067
cluster16_Downregulated	c2_MARKEY_RB1_ACUTE_LOF_DN	Proliferation and survival	1	targets, cancer, pujana, cycle, quiescent, lymphocyte, response, tlx, whitfield, genes	0.161, 0.123, 0.094, 0.087, 0.086, 0.079, 0.069, 0.068, 0.068, 0.067
cluster16_Downregulated	c2_MARSON_BOUND_BY_E2F4_UNSTIMULATED	Proliferation and survival	1	targets, cancer, pujana, cycle, quiescent, lymphocyte, response, tlx, whitfield, genes	0.161, 0.123, 0.094, 0.087, 0.086, 0.079, 0.069, 0.068, 0.068, 0.067
cluster16_Downregulated	c2_MISSIAGLIA_REGULATED_BY_METHYLATION_DN	Proliferation and survival	1	targets, cancer, pujana, cycle, quiescent, lymphocyte, response, tlx, whitfield, genes	0.161, 0.123, 0.094, 0.087, 0.086, 0.079, 0.069, 0.068, 0.068, 0.067
cluster16_Downregulated	c2_MONTERO_THYROID_CANCER_POOR_SURVIVAL_UP	Proliferation and survival	1	targets, cancer, pujana, cycle, quiescent, lymphocyte, response, tlx, whitfield, genes	0.161, 0.123, 0.094, 0.087, 0.086, 0.079, 0.069, 0.068, 0.068, 0.067
cluster16_Downregulated	c2_MORI_IMMATURE_B_LYMPHOCYTE_DN	Proliferation and survival	1	targets, cancer, pujana, cycle, quiescent, lymphocyte, response, tlx, whitfield, genes	0.161, 0.123, 0.094, 0.087, 0.086, 0.079, 0.069, 0.068, 0.068, 0.067
cluster16_Downregulated	c2_MORI_LARGE_PRE_BII_LYMPHOCYTE_UP	Proliferation and survival	1	targets, cancer, pujana, cycle, quiescent, lymphocyte, response, tlx, whitfield, genes	0.161, 0.123, 0.094, 0.087, 0.086, 0.079, 0.069, 0.068, 0.068, 0.067
cluster16_Downregulated	c2_MORI_PRE_BI_LYMPHOCYTE_UP	Proliferation and survival	1	targets, cancer, pujana, cycle, quiescent, lymphocyte, response, tlx, whitfield, genes	0.161, 0.123, 0.094, 0.087, 0.086, 0.079, 0.069, 0.068, 0.068, 0.067
cluster16_Downregulated	c2_NAKAYAMA_SOFT_TISSUE_TUMORS_PCA2_UP	Proliferation and survival	1	targets, cancer, pujana, cycle, quiescent, lymphocyte, response, tlx, whitfield, genes	0.161, 0.123, 0.094, 0.087, 0.086, 0.079, 0.069, 0.068, 0.068, 0.067
cluster16_Downregulated	c2_NUYTTEN_EZH2_TARGETS_DN	Proliferation and survival	1	targets, cancer, pujana, cycle, quiescent, lymphocyte, response, tlx, whitfield, genes	0.161, 0.123, 0.094, 0.087, 0.086, 0.079, 0.069, 0.068, 0.068, 0.067
cluster16_Downregulated	c2_ODONNELL_TARGETS_OF_MYC_AND_TFRC_DN	Proliferation and survival	1	targets, cancer, pujana, cycle, quiescent, lymphocyte, response, tlx, whitfield, genes	0.161, 0.123, 0.094, 0.087, 0.086, 0.079, 0.069, 0.068, 0.068, 0.067
cluster16_Downregulated	c2_ODONNELL_TFRC_TARGETS_DN	Proliferation and survival	1	targets, cancer, pujana, cycle, quiescent, lymphocyte, response, tlx, whitfield, genes	0.161, 0.123, 0.094, 0.087, 0.086, 0.079, 0.069, 0.068, 0.068, 0.067
cluster16_Downregulated	c2_OXFORD_RALA_OR_RALB_TARGETS_UP	Proliferation and survival	1	targets, cancer, pujana, cycle, quiescent, lymphocyte, response, tlx, whitfield, genes	0.161, 0.123, 0.094, 0.087, 0.086, 0.079, 0.069, 0.068, 0.068, 0.067
cluster16_Downregulated	c2_PETROVA_ENDOTHELIUM_LYMPHATIC_VS_BLOOD_UP	Proliferation and survival	1	targets, cancer, pujana, cycle, quiescent, lymphocyte, response, tlx, whitfield, genes	0.161, 0.123, 0.094, 0.087, 0.086, 0.079, 0.069, 0.068, 0.068, 0.067
cluster16_Downregulated	c2_PID_PLK1_PATHWAY	Proliferation and survival	1	targets, cancer, pujana, cycle, quiescent, lymphocyte, response, tlx, whitfield, genes	0.161, 0.123, 0.094, 0.087, 0.086, 0.079, 0.069, 0.068, 0.068, 0.067
cluster16_Downregulated	c2_POOLA_INVASIVE_BREAST_CANCER_UP	Proliferation and survival	1	targets, cancer, pujana, cycle, quiescent, lymphocyte, response, tlx, whitfield, genes	0.161, 0.123, 0.094, 0.087, 0.086, 0.079, 0.069, 0.068, 0.068, 0.067
cluster16_Downregulated	c2_PUJANA_BRCA2_PCC_NETWORK	Proliferation and survival	1	targets, cancer, pujana, cycle, quiescent, lymphocyte, response, tlx, whitfield, genes	0.161, 0.123, 0.094, 0.087, 0.086, 0.079, 0.069, 0.068, 0.068, 0.067
cluster16_Downregulated	c2_PUJANA_BRCA_CENTERED_NETWORK	Proliferation and survival	1	targets, cancer, pujana, cycle, quiescent, lymphocyte, response, tlx, whitfield, genes	0.161, 0.123, 0.094, 0.087, 0.086, 0.079, 0.069, 0.068, 0.068, 0.067
cluster16_Downregulated	c2_PUJANA_BREAST_CANCER_WITH_BRCA1_MUTATED_UP	Proliferation and survival	1	targets, cancer, pujana, cycle, quiescent, lymphocyte, response, tlx, whitfield, genes	0.161, 0.123, 0.094, 0.087, 0.086, 0.079, 0.069, 0.068, 0.068, 0.067
cluster16_Downregulated	c2_PUJANA_XPRSS_INT_NETWORK	Proliferation and survival	1	targets, cancer, pujana, cycle, quiescent, lymphocyte, response, tlx, whitfield, genes	0.161, 0.123, 0.094, 0.087, 0.086, 0.079, 0.069, 0.068, 0.068, 0.067
cluster16_Downregulated	c2_REICHERT_MITOSIS_LIN9_TARGETS	Proliferation and survival	1	targets, cancer, pujana, cycle, quiescent, lymphocyte, response, tlx, whitfield, genes	0.161, 0.123, 0.094, 0.087, 0.086, 0.079, 0.069, 0.068, 0.068, 0.067
cluster16_Downregulated	c2_RHODES_UNDIFFERENTIATED_CANCER	Proliferation and survival	1	targets, cancer, pujana, cycle, quiescent, lymphocyte, response, tlx, whitfield, genes	0.161, 0.123, 0.094, 0.087, 0.086, 0.079, 0.069, 0.068, 0.068, 0.067
cluster16_Downregulated	c2_ROSTY_CERVICAL_CANCER_PROLIFERATION_CLUSTER	Proliferation and survival	1	targets, cancer, pujana, cycle, quiescent, lymphocyte, response, tlx, whitfield, genes	0.161, 0.123, 0.094, 0.087, 0.086, 0.079, 0.069, 0.068, 0.068, 0.067
cluster16_Downregulated	c2_RUIZ_TNC_TARGETS_DN	Proliferation and survival	1	targets, cancer, pujana, cycle, quiescent, lymphocyte, response, tlx, whitfield, genes	0.161, 0.123, 0.094, 0.087, 0.086, 0.079, 0.069, 0.068, 0.068, 0.067
cluster16_Downregulated	c2_SARRIO_EPITHELIAL_MESENCHYMAL_TRANSITION_UP	Proliferation and survival	1	targets, cancer, pujana, cycle, quiescent, lymphocyte, response, tlx, whitfield, genes	0.161, 0.123, 0.094, 0.087, 0.086, 0.079, 0.069, 0.068, 0.068, 0.067
cluster16_Downregulated	c2_SCIAN_CELL_CYCLE_TARGETS_OF_TP53_AND_TP73_DN	Proliferation and survival	1	targets, cancer, pujana, cycle, quiescent, lymphocyte, response, tlx, whitfield, genes	0.161, 0.123, 0.094, 0.087, 0.086, 0.079, 0.069, 0.068, 0.068, 0.067
cluster16_Downregulated	c2_SHEDDEN_LUNG_CANCER_POOR_SURVIVAL_A6	Proliferation and survival	1	targets, cancer, pujana, cycle, quiescent, lymphocyte, response, tlx, whitfield, genes	0.161, 0.123, 0.094, 0.087, 0.086, 0.079, 0.069, 0.068, 0.068, 0.067
cluster16_Downregulated	c2_SOTIRIOU_BREAST_CANCER_GRADE_1_VS_3_UP	Proliferation and survival	1	targets, cancer, pujana, cycle, quiescent, lymphocyte, response, tlx, whitfield, genes	0.161, 0.123, 0.094, 0.087, 0.086, 0.079, 0.069, 0.068, 0.068, 0.067
cluster16_Downregulated	c2_TANG_SENESCENCE_TP53_TARGETS_DN	Proliferation and survival	1	targets, cancer, pujana, cycle, quiescent, lymphocyte, response, tlx, whitfield, genes	0.161, 0.123, 0.094, 0.087, 0.086, 0.079, 0.069, 0.068, 0.068, 0.067
cluster16_Downregulated	c2_VECCHI_GASTRIC_CANCER_EARLY_UP	Proliferation and survival	1	targets, cancer, pujana, cycle, quiescent, lymphocyte, response, tlx, whitfield, genes	0.161, 0.123, 0.094, 0.087, 0.086, 0.079, 0.069, 0.068, 0.068, 0.067
cluster16_Downregulated	c2_WANG_RESPONSE_TO_GSK3_INHIBITOR_SB216763_DN	Proliferation and survival	1	targets, cancer, pujana, cycle, quiescent, lymphocyte, response, tlx, whitfield, genes	0.161, 0.123, 0.094, 0.087, 0.086, 0.079, 0.069, 0.068, 0.068, 0.067
cluster16_Downregulated	c2_WHITEFORD_PEDIATRIC_CANCER_MARKERS	Proliferation and survival	1	targets, cancer, pujana, cycle, quiescent, lymphocyte, response, tlx, whitfield, genes	0.161, 0.123, 0.094, 0.087, 0.086, 0.079, 0.069, 0.068, 0.068, 0.067
cluster16_Downregulated	c2_WHITFIELD_CELL_CYCLE_G2	Proliferation and survival	1	targets, cancer, pujana, cycle, quiescent, lymphocyte, response, tlx, whitfield, genes	0.161, 0.123, 0.094, 0.087, 0.086, 0.079, 0.069, 0.068, 0.068, 0.067
cluster16_Downregulated	c2_WHITFIELD_CELL_CYCLE_G2_M	Proliferation and survival	1	targets, cancer, pujana, cycle, quiescent, lymphocyte, response, tlx, whitfield, genes	0.161, 0.123, 0.094, 0.087, 0.086, 0.079, 0.069, 0.068, 0.068, 0.067
cluster16_Downregulated	c2_WHITFIELD_CELL_CYCLE_LITERATURE	Proliferation and survival	1	targets, cancer, pujana, cycle, quiescent, lymphocyte, response, tlx, whitfield, genes	0.161, 0.123, 0.094, 0.087, 0.086, 0.079, 0.069, 0.068, 0.068, 0.067
cluster16_Downregulated	c2_WINNEPENNINCKX_MELANOMA_METASTASIS_UP	Proliferation and survival	1	targets, cancer, pujana, cycle, quiescent, lymphocyte, response, tlx, whitfield, genes	0.161, 0.123, 0.094, 0.087, 0.086, 0.079, 0.069, 0.068, 0.068, 0.067
cluster16_Downregulated	c2_WONG_EMBRYONIC_STEM_CELL_CORE	Proliferation and survival	1	targets, cancer, pujana, cycle, quiescent, lymphocyte, response, tlx, whitfield, genes	0.161, 0.123, 0.094, 0.087, 0.086, 0.079, 0.069, 0.068, 0.068, 0.067
cluster16_Downregulated	c2_WU_APOPTOSIS_BY_CDKN1A_VIA_TP53	Proliferation and survival	1	targets, cancer, pujana, cycle, quiescent, lymphocyte, response, tlx, whitfield, genes	0.161, 0.123, 0.094, 0.087, 0.086, 0.079, 0.069, 0.068, 0.068, 0.067
cluster16_Downregulated	c2_ZHANG_TLX_TARGETS_36HR_DN	Proliferation and survival	1	targets, cancer, pujana, cycle, quiescent, lymphocyte, response, tlx, whitfield, genes	0.161, 0.123, 0.094, 0.087, 0.086, 0.079, 0.069, 0.068, 0.068, 0.067
cluster16_Downregulated	c2_ZHANG_TLX_TARGETS_60HR_DN	Proliferation and survival	1	targets, cancer, pujana, cycle, quiescent, lymphocyte, response, tlx, whitfield, genes	0.161, 0.123, 0.094, 0.087, 0.086, 0.079, 0.069, 0.068, 0.068, 0.067
cluster16_Downregulated	c2_ZHANG_TLX_TARGETS_UP	Proliferation and survival	1	targets, cancer, pujana, cycle, quiescent, lymphocyte, response, tlx, whitfield, genes	0.161, 0.123, 0.094, 0.087, 0.086, 0.079, 0.069, 0.068, 0.068, 0.067
cluster16_Downregulated	c2_ZHAN_MULTIPLE_MYELOMA_PR_UP	Proliferation and survival	1	targets, cancer, pujana, cycle, quiescent, lymphocyte, response, tlx, whitfield, genes	0.161, 0.123, 0.094, 0.087, 0.086, 0.079, 0.069, 0.068, 0.068, 0.067
cluster16_Downregulated	c2_ZHENG_GLIOBLASTOMA_PLASTICITY_UP	Proliferation and survival	1	targets, cancer, pujana, cycle, quiescent, lymphocyte, response, tlx, whitfield, genes	0.161, 0.123, 0.094, 0.087, 0.086, 0.079, 0.069, 0.068, 0.068, 0.067
cluster16_Downregulated	c2_ZHOU_CELL_CYCLE_GENES_IN_IR_RESPONSE_24HR	Proliferation and survival	1	targets, cancer, pujana, cycle, quiescent, lymphocyte, response, tlx, whitfield, genes	0.161, 0.123, 0.094, 0.087, 0.086, 0.079, 0.069, 0.068, 0.068, 0.067
cluster16_Downregulated	c2_ZHOU_CELL_CYCLE_GENES_IN_IR_RESPONSE_6HR	Proliferation and survival	1	targets, cancer, pujana, cycle, quiescent, lymphocyte, response, tlx, whitfield, genes	0.161, 0.123, 0.094, 0.087, 0.086, 0.079, 0.069, 0.068, 0.068, 0.067
cluster16_Downregulated	ch_HALLMARK_E2F_TARGETS	Proliferation and survival	1	targets, cancer, pujana, cycle, quiescent, lymphocyte, response, tlx, whitfield, genes	0.161, 0.123, 0.094, 0.087, 0.086, 0.079, 0.069, 0.068, 0.068, 0.067
cluster16_Downregulated	ch_HALLMARK_G2M_CHECKPOINT	Proliferation and survival	1	targets, cancer, pujana, cycle, quiescent, lymphocyte, response, tlx, whitfield, genes	0.161, 0.123, 0.094, 0.087, 0.086, 0.079, 0.069, 0.068, 0.068, 0.067
cluster17_Downregulated	GO_GO_RNA_catabolic_process	Translation and protein localization	1	translational, complex, protein, elongation, binding, 43s, influenza, mitochondrial, localization, rna	0.281, 0.199, 0.191, 0.145, 0.137, 0.133, 0.133, 0.13, 0.126, 0.117
cluster17_Downregulated	GO_GO_amide_biosynthetic_process	Translation and protein localization	1	translational, complex, protein, elongation, binding, 43s, influenza, mitochondrial, localization, rna	0.281, 0.199, 0.191, 0.145, 0.137, 0.133, 0.133, 0.13, 0.126, 0.117
cluster17_Downregulated	GO_GO_cytoplasmic_transport	Translation and protein localization	1	translational, complex, protein, elongation, binding, 43s, influenza, mitochondrial, localization, rna	0.281, 0.199, 0.191, 0.145, 0.137, 0.133, 0.133, 0.13, 0.126, 0.117
cluster17_Downregulated	GO_GO_establishment_of_protein_localization_to_endoplasmic_reticulum	Translation and protein localization	1	translational, complex, protein, elongation, binding, 43s, influenza, mitochondrial, localization, rna	0.281, 0.199, 0.191, 0.145, 0.137, 0.133, 0.133, 0.13, 0.126, 0.117
cluster17_Downregulated	GO_GO_intracellular_protein_transport	Translation and protein localization	1	translational, complex, protein, elongation, binding, 43s, influenza, mitochondrial, localization, rna	0.281, 0.199, 0.191, 0.145, 0.137, 0.133, 0.133, 0.13, 0.126, 0.117
cluster17_Downregulated	GO_GO_mitochondrial_translational_elongation	Translation and protein localization	1	translational, complex, protein, elongation, binding, 43s, influenza, mitochondrial, localization, rna	0.281, 0.199, 0.191, 0.145, 0.137, 0.133, 0.133, 0.13, 0.126, 0.117
cluster17_Downregulated	GO_GO_mitochondrial_translational_initiation	Translation and protein localization	1	translational, complex, protein, elongation, binding, 43s, influenza, mitochondrial, localization, rna	0.281, 0.199, 0.191, 0.145, 0.137, 0.133, 0.133, 0.13, 0.126, 0.117
cluster17_Downregulated	GO_GO_mitochondrial_translational_termination	Translation and protein localization	1	translational, complex, protein, elongation, binding, 43s, influenza, mitochondrial, localization, rna	0.281, 0.199, 0.191, 0.145, 0.137, 0.133, 0.133, 0.13, 0.126, 0.117
cluster17_Downregulated	GO_GO_peptide_biosynthetic_process	Translation and protein localization	1	translational, complex, protein, elongation, binding, 43s, influenza, mitochondrial, localization, rna	0.281, 0.199, 0.191, 0.145, 0.137, 0.133, 0.133, 0.13, 0.126, 0.117
cluster17_Downregulated	GO_GO_posttranscriptional_regulation_of_gene_expression	Translation and protein localization	1	translational, complex, protein, elongation, binding, 43s, influenza, mitochondrial, localization, rna	0.281, 0.199, 0.191, 0.145, 0.137, 0.133, 0.133, 0.13, 0.126, 0.117
cluster17_Downregulated	GO_GO_protein_complex_disassembly	Translation and protein localization	1	translational, complex, protein, elongation, binding, 43s, influenza, mitochondrial, localization, rna	0.281, 0.199, 0.191, 0.145, 0.137, 0.133, 0.133, 0.13, 0.126, 0.117
cluster17_Downregulated	GO_GO_protein_localization_to_membrane	Translation and protein localization	1	translational, complex, protein, elongation, binding, 43s, influenza, mitochondrial, localization, rna	0.281, 0.199, 0.191, 0.145, 0.137, 0.133, 0.133, 0.13, 0.126, 0.117
cluster17_Downregulated	GO_GO_protein_localization_to_organelle	Translation and protein localization	1	translational, complex, protein, elongation, binding, 43s, influenza, mitochondrial, localization, rna	0.281, 0.199, 0.191, 0.145, 0.137, 0.133, 0.133, 0.13, 0.126, 0.117
cluster17_Downregulated	GO_GO_regulation_of_cellular_amide_metabolic_process	Translation and protein localization	1	translational, complex, protein, elongation, binding, 43s, influenza, mitochondrial, localization, rna	0.281, 0.199, 0.191, 0.145, 0.137, 0.133, 0.133, 0.13, 0.126, 0.117
cluster17_Downregulated	GO_GO_single-organism_intracellular_transport	Translation and protein localization	1	translational, complex, protein, elongation, binding, 43s, influenza, mitochondrial, localization, rna	0.281, 0.199, 0.191, 0.145, 0.137, 0.133, 0.133, 0.13, 0.126, 0.117
cluster17_Downregulated	GO_GO_translation	Translation and protein localization	1	translational, complex, protein, elongation, binding, 43s, influenza, mitochondrial, localization, rna	0.281, 0.199, 0.191, 0.145, 0.137, 0.133, 0.133, 0.13, 0.126, 0.117
cluster17_Downregulated	GO_GO_translational_elongation	Translation and protein localization	1	translational, complex, protein, elongation, binding, 43s, influenza, mitochondrial, localization, rna	0.281, 0.199, 0.191, 0.145, 0.137, 0.133, 0.133, 0.13, 0.126, 0.117
cluster17_Downregulated	GO_GO_viral_gene_expression	Translation and protein localization	1	translational, complex, protein, elongation, binding, 43s, influenza, mitochondrial, localization, rna	0.281, 0.199, 0.191, 0.145, 0.137, 0.133, 0.133, 0.13, 0.126, 0.117
cluster17_Downregulated	c2_BILANGES_SERUM_AND_RAPAMYCIN_SENSITIVE_GENES	Translation and protein localization	1	translational, complex, protein, elongation, binding, 43s, influenza, mitochondrial, localization, rna	0.281, 0.199, 0.191, 0.145, 0.137, 0.133, 0.133, 0.13, 0.126, 0.117
cluster17_Downregulated	c2_CHNG_MULTIPLE_MYELOMA_HYPERPLOID_UP	Translation and protein localization	1	translational, complex, protein, elongation, binding, 43s, influenza, mitochondrial, localization, rna	0.281, 0.199, 0.191, 0.145, 0.137, 0.133, 0.133, 0.13, 0.126, 0.117
cluster17_Downregulated	c2_HSIAO_HOUSEKEEPING_GENES	Translation and protein localization	1	translational, complex, protein, elongation, binding, 43s, influenza, mitochondrial, localization, rna	0.281, 0.199, 0.191, 0.145, 0.137, 0.133, 0.133, 0.13, 0.126, 0.117
cluster17_Downregulated	c2_JISON_SICKLE_CELL_DISEASE_DN	Translation and protein localization	1	translational, complex, protein, elongation, binding, 43s, influenza, mitochondrial, localization, rna	0.281, 0.199, 0.191, 0.145, 0.137, 0.133, 0.133, 0.13, 0.126, 0.117
cluster17_Downregulated	c2_KEGG_RIBOSOME	Translation and protein localization	1	translational, complex, protein, elongation, binding, 43s, influenza, mitochondrial, localization, rna	0.281, 0.199, 0.191, 0.145, 0.137, 0.133, 0.133, 0.13, 0.126, 0.117
cluster17_Downregulated	c2_REACTOME_3_UTR_MEDIATED_TRANSLATIONAL_REGULATION	Translation and protein localization	1	translational, complex, protein, elongation, binding, 43s, influenza, mitochondrial, localization, rna	0.281, 0.199, 0.191, 0.145, 0.137, 0.133, 0.133, 0.13, 0.126, 0.117
cluster17_Downregulated	c2_REACTOME_ACTIVATION_OF_THE_MRNA_UPON_BINDING_OF_THE_CAP_BINDING_COMPLEX_AND_EIFS_AND_SUBSEQUENT_BINDING_TO_43S	Translation and protein localization	1	translational, complex, protein, elongation, binding, 43s, influenza, mitochondrial, localization, rna	0.281, 0.199, 0.191, 0.145, 0.137, 0.133, 0.133, 0.13, 0.126, 0.117
cluster17_Downregulated	c2_REACTOME_FORMATION_OF_THE_TERNARY_COMPLEX_AND_SUBSEQUENTLY_THE_43S_COMPLEX	Translation and protein localization	1	translational, complex, protein, elongation, binding, 43s, influenza, mitochondrial, localization, rna	0.281, 0.199, 0.191, 0.145, 0.137, 0.133, 0.133, 0.13, 0.126, 0.117
cluster17_Downregulated	c2_REACTOME_INFLUENZA_LIFE_CYCLE	Translation and protein localization	1	translational, complex, protein, elongation, binding, 43s, influenza, mitochondrial, localization, rna	0.281, 0.199, 0.191, 0.145, 0.137, 0.133, 0.133, 0.13, 0.126, 0.117
cluster17_Downregulated	c2_REACTOME_INFLUENZA_VIRAL_RNA_TRANSCRIPTION_AND_REPLICATION	Translation and protein localization	1	translational, complex, protein, elongation, binding, 43s, influenza, mitochondrial, localization, rna	0.281, 0.199, 0.191, 0.145, 0.137, 0.133, 0.133, 0.13, 0.126, 0.117
cluster17_Downregulated	c2_REACTOME_METABOLISM_OF_MRNA	Translation and protein localization	1	translational, complex, protein, elongation, binding, 43s, influenza, mitochondrial, localization, rna	0.281, 0.199, 0.191, 0.145, 0.137, 0.133, 0.133, 0.13, 0.126, 0.117
cluster17_Downregulated	c2_REACTOME_METABOLISM_OF_PROTEINS	Translation and protein localization	1	translational, complex, protein, elongation, binding, 43s, influenza, mitochondrial, localization, rna	0.281, 0.199, 0.191, 0.145, 0.137, 0.133, 0.133, 0.13, 0.126, 0.117
cluster17_Downregulated	c2_REACTOME_METABOLISM_OF_RNA	Translation and protein localization	1	translational, complex, protein, elongation, binding, 43s, influenza, mitochondrial, localization, rna	0.281, 0.199, 0.191, 0.145, 0.137, 0.133, 0.133, 0.13, 0.126, 0.117
cluster17_Downregulated	c2_REACTOME_NONSENSE_MEDIATED_DECAY_ENHANCED_BY_THE_EXON_JUNCTION_COMPLEX	Translation and protein localization	1	translational, complex, protein, elongation, binding, 43s, influenza, mitochondrial, localization, rna	0.281, 0.199, 0.191, 0.145, 0.137, 0.133, 0.133, 0.13, 0.126, 0.117
cluster17_Downregulated	c2_REACTOME_PEPTIDE_CHAIN_ELONGATION	Translation and protein localization	1	translational, complex, protein, elongation, binding, 43s, influenza, mitochondrial, localization, rna	0.281, 0.199, 0.191, 0.145, 0.137, 0.133, 0.133, 0.13, 0.126, 0.117
cluster17_Downregulated	c2_REACTOME_SRP_DEPENDENT_COTRANSLATIONAL_PROTEIN_TARGETING_TO_MEMBRANE	Translation and protein localization	1	translational, complex, protein, elongation, binding, 43s, influenza, mitochondrial, localization, rna	0.281, 0.199, 0.191, 0.145, 0.137, 0.133, 0.133, 0.13, 0.126, 0.117
cluster17_Downregulated	c2_REACTOME_TRANSLATION	Translation and protein localization	1	translational, complex, protein, elongation, binding, 43s, influenza, mitochondrial, localization, rna	0.281, 0.199, 0.191, 0.145, 0.137, 0.133, 0.133, 0.13, 0.126, 0.117
cluster17_Downregulated	c2_TIEN_INTESTINE_PROBIOTICS_6HR_UP	Translation and protein localization	1	translational, complex, protein, elongation, binding, 43s, influenza, mitochondrial, localization, rna	0.281, 0.199, 0.191, 0.145, 0.137, 0.133, 0.133, 0.13, 0.126, 0.117
cluster17_Downregulated	c2_YAMASHITA_LIVER_CANCER_WITH_EPCAM_UP	Translation and protein localization	1	translational, complex, protein, elongation, binding, 43s, influenza, mitochondrial, localization, rna	0.281, 0.199, 0.191, 0.145, 0.137, 0.133, 0.133, 0.13, 0.126, 0.117
cluster18_Downregulated	GO_GO_RNA_processing	mRNA processing	1	mrna, processing, assembly, complex, intron, macromolecular, ncrna, spliceosome, capped, ribonucleoprotein	0.651, 0.646, 0.4, 0.298, 0.25, 0.25, 0.25, 0.25, 0.23, 0.23
cluster18_Downregulated	GO_GO_cellular_macromolecular_complex_assembly	mRNA processing	1	mrna, processing, assembly, complex, intron, macromolecular, ncrna, spliceosome, capped, ribonucleoprotein	0.651, 0.646, 0.4, 0.298, 0.25, 0.25, 0.25, 0.25, 0.23, 0.23
cluster18_Downregulated	GO_GO_mRNA_metabolic_process	mRNA processing	1	mrna, processing, assembly, complex, intron, macromolecular, ncrna, spliceosome, capped, ribonucleoprotein	0.651, 0.646, 0.4, 0.298, 0.25, 0.25, 0.25, 0.25, 0.23, 0.23
cluster18_Downregulated	GO_GO_ncRNA_metabolic_process	mRNA processing	1	mrna, processing, assembly, complex, intron, macromolecular, ncrna, spliceosome, capped, ribonucleoprotein	0.651, 0.646, 0.4, 0.298, 0.25, 0.25, 0.25, 0.25, 0.23, 0.23
cluster18_Downregulated	GO_GO_nucleobase-containing_compound_transport	mRNA processing	1	mrna, processing, assembly, complex, intron, macromolecular, ncrna, spliceosome, capped, ribonucleoprotein	0.651, 0.646, 0.4, 0.298, 0.25, 0.25, 0.25, 0.25, 0.23, 0.23
cluster18_Downregulated	GO_GO_rRNA_processing	mRNA processing	1	mrna, processing, assembly, complex, intron, macromolecular, ncrna, spliceosome, capped, ribonucleoprotein	0.651, 0.646, 0.4, 0.298, 0.25, 0.25, 0.25, 0.25, 0.23, 0.23
cluster18_Downregulated	GO_GO_ribonucleoprotein_complex_assembly	mRNA processing	1	mrna, processing, assembly, complex, intron, macromolecular, ncrna, spliceosome, capped, ribonucleoprotein	0.651, 0.646, 0.4, 0.298, 0.25, 0.25, 0.25, 0.25, 0.23, 0.23
cluster18_Downregulated	GO_GO_ribosomal_large_subunit_biogenesis	mRNA processing	1	mrna, processing, assembly, complex, intron, macromolecular, ncrna, spliceosome, capped, ribonucleoprotein	0.651, 0.646, 0.4, 0.298, 0.25, 0.25, 0.25, 0.25, 0.23, 0.23
cluster18_Downregulated	GO_GO_ribosome_assembly	mRNA processing	1	mrna, processing, assembly, complex, intron, macromolecular, ncrna, spliceosome, capped, ribonucleoprotein	0.651, 0.646, 0.4, 0.298, 0.25, 0.25, 0.25, 0.25, 0.23, 0.23
cluster18_Downregulated	c2_KEGG_SPLICEOSOME	mRNA processing	1	mrna, processing, assembly, complex, intron, macromolecular, ncrna, spliceosome, capped, ribonucleoprotein	0.651, 0.646, 0.4, 0.298, 0.25, 0.25, 0.25, 0.25, 0.23, 0.23
cluster18_Downregulated	c2_REACTOME_MRNA_PROCESSING	mRNA processing	1	mrna, processing, assembly, complex, intron, macromolecular, ncrna, spliceosome, capped, ribonucleoprotein	0.651, 0.646, 0.4, 0.298, 0.25, 0.25, 0.25, 0.25, 0.23, 0.23
cluster18_Downregulated	c2_REACTOME_MRNA_SPLICING	mRNA processing	1	mrna, processing, assembly, complex, intron, macromolecular, ncrna, spliceosome, capped, ribonucleoprotein	0.651, 0.646, 0.4, 0.298, 0.25, 0.25, 0.25, 0.25, 0.23, 0.23
cluster18_Downregulated	c2_REACTOME_PROCESSING_OF_CAPPED_INTRON_CONTAINING_PRE_MRNA	mRNA processing	1	mrna, processing, assembly, complex, intron, macromolecular, ncrna, spliceosome, capped, ribonucleoprotein	0.651, 0.646, 0.4, 0.298, 0.25, 0.25, 0.25, 0.25, 0.23, 0.23
cluster19_Downregulated	c2_FU_INTERACT_WITH_ALKBH8	Unclear	0	alkbh8, fu, neonatal, prefoldin, transfer, cct, hippocampus, mody, tric, interact	0.728, 0.728, 0.728, 0.728, 0.671, 0.637, 0.637, 0.637, 0.637, 0.594
cluster19_Downregulated	c2_MODY_HIPPOCAMPUS_NEONATAL	Unclear	0	alkbh8, fu, neonatal, prefoldin, transfer, cct, hippocampus, mody, tric, interact	0.728, 0.728, 0.728, 0.728, 0.671, 0.637, 0.637, 0.637, 0.637, 0.594
cluster19_Downregulated	c2_REACTOME_PREFOLDIN_MEDIATED_TRANSFER_OF_SUBSTRATE_TO_CCT_TRIC	Unclear	0	alkbh8, fu, neonatal, prefoldin, transfer, cct, hippocampus, mody, tric, interact	0.728, 0.728, 0.728, 0.728, 0.671, 0.637, 0.637, 0.637, 0.637, 0.594
cluster20_Downregulated	c2_REACTOME_CYTOSOLIC_TRNA_AMINOACYLATION	Aminoacytelation	0	aminoacylation, trna, cytosolic	3.057, 2.853, 1.528
cluster20_Downregulated	c2_REACTOME_TRNA_AMINOACYLATION	Aminoacytelation	0	aminoacylation, trna, cytosolic	3.057, 2.853, 1.528
cluster21_Downregulated	c2_BLALOCK_ALZHEIMERS_DISEASE_DN	Cancer signatures	1	pcc, pujana, carcinoma, nasopharyngeal, oligodendrocyte, rodrigues, thyroid, kim, box, chek2	0.447, 0.425, 0.378, 0.257, 0.242, 0.242, 0.205, 0.202, 0.162, 0.162
cluster21_Downregulated	c2_CAIRO_HEPATOBLASTOMA_CLASSES_UP	Cancer signatures	1	pcc, pujana, carcinoma, nasopharyngeal, oligodendrocyte, rodrigues, thyroid, kim, box, chek2	0.447, 0.425, 0.378, 0.257, 0.242, 0.242, 0.205, 0.202, 0.162, 0.162
cluster21_Downregulated	c2_DIAZ_CHRONIC_MEYLOGENOUS_LEUKEMIA_UP	Cancer signatures	1	pcc, pujana, carcinoma, nasopharyngeal, oligodendrocyte, rodrigues, thyroid, kim, box, chek2	0.447, 0.425, 0.378, 0.257, 0.242, 0.242, 0.205, 0.202, 0.162, 0.162
cluster21_Downregulated	c2_DODD_NASOPHARYNGEAL_CARCINOMA_DN	Cancer signatures	1	pcc, pujana, carcinoma, nasopharyngeal, oligodendrocyte, rodrigues, thyroid, kim, box, chek2	0.447, 0.425, 0.378, 0.257, 0.242, 0.242, 0.205, 0.202, 0.162, 0.162
cluster21_Downregulated	c2_KIM_ALL_DISORDERS_OLIGODENDROCYTE_NUMBER_CORR_UP	Cancer signatures	1	pcc, pujana, carcinoma, nasopharyngeal, oligodendrocyte, rodrigues, thyroid, kim, box, chek2	0.447, 0.425, 0.378, 0.257, 0.242, 0.242, 0.205, 0.202, 0.162, 0.162
cluster21_Downregulated	c2_KIM_BIPOLAR_DISORDER_OLIGODENDROCYTE_DENSITY_CORR_UP	Cancer signatures	1	pcc, pujana, carcinoma, nasopharyngeal, oligodendrocyte, rodrigues, thyroid, kim, box, chek2	0.447, 0.425, 0.378, 0.257, 0.242, 0.242, 0.205, 0.202, 0.162, 0.162
cluster21_Downregulated	c2_KINSEY_TARGETS_OF_EWSR1_FLII_FUSION_UP	Cancer signatures	1	pcc, pujana, carcinoma, nasopharyngeal, oligodendrocyte, rodrigues, thyroid, kim, box, chek2	0.447, 0.425, 0.378, 0.257, 0.242, 0.242, 0.205, 0.202, 0.162, 0.162
cluster21_Downregulated	c2_LEE_BMP2_TARGETS_DN	Cancer signatures	1	pcc, pujana, carcinoma, nasopharyngeal, oligodendrocyte, rodrigues, thyroid, kim, box, chek2	0.447, 0.425, 0.378, 0.257, 0.242, 0.242, 0.205, 0.202, 0.162, 0.162
cluster21_Downregulated	c2_PUJANA_ATM_PCC_NETWORK	Cancer signatures	1	pcc, pujana, carcinoma, nasopharyngeal, oligodendrocyte, rodrigues, thyroid, kim, box, chek2	0.447, 0.425, 0.378, 0.257, 0.242, 0.242, 0.205, 0.202, 0.162, 0.162
cluster21_Downregulated	c2_PUJANA_BRCA1_PCC_NETWORK	Cancer signatures	1	pcc, pujana, carcinoma, nasopharyngeal, oligodendrocyte, rodrigues, thyroid, kim, box, chek2	0.447, 0.425, 0.378, 0.257, 0.242, 0.242, 0.205, 0.202, 0.162, 0.162
cluster21_Downregulated	c2_PUJANA_CHEK2_PCC_NETWORK	Cancer signatures	1	pcc, pujana, carcinoma, nasopharyngeal, oligodendrocyte, rodrigues, thyroid, kim, box, chek2	0.447, 0.425, 0.378, 0.257, 0.242, 0.242, 0.205, 0.202, 0.162, 0.162
cluster21_Downregulated	c2_RODRIGUES_THYROID_CARCINOMA_ANAPLASTIC_UP	Cancer signatures	1	pcc, pujana, carcinoma, nasopharyngeal, oligodendrocyte, rodrigues, thyroid, kim, box, chek2	0.447, 0.425, 0.378, 0.257, 0.242, 0.242, 0.205, 0.202, 0.162, 0.162
cluster21_Downregulated	c2_RODRIGUES_THYROID_CARCINOMA_POORLY_DIFFERENTIATED_UP	Cancer signatures	1	pcc, pujana, carcinoma, nasopharyngeal, oligodendrocyte, rodrigues, thyroid, kim, box, chek2	0.447, 0.425, 0.378, 0.257, 0.242, 0.242, 0.205, 0.202, 0.162, 0.162
cluster21_Downregulated	c2_SENGUPTA_NASOPHARYNGEAL_CARCINOMA_UP	Cancer signatures	1	pcc, pujana, carcinoma, nasopharyngeal, oligodendrocyte, rodrigues, thyroid, kim, box, chek2	0.447, 0.425, 0.378, 0.257, 0.242, 0.242, 0.205, 0.202, 0.162, 0.162
cluster21_Downregulated	c2_WEI_MYCN_TARGETS_WITH_E_BOX	Cancer signatures	1	pcc, pujana, carcinoma, nasopharyngeal, oligodendrocyte, rodrigues, thyroid, kim, box, chek2	0.447, 0.425, 0.378, 0.257, 0.242, 0.242, 0.205, 0.202, 0.162, 0.162
cluster22_Downregulated	c2_SENESE_HDAC1_AND_HDAC2_TARGETS_DN	NA	0	hdac2, senese, hdac1, targets	2.101, 1.941, 1.051, 0.65
cluster22_Downregulated	c2_SENESE_HDAC2_TARGETS_DN	NA	0	hdac2, senese, hdac1, targets	2.101, 1.941, 1.051, 0.65
cluster23_Downregulated	c2_SHEPARD_BMYB_MORPHOLINO_DN	NA	0	shepard, bmyb, burn, crush, morpholino, mutant, targets	2.293, 1.471, 0.805, 0.805, 0.805, 0.805, 0.227
cluster23_Downregulated	c2_SHEPARD_BMYB_TARGETS	NA	0	shepard, bmyb, burn, crush, morpholino, mutant, targets	2.293, 1.471, 0.805, 0.805, 0.805, 0.805, 0.227
cluster23_Downregulated	c2_SHEPARD_CRUSH_AND_BURN_MUTANT_DN	NA	0	shepard, bmyb, burn, crush, morpholino, mutant, targets	2.293, 1.471, 0.805, 0.805, 0.805, 0.805, 0.227
cluster24_Downregulated	c2_SMID_BREAST_CANCER_BASAL_UP	NA	0	smid, breast, cancer, bone, relapse, basal, luminal	1.444, 0.882, 0.661, 0.475, 0.475, 0.469, 0.464
cluster24_Downregulated	c2_SMID_BREAST_CANCER_LUMINAL_B_DN	NA	0	smid, breast, cancer, bone, relapse, basal, luminal	1.444, 0.882, 0.661, 0.475, 0.475, 0.469, 0.464
cluster24_Downregulated	c2_SMID_BREAST_CANCER_RELAPSE_IN_BONE_DN	NA	0	smid, breast, cancer, bone, relapse, basal, luminal	1.444, 0.882, 0.661, 0.475, 0.475, 0.469, 0.464
cluster25_Downregulated	c2_VANTVEER_BREAST_CANCER_METASTASIS_DN	NA	0	vantveer, breast, prognosis, poor, cancer, metastasis	1.544, 0.849, 0.74, 0.727, 0.637, 0.522
cluster25_Downregulated	c2_VANTVEER_BREAST_CANCER_POOR_PROGNOSIS	NA	0	vantveer, breast, prognosis, poor, cancer, metastasis	1.544, 0.849, 0.74, 0.727, 0.637, 0.522
cluster26_Downregulated	c6_ERB2_UP.V1_DN	ERBB2 and MEK signaling	0	erb2, mek	4.024, 4.024
cluster26_Downregulated	c6_MEK_UP.V1_DN	ERBB2 and MEK signaling	0	erb2, mek	4.024, 4.024
cluster27_Downregulated	c6_STK33_DN	NA	0	stk33, nomo, skm	4.829, 1.61, 1.61
cluster27_Downregulated	c6_STK33_NOMO_DN	NA	0	stk33, nomo, skm	4.829, 1.61, 1.61
cluster27_Downregulated	c6_STK33_SKM_DN	NA	0	stk33, nomo, skm	4.829, 1.61, 1.61
cluster28_Downregulated	c2_BILD_MYC_ONCOGENIC_SIGNATURE	MYC targets	1	myc, v2, oncogenic, bild, signature, hallmark, targets	1.228, 1.006, 0.869, 0.849, 0.681, 0.606, 0.284
cluster28_Downregulated	ch_HALLMARK_MYC_TARGETS_V2	MYC targets	1	myc, v2, oncogenic, bild, signature, hallmark, targets	1.228, 1.006, 0.869, 0.849, 0.681, 0.606, 0.284
cluster1_Upregulated	c2_GRAESSMANN_APOPTOSIS_BY_DOXORUBICIN_UP	NA	0	doxorubicin, graessmann, mc, apoptosis, response	1.985, 1.985, 1.051, 0.795, 0.356
cluster1_Upregulated	c2_GRAESSMANN_RESPONSE_TO_MC_AND_DOXORUBICIN_UP	NA	0	doxorubicin, graessmann, mc, apoptosis, response	1.985, 1.985, 1.051, 0.795, 0.356
cluster2_Upregulated	c2_NABA_MATRISOME	NA	0	naba, matrisome, secreted, factors	2.912, 2.299, 1.249, 0.971
cluster2_Upregulated	c2_NABA_MATRISOME_ASSOCIATED	NA	0	naba, matrisome, secreted, factors	2.912, 2.299, 1.249, 0.971
cluster2_Upregulated	c2_NABA_SECRETED_FACTORS	NA	0	naba, matrisome, secreted, factors	2.912, 2.299, 1.249, 0.971
cluster3_Upregulated	c2_NAGASHIMA_EGF_SIGNALING_UP	EGF signaling	1	nagashima, egf, signaling, tnfa, nrg1, phong, transiently, zwang, class, induced	0.894, 0.618, 0.534, 0.486, 0.447, 0.409, 0.396, 0.358, 0.348, 0.339
cluster3_Upregulated	c2_NAGASHIMA_NRG1_SIGNALING_UP	EGF signaling	1	nagashima, egf, signaling, tnfa, nrg1, phong, transiently, zwang, class, induced	0.894, 0.618, 0.534, 0.486, 0.447, 0.409, 0.396, 0.358, 0.348, 0.339
cluster3_Upregulated	c2_PHONG_TNF_TARGETS_UP	EGF signaling	1	nagashima, egf, signaling, tnfa, nrg1, phong, transiently, zwang, class, induced	0.894, 0.618, 0.534, 0.486, 0.447, 0.409, 0.396, 0.358, 0.348, 0.339
cluster3_Upregulated	c2_ZWANG_CLASS_3_TRANSIENTLY_INDUCED_BY_EGF	EGF signaling	1	nagashima, egf, signaling, tnfa, nrg1, phong, transiently, zwang, class, induced	0.894, 0.618, 0.534, 0.486, 0.447, 0.409, 0.396, 0.358, 0.348, 0.339
cluster3_Upregulated	ch_HALLMARK_TNFA_SIGNALING_VIA_NFKB	EGF signaling	1	nagashima, egf, signaling, tnfa, nrg1, phong, transiently, zwang, class, induced	0.894, 0.618, 0.534, 0.486, 0.447, 0.409, 0.396, 0.358, 0.348, 0.339
cluster4_Upregulated	c2_GEORGANTAS_HSC_MARKERS	Unclear	1	pol, rna, amyloids, georgantas, packaging, erythematosus, lupus, systemic, hsc, promoter	0.804, 0.684, 0.583, 0.583, 0.583, 0.537, 0.537, 0.49, 0.453, 0.436
cluster4_Upregulated	c2_KEGG_SYSTEMIC_LUPUS_ERYTHEMATOSUS	Unclear	1	pol, rna, amyloids, georgantas, packaging, erythematosus, lupus, systemic, hsc, promoter	0.804, 0.684, 0.583, 0.583, 0.583, 0.537, 0.537, 0.49, 0.453, 0.436
cluster4_Upregulated	c2_REACTOME_AMYLOIDS	Unclear	1	pol, rna, amyloids, georgantas, packaging, erythematosus, lupus, systemic, hsc, promoter	0.804, 0.684, 0.583, 0.583, 0.583, 0.537, 0.537, 0.49, 0.453, 0.436
cluster4_Upregulated	c2_REACTOME_PACKAGING_OF_TELOMERE_ENDS	Unclear	1	pol, rna, amyloids, georgantas, packaging, erythematosus, lupus, systemic, hsc, promoter	0.804, 0.684, 0.583, 0.583, 0.583, 0.537, 0.537, 0.49, 0.453, 0.436
cluster4_Upregulated	c2_REACTOME_RNA_POL_I_PROMOTER_OPENING	Unclear	1	pol, rna, amyloids, georgantas, packaging, erythematosus, lupus, systemic, hsc, promoter	0.804, 0.684, 0.583, 0.583, 0.583, 0.537, 0.537, 0.49, 0.453, 0.436
cluster4_Upregulated	c2_REACTOME_RNA_POL_I_TRANSCRIPTION	Unclear	1	pol, rna, amyloids, georgantas, packaging, erythematosus, lupus, systemic, hsc, promoter	0.804, 0.684, 0.583, 0.583, 0.583, 0.537, 0.537, 0.49, 0.453, 0.436
cluster5_Upregulated	c2_GHANDHI_DIRECT_IRRADIATION_UP	Radiation response and TP53	1	warters, ir, 5gy, kerley, kannan, ghandhi, irradiation, response, direct, cisplatin	1.028, 0.818, 0.514, 0.514, 0.473, 0.45, 0.45, 0.44, 0.42, 0.379
cluster5_Upregulated	c2_KANNAN_TP53_TARGETS_UP	Radiation response and TP53	1	warters, ir, 5gy, kerley, kannan, ghandhi, irradiation, response, direct, cisplatin	1.028, 0.818, 0.514, 0.514, 0.473, 0.45, 0.45, 0.44, 0.42, 0.379
cluster5_Upregulated	c2_KERLEY_RESPONSE_TO_CISPLATIN_UP	Radiation response and TP53	1	warters, ir, 5gy, kerley, kannan, ghandhi, irradiation, response, direct, cisplatin	1.028, 0.818, 0.514, 0.514, 0.473, 0.45, 0.45, 0.44, 0.42, 0.379
cluster5_Upregulated	c2_WARTERS_IR_RESPONSE_5GY	Radiation response and TP53	1	warters, ir, 5gy, kerley, kannan, ghandhi, irradiation, response, direct, cisplatin	1.028, 0.818, 0.514, 0.514, 0.473, 0.45, 0.45, 0.44, 0.42, 0.379
cluster5_Upregulated	c2_WARTERS_RESPONSE_TO_IR_SKIN	Radiation response and TP53	1	warters, ir, 5gy, kerley, kannan, ghandhi, irradiation, response, direct, cisplatin	1.028, 0.818, 0.514, 0.514, 0.473, 0.45, 0.45, 0.44, 0.42, 0.379
cluster6_Upregulated	c6_STK33_NOMO_UP	NA	0	stk33, nomo, skm	4.829, 1.61, 1.61
cluster6_Upregulated	c6_STK33_SKM_UP	NA	0	stk33, nomo, skm	4.829, 1.61, 1.61
cluster6_Upregulated	c6_STK33_UP	NA	0	stk33, nomo, skm	4.829, 1.61, 1.61
cluster7_Upregulated	c2_SMIRNOV_RESPONSE_TO_IR_6HR_UP	Radiation response and TP53	1	smirnov, ir, p53, hallmark, pathway, response	1.189, 1.158, 1.017, 0.808, 0.435, 0.415
cluster7_Upregulated	ch_HALLMARK_P53_PATHWAY	Radiation response and TP53	1	smirnov, ir, p53, hallmark, pathway, response	1.189, 1.158, 1.017, 0.808, 0.435, 0.415
