# Supplementary material for: SPT6-driven error-free DNA repair safeguards genomic stability of glioblastoma cancer stem-like cells
Source: Nat Commun. 2020 Sep 18;11:4709. doi: 10.1038/s41467-020-18549-8 (PMC7501306; doi:10.1038/s41467-020-18549-8)
Supplement: Supplementary file 9 — Supplementary Data 7 [file 41467_2020_18549_MOESM9_ESM.xlsx]

## Sheet: ﻿Sheet5 (CMap)
Supplementary Table 7_List of candidates derived from CMap analysis shown in Fig. 7b
Rank	Score	Type (cp = compound, oe = overexpression, kd=knock down, cc=Cmap class (more general classes of compounds) )	ID	Name	Description
1	99.08	cp	BRD-A71390734	idarubicin	-
2	98.7	oe	ccsbBroad304_00833	IFNG	Interferons
3	98.66	oe	ccsbBroad304_06021	KLF6	Kruppel-like transcription factors
4	98.59	cp	BRD-K64890080	BI-2536	PLK inhibitor
5	98.41	kd	CGS001-9217	VAPB	-
6	98.36	cp	BRD-A85860691	chaetocin	Histone lysine methyltransferase inhibitor
7	98.27	cp	BRD-K50387473	XMD-892	MAP kinase inhibitor
8	98.13	cp	BRD-K64857848	XMD-885	Leucine rich repeat kinase inhibitor
9	97.99	cp	BRD-A52530684	doxorubicin	-
10	97.92	cp	BRD-A52650764	ingenol	PKC activator
11	97.76	oe	ccsbBroad304_00763	HNF4A	Hepatocyte nuclear factor-4 receptors
12	97.46	cp	BRD-A62184259	cycloheximide	Protein synthesis inhibitor
13	96.83	cc		Protein Synthesis Inhibitor	-
14	96.7	cp	BRD-K56334280	amonafide	Topoisomerase inhibitor
15	96.65	cp	BRD-K01436366	XMD-1150	Leucine rich repeat kinase inhibitor
16	96.65	oe	ccsbBroad304_00259	CD40	Tumour necrosis factor (TNF) receptor family
17	96.58	cc		PKC Activator	-
18	96.51	kd	CGS001-84722	PSRC1	-
19	96.51	cp	BRD-A35588707	teniposide	Topoisomerase inhibitor
20	96.41	kd	CGS001-10395	DLC1	Rho GTPase activating proteins
21	96.27	cp	BRD-K36055864	cycloheximide	-
22	96.26	cp	BRD-K06792661	narciclasine	Coflilin signaling pathway activator
23	96.23	cp	BRD-U86922168	QL-XII-47	BTK inhibitor
24	96.21	cp	BRD-K76674262	homoharringtonine	Protein synthesis inhibitor
25	96.05	cp	BRD-A25687296	emetine	Protein synthesis inhibitor
26	96.03	cp	BRD-K91370081	anisomycin	DNA synthesis inhibitor
27	95.85	kd	CGS001-9989	PPP4R1	Serine/threonine phosphatases / Protein phosphatase 4, regulatory subunits
28	95.81	cp	BRD-A24643465	homoharringtonine	-
29	95.63	cp	BRD-K03067624	emetine	-
30	95.59	cp	BRD-K80348542	cephaeline	Protein synthesis inhibitor
31	95.56	cp	BRD-K30351863	BRD-K30351863	-
32	95.46	kd	CGS001-5433	POLR2D	RNA polymerase subunits
33	95.01	cp	BRD-K00313977	BRD-K00313977	-
34	94.69	cp	BRD-K08547377	irinotecan	Topoisomerase inhibitor
35	94.3	cp	BRD-A36630025	SN-38	Topoisomerase inhibitor
36	94.19	cp	BRD-A48237631	mitomycin-c	DNA alkylating agent
37	94.18	cp	BRD-K13514097	everolimus	MTOR inhibitor
38	93.97	cp	BRD-K91145395	prostratin	PKC activator
39	93.83	cp	BRD-K83972459	JWE-035	Aurora kinase inhibitor
40	93.62	cp	BRD-K28907958	CD-437	Retinoid receptor agonist
41	93.46	kd	CGS001-10987	COPS5	-
42	93.39	kd	CGS001-5469	MED1	-
43	93.18	kd	CGS001-23647	ARFIP2	-
44	93.09	cp	BRD-K37456065	VU-0365114-2	M5 modulator
45	92.59	oe	ccsbBroad304_02048	BCL10	-
46	92.37	cp	BRD-K37798499	etoposide	Topoisomerase inhibitor
47	92.35	cp	BRD-K01976263	emetine	-
48	92.28	cp	BRD-K98548675	parthenolide	NFkB pathway inhibitor
49	92.1	kd	CGS001-6129	RPL7	L ribosomal proteins
50	92.04	cp	BRD-K67439147	SIB-1893	Glutamate receptor antagonist
51	91.84	kd	CGS001-8738	CRADD	-
52	91.77	cp	BRD-U33728988	QL-X-138	MTOR inhibitor
53	91.73	cp	BRD-A15079084	phorbol-12-myristate-13-acetate	PKC activator
54	91.69	cc		Topoisomerase II Inhibitor	-
55	91.47	kd	CGS001-6240	RRM1	Ribonucleoside-diphosphate reductases
56	91.33	kd	CGS001-6820	SULT2B1	Sulfotransferases, cytosolic
57	91.16	cp	BRD-K22385716	LY-303511	Casein kinase inhibitor
58	91.11	cp	BRD-M86331534	pyrvinium-pamoate	AKT inhibitor
59	90.94	cp	BRD-A55484088	BNTX	Opioid receptor antagonist
60	90.87	cp	BRD-A82371568	clofarabine	Ribonucleoside reductase inhibitor
61	90.67	kd	CGS001-64170	CARD9	-
62	90.65	cp	BRD-A18419789	etoposide	-
63	90.5	cp	BRD-A26002865	verrucarin-a	Protein synthesis inhibitor
64	90.48	cp	BRD-A80502530	cinobufagin	ATPase inhibitor
65	90.03	kd	CGS001-11073	TOPBP1	-
66	89.72	kd	CGS001-1666	DECR1	Short chain dehydrogenase/reductase superfamily / Classical SDR fold cluster 1
67	89.6	oe	ccsbBroad304_00477	LPAR1	GPCR / Class A : Lysophospholipid receptors : Lysophosphatidic acid
68	87.86	cp	BRD-K65814004	diphenyleneiodonium	Nitric oxide synthase inhibitor
69	87.85	cp	BRD-A54927599	KF-38789	P-selectin inhibitor
70	87.46	cp	BRD-K12502280	TG-101348	FLT3 inhibitor
71	87.44	cp	BRD-K00337317	NU-7441	DNA dependent protein kinase inhibitor
72	87.08	cp	BRD-A11007541	BCI-hydrochloride	Protein phosphatase inhibitor
73	86.97	kd	CGS001-4914	NTRK1	Type VII RTKs: Neurotrophin receptor/Trk family
74	86.95	cp	BRD-A55594068	vinblastine	Microtubule inhibitor
75	86.45	cp	BRD-K61829047	7b-cis	Exportin antagonist
76	86.28	kd	CGS001-7090	TLE3	WD repeat domain containing
77	86.13	kd	CGS001-3690	ITGB3	Integrins
78	86.11	kd	CGS001-326	AIRE	Zinc fingers, PHD-type
79	86.01	kd	CGS001-5577	PRKAR2B	Protein kinase A
80	85.97	oe	ccsbBroad304_05098	MAGEB6	-
81	85.91	cp	BRD-K25504083	cytochalasin-d	Actin polymerization inhibitor
82	85.62	cp	BRD-K35708212	ouabain	-
83	85.5	kd	CGS001-5430	POLR2A	RNA polymerase subunits
84	85.13	kd	CGS001-51181	DCXR	Short chain dehydrogenase/reductase superfamily / Classical SDR fold cluster 1
85	84.99	cp	BRD-K66792149	quinoclamine	Algicide
86	84.74	cc		Topoisomerase I Inhibitor	-
87	84.73	kd	CGS001-3225	HOXC9	Homeoboxes / ANTP class : HOXL subclass
88	84.73	oe	ccsbBroad304_00832	IFNB1	Interferons
89	84.64	cp	BRD-A45333398	periplocymarin	Apoptosis stimulant
90	84.08	cp	BRD-K56700933	phenethyl-isothiocyanate	Antineoplastic
91	83.73	cp	BRD-K64606589	apicidin	HDAC inhibitor
92	83.54	cp	BRD-K09499853	KU-0060648	DNA dependent protein kinase inhibitor
93	83.48	cp	BRD-A34806832	proscillaridin	ATPase inhibitor
94	83.44	oe	ccsbBroad304_01688	TNFRSF1A	Tumour necrosis factor (TNF) receptor family
95	83.43	cp	BRD-K15108141	gemcitabine	Ribonucleotide reductase inhibitor
96	83.42	kd	CGS001-6241	RRM2	Ribonucleoside-diphosphate reductases
97	83.33	oe	ccsbBroad304_00757	HMGA1	High-mobility group / Canonical
98	83.05	kd	CGS001-7027	TFDP1	-
99	82.92	cp	BRD-K98490050	amsacrine	Topoisomerase inhibitor
100	82.78	cp	BRD-A49680073	cucurbitacin-i	-
101	82.77	cp	BRD-A22783572	vinblastine	-
102	82.6	cp	BRD-K27305650	LY-294002	MTOR inhibitor
103	82.41	kd	CGS001-694	BTG1	-
104	82.01	kd	CGS001-4860	PNP	-
105	80.96	kd	CGS001-2678	GGT1	CD molecules
106	80.38	cp	BRD-A68930007	ouabain	ATPase inhibitor
107	80.32	kd	CGS001-83743	GRWD1	WD repeat domain containing
108	80.21	cp	BRD-K33583600	isoliquiritigenin	Guanylate cyclase activator
109	80.19	kd	CGS001-5373	PMM2	-
110	80.17	cp	BRD-K82823804	SA-792987	PKC inhibitor
111	80.11	cp	BRD-K97365803	PI-828	PI3K inhibitor
112	79.73	cp	BRD-K74402642	NSC-632839	Ubiquitin specific protease inhibitor
113	79.59	cp	BRD-K23478508	digoxin	-
114	79.52	kd	CGS001-5511	PPP1R8	Serine/threonine phosphatases / Protein phosphatase 1, regulatory subunits
115	79.49	cp	BRD-K15600710	obatoclax	BCL inhibitor
116	79.49	kd	CGS001-51015	ISOC1	-
117	79.46	cp	BRD-K28120222	parthenolide	NFkB pathway inhibitor
118	79.43	oe	ccsbBroad304_00282	CDKN1A	-
119	79.19	cp	BRD-K77008974	WYE-354	MTOR inhibitor
120	79.13	kd	CGS001-23223	RRP12	-
121	79.04	kd	CGS001-4713	NDUFB7	Mitochondrial respiratory chain complex / Complex I
122	78.95	cp	BRD-K75295174	alisertib	Aurora kinase inhibitor
123	78.89	kd	CGS001-29911	HOOK2	-
124	78.78	kd	CGS001-50813	COPS7A	-
125	78.48	cp	BRD-K36007650	puromycin	-
126	78.4	cc		NFKB Activation	-
127	78.17	kd	CGS001-3755	KCNG1	Voltage-gated potassium channels
128	78.06	cp	BRD-K94325918	kinetin-riboside	Apoptosis stimulant
129	78.02	kd	CGS001-11116	FGFR1OP	-
130	77.98	kd	CGS001-57406	ABHD6	Abhydrolase domain containing
131	77.98	cp	BRD-K07881437	danusertib	Aurora kinase inhibitor
132	77.64	kd	CGS001-9455	HOMER2	-
133	77.63	cp	BRD-A52193669	withaferin-a	IKK inhibitor
134	77.34	kd	CGS001-7541	ZFP161	-
135	77.09	kd	CGS001-55604	LRRC16A	-
136	77.09	cp	BRD-K63606607	bufalin	ATPase inhibitor
137	77.05	kd	CGS001-79961	DENND2D	DENN/MADD domain containing
138	76.98	oe	ccsbBroad304_09396	TIRAP	-
139	76.95	cp	BRD-K10573841	tunicamycin	GLCNAC phosphotransferase inhibitor
140	76.85	kd	CGS001-291	SLC25A4	Mitochondrial nucleotide transporter subfamily
141	76.81	kd	CGS001-90861	HN1L	-
142	76.73	kd	CGS001-93487	MAPK1IP1L	-
143	76.67	oe	ccsbBroad304_01203	PIM1	PIM family
144	76.59	kd	CGS001-9184	BUB3	WD repeat domain containing
145	76.45	kd	CGS001-3927	LASP1	-
146	76.3	kd	CGS001-10450	PPIE	RNA binding motif (RRM) containing
147	75.8	kd	CGS001-5584	PRKCI	Iota subfamily
148	75.7	cp	BRD-A76528577	vincristine	-
149	75.61	oe	ccsbBroad304_00478	S1PR3	GPCR / Class A : Lysophospholipid receptors : Sphingosine 1-phosphate
150	75.57	cp	BRD-A28105619	cucurbitacin-i	JAK inhibitor
151	75.45	kd	CGS001-7750	ZMYM2	Zinc fingers, MYM type
152	75.44	cc		DNA-dependent Protein Kinase	-
153	75.19	kd	CGS001-7764	ZNF217	Zinc fingers, C2H2-type
154	75.17	oe	ccsbBroad304_02955	MYCBP	-
155	75.12	kd	CGS001-581	BAX	-
156	74.88	kd	CGS001-80349	WDR61	WD repeat domain containing
157	74.28	kd	CGS001-51495	PTPLAD1	-
158	74.23	cp	BRD-K72895815	SSR-69071	Leukocyte elastase inhibitor
159	74.02	kd	CGS001-51096	UTP18	WD repeat domain containing
160	73.66	kd	CGS001-11329	STK38	NDR family
161	73.55	oe	ccsbBroad304_01858	FOSL1	basic leucine zipper proteins
162	73.26	cp	BRD-K78659596	MLN-2238	Proteasome inhibitor
163	73.05	cp	BRD-A94756469	digoxin	ATPase inhibitor
164	72.83	cp	BRD-A93236127	digitoxin	ATPase inhibitor
165	72.7	kd	CGS001-5332	PLCB4	Phosphoinositide-specific phospholipase C
166	72.56	oe	ccsbBroad304_04271	MXD3	Basic helix-loop-helix proteins
167	72.35	cp	BRD-K13169950	NSC-3852	HDAC inhibitor
168	72.21	kd	CGS001-10682	EBP	-
169	72	oe	ccsbBroad304_01945	IKBKG	Zinc fingers, C2HC-type containing
170	71.99	kd	CGS001-100133941	CD24	CD molecules
171	71.69	kd	CGS001-8140	SLC7A5	SLC7 family
172	71.65	kd	CGS001-26227	PHGDH	-
173	71.46	kd	CGS001-23211	ZC3H4	Zinc fingers, CCCH-type domain containing
174	71.25	kd	CGS001-1611	DAP	-
175	71.08	cp	BRD-K18518344	digitoxigenin	ATPase inhibitor
176	70.95	cp	BRD-A06352508	SB-218078	CHK inhibitor
177	70.91	cp	BRD-A75144621	digoxin	-
178	70.64	kd	CGS001-4817	NIT1	-
179	70.58	oe	ccsbBroad304_00773	HOXA9	Homeoboxes / ANTP class : HOXL subclass
180	70.47	cp	BRD-K85402309	dovitinib	EGFR inhibitor
181	70.26	kd	CGS001-26054	SENP6	Ulp1 endopeptidase
182	69.97	kd	CGS001-22794	CASC3	-
183	69.65	oe	ccsbBroad304_05390	DUSP28	Protein tyrosine phosphatases / Class I Cys-based PTPs : Atypical dual specificity phosphatases
184	69.62	cp	BRD-K52075715	oxibendazole	Tubulin inhibitor
185	68.32	kd	CGS001-8801	SUCLG2	-
186	67.94	cp	BRD-K36737713	AG-957	Protein tyrosine kinase inhibitor
187	67.74	oe	ccsbBroad304_08055	ATP5S	-
188	67.7	cp	BRD-K03109492	NSC-663284	CDC inhibitor
189	67.6	kd	CGS001-835	CASP2	Caspases
190	67.5	cp	BRD-K26997899	SA-792574	Microtubule inhibitor
191	67.36	cc		RNA Polymerase Enzymes	-
192	67.35	kd	CGS001-4482	MSRA	-
193	67.11	cp	BRD-K12539581	nocodazole	Tubulin inhibitor
194	67.1	cp	BRD-K55420858	mirin	MRE11A exonuclease inhibitor
195	67.05	oe	ccsbBroad304_06319	GPR35	GPCR / Class A : Orphans
196	66.95	kd	CGS001-54850	FBXL12	F-boxes / Leucine-rich repeats
197	66.89	kd	CGS001-5707	PSMD1	Proteasome subunits
198	66.44	oe	ccsbBroad304_00954	LYN	Src family
199	66.18	kd	CGS001-55781	RIOK2	RIO2 subfamily
200	66.07	cp	BRD-K47983010	BX-795	IKK inhibitor
201	66.03	cp	BRD-A78360835	cercosporin	Photoactivated toxin
202	65.74	cp	BRD-K94294671	OSI-027	MTOR inhibitor
203	65.69	kd	CGS001-2355	FOSL2	basic leucine zipper proteins
204	65.38	kd	CGS001-79885	HDAC11	Histone deacetylases
205	65.3	kd	CGS001-10651	MTX2	-
206	65.08	oe	ccsbBroad304_02195	SPAG7	-
207	64.78	cp	BRD-K06817181	BRD-K06817181	JAK inhibitor
208	64.37	cp	BRD-K67506692	tyrphostin-AG-126	ERK1 and ERK2 phosphorylation inhibitor
209	64.28	kd	CGS001-80351	TNKS2	Ankyrin repeat domain containing
210	64.02	cp	BRD-K68174511	torin-2	MTOR inhibitor
211	63.68	cp	BRD-K99498722	NPI-2358	Tubulin inhibitor
212	63.57	kd	CGS001-51444	RNF138	RING-type (C3HC4) zinc fingers
213	63.55	cp	BRD-A75409952	wortmannin	-
214	63.48	cp	BRD-K78599730	manumycin-a	Farnesyltransferase inhibitor
215	63.43	kd	CGS001-8624	PSMG1	-
216	63.4	kd	CGS001-2059	EPS8	-
217	63.37	cp	BRD-K35687265	ON-01910	PLK inhibitor
218	63.29	kd	CGS001-23786	BCL2L13	-
219	63.2	kd	CGS001-7106	TSPAN4	Tetraspanins
220	62.96	cp	BRD-K61033289	15-delta-prostaglandin-j2	-
221	62.45	oe	ccsbBroad304_02138	TRIP10	-
222	62.38	cp	BRD-K37392901	NSC-632839	-
223	61.94	kd	CGS001-57680	CHD8	-
224	61.81	kd	CGS001-54815	GATAD2A	GATA zinc finger domain containing
225	61.27	cp	BRD-K93034159	cladribine	Adenosine deaminase inhibitor
226	61.12	kd	CGS001-11284	PNKP	-
227	61.08	kd	CGS001-3957	LGALS2	Lectins, galactoside-binding
228	61.05	kd	CGS001-6787	NEK4	NIMA (never in mitosis gene a)- related kinase (NEK) family
229	61	kd	CGS001-1508	CTSB	Cathepsins
230	60.85	kd	CGS001-30836	DNTTIP2	-
231	60.84	kd	CGS001-27113	BBC3	-
232	60.59	oe	ccsbBroad304_02618	DIDO1	Zinc fingers, PHD-type
233	60.44	cp	BRD-A71459254	cymarin	ATPase inhibitor
234	60.08	kd	CGS001-1747	DLX3	Homeoboxes / ANTP class : NKL subclass
235	59.98	kd	CGS001-109	ADCY3	Adenylyl cyclases
236	59.67	cp	BRD-K87343924	wortmannin	-
237	59.58	kd	CGS001-66008	TRAK2	-
238	59.31	kd	CGS001-701	BUB1B	Bub family
239	59.21	kd	CGS001-9326	ZNHIT3	Zinc fingers, HIT-type
240	58.9	cp	BRD-M30523314	vinorelbine	Tubulin inhibitor
241	58.89	oe	ccsbBroad304_00865	ILF2	-
242	58.77	kd	CGS001-56923	NMUR2	GPCR / Class A : Neuromedin U receptors
243	58.73	kd	CGS001-9886	RHOBTB1	BTB/POZ domain containing
244	58.62	kd	CGS001-22955	SCMH1	Sterile alpha motif (SAM) domain containing
245	58.46	kd	CGS001-10928	RALBP1	-
246	58.45	kd	CGS001-5682	PSMA1	Proteasome subunits
247	58.1	kd	CGS001-115650	TNFRSF13C	Tumour necrosis factor (TNF) receptor family
248	58.09	oe	ccsbBroad304_06753	POU5F1	Homeoboxes / POU class
249	57.94	kd	CGS001-5567	PRKACB	Protein kinase A
250	57.57	kd	CGS001-8480	RAE1	WD repeat domain containing
251	57.5	kd	CGS001-84290	CAPNS2	EF-hand domain containing
252	57.4	kd	CGS001-4038	LRP4	Low density lipoprotein receptors
253	57.29	kd	CGS001-3315	HSPB1	Heat shock proteins / HSPB
254	57.29	kd	CGS001-2782	GNB1	WD repeat domain containing
255	57.13	kd	CGS001-26128	KIAA1279	-
256	56.93	kd	CGS001-5832	ALDH18A1	Aldehyde dehydrogenases
257	56.69	kd	CGS001-2264	FGFR4	Type V RTKs: FGF (fibroblast growth factor) receptor family
258	56.41	oe	ccsbBroad304_01710	TRAF2	RING-type (C3HC4) zinc fingers
259	56.41	kd	CGS001-51053	GMNN	-
260	56.26	kd	CGS001-374291	NDUFS7	Mitochondrial respiratory chain complex / Complex I
261	56.11	kd	CGS001-10412	NSA2	-
262	56.02	cc		ATPase Inhibitor	-
263	55.79	kd	CGS001-2969	GTF2I	General transcription factors
264	55.63	cp	BRD-A60414806	vincristine	-
265	55.44	kd	CGS001-481	ATP1B1	ATPases / P-type
266	55.42	kd	CGS001-9212	AURKB	Aurora kinase
267	55.36	kd	CGS001-5711	PSMD5	Proteasome (prosome, macropain) subunits
268	55.2	cp	BRD-K09638361	SA-63133	-666
269	54.97	cp	BRD-K86003836	flubendazole	Tubulin inhibitor
270	54.96	kd	CGS001-51001	MTERFD1	-
271	54.74	kd	CGS001-2581	GALC	-
272	54.62	kd	CGS001-89884	LHX4	Homeoboxes / LIM class
273	54.5	kd	CGS001-1759	DNM1	Pleckstrin homology (PH) domain containing
274	54.37	oe	ccsbBroad304_07633	HTATIP2	Short chain dehydrogenase/reductase superfamily / Atypical members
275	54.17	cc		Ribonucleotide Reductase Inhibitor	-
276	53.93	cp	BRD-K54095730	CMPD-1	p38 MAPK inhibitor
277	53.8	oe	ccsbBroad304_06260	GATA3	GATA zinc finger domain containing
278	53.73	kd	CGS001-64746	ACBD3	A-kinase anchor proteins
279	53.71	kd	CGS001-2203	FBP1	-
280	53.23	cp	BRD-K30097969	pitavastatin	HMGCR inhibitor
281	53.22	cp	BRD-A28970875	puromycin	Protein synthesis inhibitor
282	53.17	cp	BRD-K42573370	avrainvillamide-analog-2	nucleophosmin inhibitor
283	53.14	kd	CGS001-2289	FKBP5	Tetratricopeptide (TTC) repeat domain containing
284	53.13	kd	CGS001-7321	UBE2D1	Ubiquitin-conjugating enzymes E2
285	53	kd	CGS001-11041	B3GNT1	-
286	52.77	kd	CGS001-55746	NUP133	-
287	52.77	cp	BRD-K15935639	z-leu3-VS	Proteasome inhibitor
288	52.61	kd	CGS001-6697	SPR	Short chain dehydrogenase/reductase superfamily / Classical SDR fold cluster 1
289	52.3	kd	CGS001-23443	SLC35A3	SLC35 family of nucleotide sugar transporters
290	52.25	cp	BRD-K85985071	ellipticine	Topoisomerase inhibitor
291	52.06	cp	BRD-A83326220	brazilin	Nitric oxide production inhibitor
292	52.05	kd	CGS001-55143	CDCA8	-
293	52.01	cp	BRD-K91623615	ABT-751	Tubulin inhibitor
294	51.7	kd	CGS001-11343	MGLL	Endocannabinoid turnover
295	51.6	kd	CGS001-5831	PYCR1	-
296	51.59	kd	CGS001-64764	CREB3L2	basic leucine zipper proteins
297	51.56	kd	CGS001-217	ALDH2	Aldehyde dehydrogenases
298	51.43	kd	CGS001-58533	SNX6	Sorting nexins
299	51.3	cp	BRD-K68143200	SA-792541	CDC inhibitor
300	51.25	cp	BRD-K33551950	radicicol	HSP inhibitor
301	51.19	kd	CGS001-324	APC	Armadillo repeat containing
302	51.14	kd	CGS001-8914	TIMELESS	-
303	51.09	cp	BRD-K26669427	WR-216174	PFMRK inhibitor
304	50.88	cp	BRD-K07691486	roscovitine	CDK inhibitor
305	50.67	kd	CGS001-64783	RBM15	RNA binding motif (RRM) containing
306	50.49	cp	BRD-U44700465	HG-5-88-01	Protein kinase inhibitor
307	50.45	kd	CGS001-55612	FERMT1	Fermitins
308	50.35	kd	CGS001-7026	NR2F2	COUP-TF-like receptors
309	50.3	kd	CGS001-29940	DSE	-
310	49.87	oe	ccsbBroad304_07383	STK17A	Death-associated kinase (DAPK) family
311	49.59	cp	BRD-M64432851	sunitinib	FLT3 inhibitor
312	49.58	kd	CGS001-84890	ADO	-
313	49.54	oe	ccsbBroad304_04216	PBX4	Homeoboxes / TALE class
314	49.44	kd	CGS001-5516	PPP2CB	Serine/threonine phosphatases / Protein phosphatase, catalytic subunits
315	49.41	oe	ccsbBroad304_01128	OTX2	Homeoboxes / PRD class
316	49.22	kd	CGS001-51588	PIAS4	Zinc fingers, MIZ-type
317	49.15	kd	CGS001-10202	DHRS2	Short chain dehydrogenase/reductase superfamily / Classical SDR fold cluster 1
318	49.13	kd	CGS001-7311	UBA52	L ribosomal proteins
319	49.03	cp	BRD-A22713669	BVT-948	Tyrosine phosphatase inhibitor
320	48.54	kd	CGS001-2767	GNA11	-
321	48.46	cp	BRD-U08759356	EI-346-erlotinib-analog	EGFR inhibitor
322	48.46	kd	CGS001-2230	FDX1	-
323	48.43	kd	CGS001-5184	PEPD	Methionyl aminopeptidase
324	48.42	cp	BRD-K40175214	torin-1	MTOR inhibitor
325	48.37	kd	CGS001-221188	GPR114	Adhesion Class GPCRs
326	48.21	kd	CGS001-5873	RAB27A	RAB, member RAS oncogene
327	47.87	kd	CGS001-21	ABCA3	ATP binding cassette transporters / subfamily A
328	47.63	oe	ccsbBroad304_01880	LAGE3	-
329	47.62	kd	CGS001-3162	HMOX1	Haem oxygenase
330	47.49	kd	CGS001-5053	PAH	Amino acid hydroxylases
331	47.34	oe	ccsbBroad304_07217	AXIN2	-
332	46.64	kd	CGS001-11243	PMF1	-
333	46.3	cp	BRD-K95655893	MAZ-51	VEGFR inhibitor
334	46.01	kd	CGS001-57149	LYRM1	LYR motif containing
335	45.84	cp	BRD-K07303502	arachidonyl-trifluoro-methane	Cytosolic phospholipase inhibitor
336	45.73	kd	CGS001-8239	USP9X	Ubiquitin-specific peptidases
337	45.72	cp	BRD-K17294426	clebopride	Dopamine receptor antagonist
338	45.46	kd	CGS001-1212	CLTB	-
339	45.08	oe	ccsbBroad304_06654	NPM1	-
340	45.07	cp	BRD-K03981224	ethisterone	Progestogen hormone
341	45.03	kd	CGS001-310	ANXA7	Annexins
342	44.81	kd	CGS001-1025	CDK9	Cyclin-dependent kinases, CDK9 subfamily
343	44.8	kd	CGS001-7272	TTK	TTK family
344	44.43	kd	CGS001-80204	FBXO11	Protein arginine N-methyltransferases
345	44.37	oe	ccsbBroad304_01448	RPS7	S ribosomal proteins
346	44.27	cc		Aurora Kinase Inhibitor Grp2	-
347	44.05	cp	BRD-K04853698	LDN-193189	Serine/threonine kinase inhibitor
348	44.01	oe	ccsbBroad304_12008	NLK	nmo subfamily
349	43.96	kd	CGS001-6727	SRP14	-
350	43.93	kd	CGS001-8535	CBX4	-
351	43.73	oe	ccsbBroad304_06278	GK	Glycerol kinases
352	43.73	cp	BRD-K12867552	THM-I-94	HDAC inhibitor
353	43.63	kd	CGS001-2645	GCK	Hexokinases
354	43.5	oe	ccsbBroad304_01054	GADD45B	-
355	43.25	oe	ccsbBroad304_07605	LYPLA1	-
356	43.21	oe	ccsbBroad304_11251	BRD3	Bromodomain kinase (BRDK) family
357	43.17	kd	CGS001-1390	CREM	basic leucine zipper proteins
358	43.04	cp	BRD-K67844266	MLN-4924	Nedd activating enzyme inhibitor
359	43	kd	CGS001-392	ARHGAP1	Rho GTPase activating proteins
360	42.98	kd	CGS001-2831	NPBWR1	GPCR / Class A : Neuropeptide receptors : W/B
361	42.95	cp	BRD-K31342827	bisindolylmaleimide	-
362	42.94	kd	CGS001-55837	EAPP	-
363	42.83	kd	CGS001-79170	PRR15L	-
364	42.7	cp	BRD-K82135108	elesclomol	Oxidative stress inducer
365	42.68	cp	BRD-K19894101	MST-312	Telomerase inhibitor
366	42.49	kd	CGS001-51005	AMDHD2	-
367	42.41	kd	CGS001-5434	POLR2E	RNA polymerase subunits
368	41.9	kd	CGS001-10287	RGS19	Regulators of G-protein signaling
369	41.78	oe	ccsbBroad304_00747	HLF	-
370	41.77	kd	CGS001-64175	LEPRE1	-
371	41.47	kd	CGS001-4172	MCM3	-
372	41.13	kd	CGS001-7477	WNT7B	Endogenous ligands
373	41.1	kd	CGS001-3660	IRF2	-
374	41.03	kd	CGS001-10397	NDRG1	-
375	40.94	kd	CGS001-6208	RPS14	S ribosomal proteins
376	40.9	cp	BRD-K24681473	YM-155	Survivin inhibitor
377	40.82	oe	ccsbBroad304_02378	STUB1	Tetratricopeptide (TTC) repeat domain containing
378	40.78	kd	CGS001-5594	MAPK1	MAPK:ERK subfamily
379	40.67	oe	ccsbBroad304_07306	TNFRSF10A	Tumour necrosis factor (TNF) receptor family
380	40.25	oe	ccsbBroad304_07884	RYBP	-
381	40.21	kd	CGS001-81570	CLPB	Ankyrin repeat domain containing
382	40.12	kd	CGS001-7494	XBP1	basic leucine zipper proteins
383	40.07	kd	CGS001-51293	CD320	CD molecules
384	40.06	kd	CGS001-1105	CHD1	-
385	40.01	oe	ccsbBroad304_07656	TRIM16	Tripartite motif containing
386	39.87	oe	ccsbBroad304_00003	ABAT	GABA turnover
387	39.82	kd	CGS001-10250	SRRM1	-
388	39.55	kd	CGS001-83999	KREMEN1	-
389	39.53	kd	CGS001-865	CBFB	-
390	39.52	kd	CGS001-6428	SRSF3	RNA binding motif (RRM) containing
391	39.34	cc		Proteasome Inhibitor	-
392	39.09	cp	BRD-K29733039	deforolimus	MTOR inhibitor
393	39.09	kd	CGS001-23200	ATP11B	Phospholipid-transporting ATPases
394	38.57	oe	ccsbBroad304_02415	TUBB3	Tubulins
395	38.5	kd	CGS001-8607	RUVBL1	ATPases / AAA-type
396	38.39	oe	ccsbBroad304_07569	TRIB1	Trbl family
397	38.31	cp	BRD-K14821540	FCCP	Mitochondrial oxidative phosphorylation uncoupler
398	38.18	oe	ccsbBroad304_01313	PSMB9	Proteasome (prosome, macropain) subunits
399	38.13	oe	ccsbBroad304_03604	ENOSF1	-
400	37.78	oe	ccsbBroad304_01701	TPI1	-
401	37.72	kd	CGS001-5092	PCBD1	-
402	37.65	kd	CGS001-2321	FLT1	Type IV RTKs: VEGF (vascular endothelial growth factor) receptor family
403	37.53	kd	CGS001-2212	FCGR2A	CD molecules
404	36.97	oe	ccsbBroad304_05309	OR52B2	GPCR / Class A : Olfactory receptors
405	36.91	kd	CGS001-8438	RAD54L	-
406	36.87	kd	CGS001-27242	TNFRSF21	Tumour necrosis factor (TNF) receptor family
407	36.76	kd	CGS001-1738	DLD	-
408	36.73	oe	ccsbBroad304_02209	RNF14	RING-type (C3HC4) zinc fingers
409	36.64	cp	BRD-K82109576	vincristine	Tubulin inhibitor
410	36.54	kd	CGS001-80274	SCUBE1	-
411	36.28	kd	CGS001-538	ATP7A	ATPases / P-type
412	36.26	kd	CGS001-140465	MYL6B	EF-hand domain containing
413	36.08	kd	CGS001-8295	TRRAP	TRRAP subfamily
414	35.92	kd	CGS001-3609	ILF3	-
415	35.87	kd	CGS001-1831	TSC22D3	-
416	35.85	oe	ccsbBroad304_01566	SNRPA	RNA binding motif (RRM) containing
417	35.82	kd	CGS001-256281	NUDT14	Nudix motif containing
418	35.71	cp	BRD-K61463582	BRD-K61463582	-
419	35.66	kd	CGS001-84873	GPR128	Adhesion Class GPCRs
420	35.25	kd	CGS001-399694	SHC4	SH2 domain containing
421	35.24	kd	CGS001-8848	TSC22D1	-
422	34.78	kd	CGS001-3856	KRT8	Intermediate filaments type II, keratins (basic)
423	34.71	kd	CGS001-57178	ZMIZ1	Zinc fingers, MIZ-type
424	34.56	kd	CGS001-5605	MAP2K2	MAPKK:STE7 family
425	34.51	kd	CGS001-9697	TRAM2	-
426	34.49	kd	CGS001-3895	KTN1	-
427	34.41	kd	CGS001-10923	SUB1	-
428	34.35	cp	BRD-K13049116	BMS-754807	IGF-1 inhibitor
429	34.27	kd	CGS001-18	ABAT	GABA turnover
430	33.95	kd	CGS001-55127	HEATR1	-
431	33.95	kd	CGS001-1650	DDOST	-
432	33.91	kd	CGS001-5618	PRLR	Prolactin receptor family
433	33.88	kd	CGS001-5686	PSMA5	Proteasome subunits
434	33.83	kd	CGS001-5982	RFC2	ATPases / AAA-type
435	33.82	kd	CGS001-2731	GLDC	-
436	33.63	kd	CGS001-8495	PPFIBP2	Sterile alpha motif (SAM) domain containing
437	33.62	kd	CGS001-9441	MED26	-
438	33.54	oe	ccsbBroad304_01283	PRKCE	Eta subfamily
439	33.32	oe	ccsbBroad304_06424	IFI16	-
440	33.29	kd	CGS001-2863	GPR39	GPCR / Class A : Orphans
441	33.04	kd	CGS001-5649	RELN	-
442	32.85	cp	BRD-K50866992	tropisetron	Serotonin receptor antagonist
443	32.83	cp	BRD-U68942961	JW-7-24-1	LCK Inhibitor
444	32.63	kd	CGS001-8895	CPNE3	-
445	32.6	cp	BRD-K32398298	alprazolam	Benzodiazepine receptor agonist
446	32.4	kd	CGS001-10092	ARPC5	Actin related protein 2/3 complex subunits
447	32.15	oe	ccsbBroad304_07880	SIRT5	Histone deacetylases
448	32.11	kd	CGS001-55031	USP47	Ubiquitin-specific peptidases
449	32.05	kd	CGS001-23057	NMNAT2	-
450	31.95	kd	CGS001-6915	TBXA2R	GPCR / Class A : Prostanoid receptors
451	31.87	kd	CGS001-8649	LAMTOR3	-
452	31.77	cp	BRD-K94070024	depomedrol	Glucocorticoid receptor agonist
453	31.66	kd	CGS001-7546	ZIC2	Zinc fingers, C2H2-type
454	31.61	kd	CGS001-55165	CEP55	-
455	31.41	kd	CGS001-85315	PAQR8	-
456	31.28	oe	ccsbBroad304_00496	ELF4	ETS Transcription Factors
457	31.08	kd	CGS001-1802	DPH2	-
458	30.94	kd	CGS001-90649	ZNF486	Zinc fingers, C2H2-type
459	30.76	kd	CGS001-6924	TCEB3	-
460	30.56	oe	ccsbBroad304_11055	PRKCH	Eta subfamily
461	30.54	kd	CGS001-4790	NFKB1	NFkappaB transcription factor family
462	30.54	kd	CGS001-6259	RYK	Type XV RTKs: RYK
463	30.4	kd	CGS001-29978	UBQLN2	Ubiquilin family
464	30.4	kd	CGS001-6472	SHMT2	-
465	30.29	kd	CGS001-50810	HDGFRP3	-
466	30.24	cp	BRD-K84595254	strophanthidin	ATPase inhibitor
467	30.23	kd	CGS001-826	CAPNS1	EF-hand domain containing
468	29.92	oe	ccsbBroad304_06928	SDHB	Mitochondrial respiratory chain complex / Complex II
469	29.63	kd	CGS001-9616	RNF7	RING-type (C3HC4) zinc fingers
470	29.42	oe	ccsbBroad304_10227	ZNF85	Zinc fingers, C2H2-type
471	29.38	cp	BRD-K26664453	cytochalasin-b	Microtubule inhibitor
472	29.34	cp	BRD-A63998256	helveticoside	ATPase inhibitor
473	29.3	kd	CGS001-978	CDA	-
474	29.23	cp	BRD-K54256913	MK-1775	WEE1 kinase inhibitor
475	29.22	kd	CGS001-51056	LAP3	Leucyl aminopeptidase
476	29.03	kd	CGS001-9488	PIGB	Dolichyl D-mannosyl phosphate dependent mannosyltransferases
477	28.99	kd	CGS001-598	BCL2L1	Serine/threonine phosphatases / Protein phosphatase 1, regulatory subunits
478	28.96	cp	BRD-K92428153	mycophenolate-mofetil	Dehydrogenase inhibitor
479	28.83	kd	CGS001-10444	ZER1	ZYG11 cell cycle regulator family
480	28.78	oe	ccsbBroad304_01418	RPL7	L ribosomal proteins
481	28.77	oe	ccsbBroad304_04817	GABPB2	Ankyrin repeat domain containing
482	28.75	oe	ccsbBroad304_06722	SERPINB6	Serine (or cysteine) peptidase inhibitors
483	28.74	cp	BRD-K64881305	ispinesib	Kinesin-like spindle protein inhibitor
484	28.62	kd	CGS001-9632	SEC24C	-
485	28.48	kd	CGS001-5188	PET112	-
486	28.27	kd	CGS001-81577	GFOD2	-
487	28.19	oe	ccsbBroad304_02579	YWHAQ	-
488	28.1	kd	CGS001-23212	RRS1	-
489	28.06	kd	CGS001-56916	SMARCAD1	-
490	27.77	cp	BRD-A50737080	CGK-733	ATR kinase inhibitor
491	27.72	cp	BRD-K12184916	NVP-BEZ235	MTOR inhibitor
492	27.65	kd	CGS001-7533	YWHAH	-
493	27.44	kd	CGS001-2077	ERF	ETS Transcription Factors
494	27.43	kd	CGS001-6804	STX1A	-
495	27.26	kd	CGS001-51097	SCCPDH	-
496	27.22	cp	BRD-K09255212	clioquinol	Chelating agent
497	27.07	kd	CGS001-4086	SMAD1	SMADs
498	26.86	kd	CGS001-64219	PJA1	RING-type (C3HC4) zinc fingers
499	26.8	kd	CGS001-10342	TFG	-
500	26.49	kd	CGS001-7965	AIMP2	-
501	26.48	cp	BRD-K90382497	GW-843682X	PLK inhibitor
502	26.07	kd	CGS001-2171	FABP5	Fatty acid-binding proteins
503	25.98	kd	CGS001-23097	CDK19	Cyclin-dependent kinases, CDK8 subfamily
504	25.33	kd	CGS001-8543	LMO4	-
505	25.3	cp	BRD-K59456551	methotrexate	Dihydrofolate reductase inhibitor
506	25.03	kd	CGS001-7126	TNFAIP1	BTB/POZ domain containing
507	25.02	cp	BRD-K97514127	vinorelbine	-
508	24.97	kd	CGS001-8408	ULK1	Unc-51-like kinase (ULK) family
509	24.9	kd	CGS001-79618	HMBOX1	Homeoboxes / HNF class
510	24.79	cp	BRD-A77824596	fluocinolone	-
511	24.78	kd	CGS001-23408	SIRT5	Histone deacetylases
512	24.68	oe	ccsbBroad304_04478	ALG2	Glycosyltransferase group 1 domain containing
513	24.53	kd	CGS001-3718	JAK3	Janus kinase (JakA) family
514	24.53	kd	CGS001-93594	WDR67	-
515	24.48	kd	CGS001-6909	TBX2	T-boxes
516	24.46	cp	BRD-A08003242	rhodomyrtoxin-b	sodium fluorescein uptake inhibitor
517	24.15	kd	CGS001-57474	ZNF490	Zinc fingers, C2H2-type
518	24.15	kd	CGS001-10247	HRSP12	-
519	24.14	cp	BRD-A31801025	formestane	Aromatase inhibitor
520	23.81	oe	ccsbBroad304_03510	FKBP14	EF-hand domain containing
521	23.75	kd	CGS001-604	BCL6	BTB/POZ domain containing
522	23.71	kd	CGS001-55206	SBNO1	-
523	23.68	cc		MTOR Inhibitor	-
524	23.66	kd	CGS001-328	APEX1	-
525	23.47	kd	CGS001-2744	GLS	Ankyrin repeat domain containing
526	23.46	kd	CGS001-4763	NF1	-
527	23	kd	CGS001-5087	PBX1	Homeoboxes / TALE class
528	22.91	kd	CGS001-10643	IGF2BP3	RNA binding motif (RRM) containing
529	22.9	kd	CGS001-26271	FBXO5	F-boxes / other
530	22.87	oe	ccsbBroad304_08742	ZNF398	Zinc fingers, C2H2-type
531	22.79	kd	CGS001-51271	UBAP1	-
532	22.79	kd	CGS001-5883	RAD9A	-
533	22.78	kd	CGS001-23365	ARHGEF12	Rho guanine nucleotide exchange factors
534	22.51	kd	CGS001-3799	KIF5B	Kinesins
535	22.43	kd	CGS001-3300	DNAJB2	Heat shock proteins / DNAJ (HSP40)
536	22.42	oe	ccsbBroad304_00570	FIGF	-
537	22.36	cp	BRD-A46747628	ouabain	-
538	22.33	cp	BRD-K05977823	tenovins	SIRT inhibitor
539	22.33	cp	BRD-K51730347	diphencyprone	Immunostimulant
540	22.08	kd	CGS001-4709	NDUFB3	Mitochondrial respiratory chain complex / Complex I
541	22.04	kd	CGS001-1349	COX7B	Mitochondrial respiratory chain complex
542	21.91	oe	ccsbBroad304_06625	NDUFS4	Mitochondrial respiratory chain complex / Complex I
543	21.91	kd	CGS001-23429	RYBP	-
544	21.88	cp	BRD-A80383043	BRD-A80383043	Glutamate receptor agonist
545	21.69	kd	CGS001-6509	SLC1A4	Alanine/serine/cysteine transporter subfamily
546	21.41	kd	CGS001-2937	GSS	-
547	21.28	cp	BRD-A34205397	suloctidil	Adrenergic receptor antagonist
548	21.25	oe	ccsbBroad304_00816	IDE	Pitrilysin
549	21.12	cp	BRD-K69023402	thapsigargin	-
550	21.07	kd	CGS001-166	AES	-
551	21.04	oe	ccsbBroad304_02086	PDLIM1	-
552	20.96	kd	CGS001-9133	CCNB2	-
553	20.92	kd	CGS001-5591	PRKDC	Other PIKK family kinases
554	20.9	kd	CGS001-6464	SHC1	SH2 domain containing
555	20.88	oe	ccsbBroad304_00276	CDK2	Cyclin-dependent kinases, CDK1 subfamily
556	20.85	cp	BRD-K60230970	MG-132	Proteasome inhibitor
557	20.79	kd	CGS001-2280	FKBP1A	Cis-trans-isomerases
558	20.73	kd	CGS001-4688	NCF2	Tetratricopeptide (TTC) repeat domain containing
559	20.73	cp	BRD-K67566344	KU-0063794	MTOR inhibitor
560	20.68	cp	BRD-K80970344	pyrrolidine-dithiocarbamate	NFkB pathway inhibitor
561	20.67	kd	CGS001-221	ALDH3B1	Aldehyde dehydrogenases
562	20.65	cp	BRD-K77987382	mebendazole	Tubulin inhibitor
563	20.62	kd	CGS001-5432	POLR2C	RNA polymerase subunits
564	20.59	cp	BRD-A45498368	WYE-125132	MTOR inhibitor
565	20.57	cp	BRD-K95739795	tetrabenazine	Vesicular monoamine transporter inhibitor
566	20.55	kd	CGS001-4695	NDUFA2	Mitochondrial respiratory chain complex / Complex I
567	20.51	kd	CGS001-1491	CTH	Hydrogen sulphide synthesis
568	20.5	kd	CGS001-51382	ATP6V1D	ATPases / V-type
569	20.42	kd	CGS001-4846	NOS3	Nitric oxide synthases
570	20.37	kd	CGS001-4609	MYC	Basic helix-loop-helix proteins
571	20.35	kd	CGS001-5336	PLCG2	Phosphoinositide-specific phospholipase C
572	20.27	kd	CGS001-23476	BRD4	Bromodomain kinase (BRDK) family
573	20.26	kd	CGS001-641	BLM	-
574	20.19	oe	ccsbBroad304_00041	NR0B1	DAX-like receptors
575	20.13	cp	BRD-K06217810	BRD-K06217810	-
576	20.08	oe	ccsbBroad304_00799	HSP90AB1	Heat shock proteins / HSPC
577	20.04	kd	CGS001-4212	MEIS2	Homeoboxes / TALE class
578	19.93	kd	CGS001-57407	NMRAL1	Short chain dehydrogenase/reductase superfamily / Atypical members
579	19.89	oe	ccsbBroad304_06720	PHYH	-
580	19.84	cc		Tubulin Inhibitor	-
581	19.8	oe	ccsbBroad304_08585	RIOK2	RIO2 subfamily
582	19.7	kd	CGS001-7295	TXN	-
583	19.66	kd	CGS001-1195	CLK1	CDC-like kinases
584	19.55	cp	BRD-K00824317	fludroxycortide	-
585	19.5	kd	CGS001-4069	LYZ	-
586	19.38	kd	CGS001-222546	RFX6	-
587	19.31	kd	CGS001-3934	LCN2	Lipocalins
588	19.2	kd	CGS001-10626	TRIM16	Tripartite motif containing
589	19.07	kd	CGS001-5359	PLSCR1	-
590	19.04	kd	CGS001-116535	MRGPRF	GPCR / Class A : Orphans
591	18.97	cp	BRD-K95921201	reserpine	Vesicular monoamine transporter inhibitor
592	18.94	oe	ccsbBroad304_02683	COG2	Components of oligomeric golgi complex
593	18.89	kd	CGS001-51385	ZNF589	Zinc fingers, C2H2-type
594	18.83	kd	CGS001-5347	PLK1	Polo-like kinase (PLK) family
595	18.82	kd	CGS001-6461	SHB	SH2 domain containing
596	18.62	kd	CGS001-22889	KIAA0907	-
597	18.56	kd	CGS001-5689	PSMB1	Proteasome subunits
598	18.53	kd	CGS001-64094	SMOC2	EF-hand domain containing
599	18.29	kd	CGS001-165082	GPR113	Adhesion Class GPCRs
600	18.26	kd	CGS001-348	APOE	Apolipoproteins
601	18.25	kd	CGS001-5992	RFX4	-
602	18.22	cp	BRD-A55946879	BW-B70C	Lipoxygenase inhibitor
603	18.15	kd	CGS001-51026	GOLT1B	-
604	18.07	cp	BRD-A84045418	calpeptin	-
605	18.01	kd	CGS001-567	B2M	Immunoglobulin superfamily / C1-set domain containing
606	17.87	cp	BRD-K73293050	WZ-3146	EGFR inhibitor
607	17.63	cc		PLK Inhibitor	-
608	17.55	cp	BRD-K53665955	MK-5108	Aurora kinase inhibitor
609	17.52	cp	BRD-K93258693	GW-9662	PPAR receptor antagonist
610	17.52	cp	BRD-K13927029	retinol	Retinoid receptor ligand
611	17.5	cp	BRD-K46742498	alosetron	Serotonin receptor antagonist
612	17.35	cp	BRD-A49765801	fludroxycortide	Glucocorticoid receptor agonist
613	17.33	kd	CGS001-10105	PPIF	-
614	17.33	oe	ccsbBroad304_13811	ALDH3B1	Aldehyde dehydrogenases
615	17.3	cp	BRD-A25775766	securinine	GABA receptor antagonist
616	17.29	kd	CGS001-79090	TRAPPC6A	Trafficking protein particle complex
617	17.25	kd	CGS001-3320	HSP90AA1	Heat shock proteins / HSPC
618	17.01	cp	BRD-K94841585	emodic-acid	Laxative
619	16.96	cp	BRD-K89930444	AG-592	Tyrosine kinase inhibitor
620	16.93	oe	ccsbBroad304_08010	FBXO5	F-boxes / other
621	16.92	kd	CGS001-23192	ATG4B	Aut2 peptidase
622	16.88	cp	BRD-K34098590	tienilic-acid	Sodium/potassium/chloride transporter inhibitor
623	16.82	kd	CGS001-81621	KAZALD1	Immunoglobulin superfamily / I-set domain containing
624	16.74	kd	CGS001-51593	SRRT	-
625	16.73	kd	CGS001-3326	HSP90AB1	Heat shock proteins / HSPC
626	16.71	cp	BRD-K17140735	SCH-79797	Proteasome inhibitor
627	16.61	kd	CGS001-54623	PAF1	-
628	16.47	kd	CGS001-10058	ABCB6	ATP binding cassette transporters / subfamily B
629	16.31	oe	ccsbBroad304_05902	BNIP3	-
630	16.21	kd	CGS001-6520	SLC3A2	SLC3 family
631	16.13	kd	CGS001-55111	PLEKHJ1	Pleckstrin homology (PH) domain containing
632	16.05	oe	ccsbBroad304_07012	STK3	MST subfamily
633	15.99	cp	BRD-A94543220	bifonazole	Sterol demethylase inhibitor
634	15.98	kd	CGS001-8050	PDHX	-
635	15.93	cp	BRD-A05680309	BRD-A05680309	-
636	15.93	kd	CGS001-23466	CBX6	-
637	15.89	cp	BRD-A19500257	geldanamycin	HSP inhibitor
638	15.73	oe	ccsbBroad304_02257	ZBTB24	BTB/POZ domain containing
639	15.67	cp	BRD-K32828673	chelidonine	Tubulin inhibitor
640	15.65	cp	BRD-A11678676	wortmannin	PI3K inhibitor
641	15.61	kd	CGS001-2021	ENDOG	-
642	15.6	kd	CGS001-7453	WARS	Aminoacyl tRNA synthetases / Class I
643	15.57	kd	CGS001-1719	DHFR	Oxidoreductases
644	15.57	cp	BRD-K68620903	dydrogesterone	Progesterone receptor agonist
645	15.55	kd	CGS001-9451	EIF2AK3	PEK subfamily
646	15.55	oe	ccsbBroad304_00706	GTF2B	General transcription factors
647	15.55	kd	CGS001-64710	NUCKS1	-
648	15.45	kd	CGS001-975	CD81	CD molecules
649	15.32	kd	CGS001-10427	SEC24B	-
650	15.29	kd	CGS001-8092	ALX1	Homeoboxes / PRD class
651	15.28	kd	CGS001-2674	GFRA1	GDNF receptor family
652	15.14	kd	CGS001-51545	ZNF581	Zinc fingers, C2H2-type
653	15.13	oe	ccsbBroad304_01379	RBBP6	-
654	15.03	kd	CGS001-25989	ULK3	Unc-51-like kinase (ULK) family
655	15.02	cp	BRD-K01253243	SB-590885	RAF inhibitor
656	14.95	cp	BRD-K40919711	BAPTA-AM	Potassium channel blocker
657	14.67	cp	BRD-K79092138	nitrofural	Bacterial DNA inhibitor
658	14.53	kd	CGS001-1810	DR1	-
659	14.44	kd	CGS001-6304	SATB1	Homeoboxes / CUT class
660	14.35	kd	CGS001-36	ACADSB	-
661	14.33	kd	CGS001-22891	ZNF365	Zinc fingers, C2H2-type
662	14.27	oe	ccsbBroad304_01013	MIF	-
663	14.23	kd	CGS001-57822	GRHL3	-
664	14.21	kd	CGS001-57222	ERGIC1	-
665	14.12	kd	CGS001-10921	RNPS1	RNA binding motif (RRM) containing
666	14.08	cp	BRD-A94297859	BRD-A94297859	-
667	14.06	cp	BRD-K47150025	KI-8751	VEGFR inhibitor
668	14.04	kd	CGS001-83694	RPS6KL1	RSKL family
669	13.95	cp	BRD-A77216878	manumycin-a	-
670	13.91	kd	CGS001-9123	SLC16A3	SLC16 family of monocarboxylate transporters
671	13.87	kd	CGS001-5981	RFC1	ATPases / AAA-type
672	13.84	oe	ccsbBroad304_00941	LIG3	-
673	13.81	kd	CGS001-5695	PSMB7	Proteasome subunits
674	13.81	oe	ccsbBroad304_07349	MAP7	-
675	13.8	kd	CGS001-79960	PHF17	-
676	13.76	oe	ccsbBroad304_09316	ISX	Homeoboxes / PRD class
677	13.72	kd	CGS001-115509	ZNF689	Zinc fingers, C2H2-type
678	13.7	oe	ccsbBroad304_01284	PRKCZ	Iota subfamily
679	13.68	kd	CGS001-1488	CTBP2	-
680	13.62	cp	BRD-K90543092	levonorgestrel	Estrogen receptor agonist
681	13.56	oe	ccsbBroad304_06144	EFNB3	Ephrins
682	13.54	kd	CGS001-63027	SLC22A23	Orphan or poorly characterized SLC22 family members
683	13.44	kd	CGS001-5933	RBL1	-
684	13.43	kd	CGS001-4048	LTA4H	Hydrolases
685	13.29	kd	CGS001-6714	SRC	Src family
686	13.22	oe	ccsbBroad304_07118	UGDH	-
687	13.17	kd	CGS001-10614	HEXIM1	-
688	13.05	oe	ccsbBroad304_00125	FXYD2	Ion transport regulator
689	13.02	cp	BRD-K21672174	RO-28-1675	Glucokinase activator
690	12.97	cp	BRD-K99411983	lumicolchicine	Colchicine isomer, non-binder of microtubules
691	12.97	kd	CGS001-23355	VPS8	-
692	12.9	oe	ccsbBroad304_06648	CNOT3	-
693	12.88	kd	CGS001-1036	CDO1	-
694	12.87	oe	ccsbBroad304_01560	SNAPC1	-
695	12.86	cp	BRD-A38747044	KU-14R	Imidazoline receptor ligand
696	12.84	kd	CGS001-10628	TXNIP	-
697	12.69	kd	CGS001-10112	KIF20A	Kinesins
698	12.64	kd	CGS001-7035	TFPI	-
699	12.63	cp	BRD-K28168037	fenretinide	Apoptosis stimulant
700	12.59	cp	BRD-A15010982	HU-211	Glutamate receptor antagonist
701	12.37	cp	BRD-K53570330	carbofuran	Cholinesterase inhibitor
702	12.34	kd	CGS001-25987	TSKU	-
703	12.28	kd	CGS001-10574	CCT7	Heat Shock Proteins / Chaperonins
704	12.28	oe	ccsbBroad304_08925	ZNF576	Zinc fingers, C2H2-type
705	12.26	kd	CGS001-10023	FRAT1	-
706	12.14	cp	BRD-K66043364	noscapine	-
707	12.08	kd	CGS001-112812	FDX1L	-
708	12.05	cp	BRD-K67578145	GDC-0879	RAF inhibitor
709	12.04	kd	CGS001-1386	ATF2	basic leucine zipper proteins
710	12.04	kd	CGS001-657	BMPR1A	Type I receptor serine/threonine kinases
711	12.03	kd	CGS001-5518	PPP2R1A	Serine/threonine phosphatases / Protein phosphatase 2, regulatory subunits
712	11.94	kd	CGS001-9533	POLR1C	RNA polymerase subunits
713	11.93	cp	BRD-K02526760	QS-11	ARFGAP inhibitor
714	11.86	kd	CGS001-593	BCKDHA	-
715	11.73	cp	BRD-A82238138	budesonide	Glucocorticoid receptor agonist
716	11.69	kd	CGS001-219333	USP12	Ubiquitin-specific peptidases
717	11.65	kd	CGS001-342357	ZKSCAN2	Zinc fingers, C2H2-type
718	11.64	cp	BRD-K51290057	SA-792709	Retinoid receptor agonist
719	11.56	kd	CGS001-81544	GDPD5	-
720	11.53	oe	ccsbBroad304_00389	CTBP1	-
721	11.53	kd	CGS001-2864	FFAR1	Fatty acid receptors
722	11.53	oe	ccsbBroad304_04690	ZNF653	Zinc fingers, C2H2-type
723	11.52	kd	CGS001-5690	PSMB2	Proteasome subunits
724	11.4	oe	ccsbBroad304_06392	HOXB7	Homeoboxes / ANTP class : HOXL subclass
725	11.37	kd	CGS001-11245	GPR176	GPCR / Class A : Orphans
726	11.33	kd	CGS001-57665	RDH14	Short chain dehydrogenase/reductase superfamily / Classical SDR fold cluster 2
727	11.32	kd	CGS001-25819	CCRN4L	-
728	11.3	cp	BRD-A72066420	mifobate	PPAR receptor antagonist
729	11.3	cp	BRD-K74112339	acetohydroxamic-acid	Urease inhibitor
730	11.26	kd	CGS001-140685	ZBTB46	BTB/POZ domain containing
731	11.23	kd	CGS001-3487	IGFBP4	insulin-like growth factor (IGF) binding proteins
732	11.23	kd	CGS001-10642	IGF2BP1	RNA binding motif (RRM) containing
733	11.19	cp	BRD-K44849676	capsazepine	TRPV agonist
734	11.17	kd	CGS001-57396	CLK4	CDC-like kinases
735	11.17	cp	BRD-K17497770	butein	EGFR inhibitor
736	11.15	kd	CGS001-55379	LRRC59	-
737	11.14	kd	CGS001-8655	DYNLL1	Cytoplasmic dyneins
738	11.12	kd	CGS001-7468	WHSC1	Zinc fingers, PHD-type
739	11.11	kd	CGS001-6347	CCL2	Chemokine ligands
740	11.04	cc		NFKB Pathway Inhibitor	-
741	10.97	kd	CGS001-9966	TNFSF15	Tumor necrosis factor (ligand) superfamily
742	10.88	oe	ccsbBroad304_03761	LHX9	Homeoboxes / LIM class
743	10.83	kd	CGS001-64858	DCLRE1B	-
744	10.83	kd	CGS001-57657	HCN3	Cyclic nucleotide-regulated channels
745	10.78	oe	ccsbBroad304_03565	ADI1	-
746	10.73	oe	ccsbBroad304_07466	VGLL4	-
747	10.68	cp	BRD-K16551401	PNU-22394	Serotonin receptor agonist
748	10.65	oe	ccsbBroad304_00509	EPHX1	-
749	10.59	kd	CGS001-24138	IFIT5	Tetratricopeptide (TTC) repeat domain containing
750	10.57	oe	ccsbBroad304_09756	PAQR7	-
751	10.55	kd	CGS001-4176	MCM7	-
752	10.53	cp	BRD-K59637651	NSC-119889	Protein synthesis inhibitor
753	10.51	kd	CGS001-95	ACY1	-
754	10.5	kd	CGS001-337867	UBAC2	-
755	10.45	cp	BRD-A49148672	galantamine	-
756	10.43	kd	CGS001-8192	CLPP	ATPases / AAA-type
757	10.41	cp	BRD-K27184429	levocetirizine	Histamine receptor antagonist
758	10.34	kd	CGS001-10013	HDAC6	Histone deacetylases
759	10.31	kd	CGS001-55765	C1ORF106	-
760	10.29	kd	CGS001-10241	CALCOCO2	-
761	10.29	oe	ccsbBroad304_06755	PPAT	Phosphoribosyl pyrophosphate amidotransferase
762	10.28	kd	CGS001-8726	EED	Neutral sphingomyelinase coupling factors
763	10.11	kd	CGS001-54811	ZNF562	Zinc fingers, C2H2-type
764	10.08	kd	CGS001-4151	MB	-
765	10.01	kd	CGS001-6203	RPS9	S ribosomal proteins
766	9.98	kd	CGS001-27241	BBS9	-
767	9.91	kd	CGS001-386724	AMIGO3	Immunoglobulin superfamily / Immunoglobulin-like domain containing
768	9.84	cp	BRD-A97035593	BRD-A97035593	-
769	9.76	oe	ccsbBroad304_02080	USP14	Ubiquitin-specific peptidases
770	9.69	cp	BRD-K83988098	alvespimycin	HSP inhibitor
771	9.64	kd	CGS001-51380	CSAD	-
772	9.62	cp	BRD-A56020723	CA-074-Me	Cathepsin inhibitor
773	9.54	cp	BRD-A47342814	naltrindole	-
774	9.53	kd	CGS001-5236	PGM1	-
775	9.51	kd	CGS001-90233	ZNF551	Zinc fingers, C2H2-type
776	9.5	kd	CGS001-1381	CRABP1	Fatty acid-binding proteins
777	9.39	kd	CGS001-89845	ABCC10	ATP binding cassette transporters / subfamily C
778	9.34	kd	CGS001-1054	CEBPG	basic leucine zipper proteins
779	9.32	kd	CGS001-2119	ETV5	ETS Transcription Factors
780	9.27	cp	BRD-K79131256	albendazole	Anthelmintic
781	9.27	kd	CGS001-23536	ADAT1	-
782	9.24	kd	CGS001-29082	CHMP4A	Charged multivesicular body proteins
783	9.2	kd	CGS001-1515	CTSL2	-
784	9.18	kd	CGS001-2067	ERCC1	-
785	9.16	kd	CGS001-3397	ID1	Basic helix-loop-helix proteins
786	9.03	cp	BRD-K09900591	caffeic-acid	-
787	9	cp	BRD-A62025033	temsirolimus	MTOR inhibitor
788	8.99	cp	BRD-A23226398	estradiol	-
789	8.98	kd	CGS001-546	ATRX	-
790	8.98	kd	CGS001-4916	NTRK3	Type VII RTKs: Neurotrophin receptor/Trk family
791	8.92	kd	CGS001-4486	MST1R	Type X RTKs: HGF (hepatocyte growth factor) receptor family
792	8.9	kd	CGS001-10827	FAM114A2	-
793	8.89	kd	CGS001-91754	NEK9	NIMA (never in mitosis gene a)- related kinase (NEK) family
794	8.78	cp	BRD-K11663430	pyroxamide	HDAC inhibitor
795	8.78	kd	CGS001-9126	SMC3	Structural maintenance of chromosomes proteins
796	8.71	kd	CGS001-283078	MKX	Homeoboxes / TALE class
797	8.69	kd	CGS001-6773	STAT2	SH2 domain containing
798	8.69	kd	CGS001-6676	SPAG4	-
799	8.69	oe	ccsbBroad304_00066	ANG	Ribonucleases, RNase A
800	8.68	cc		Cell Cycle Inhibition	-
801	8.66	cp	BRD-A00758722	noretynodrel	Progestogen hormone
802	8.65	kd	CGS001-1363	CPE	Carboxypeptidase A
803	8.61	kd	CGS001-440387	CTRB2	-
804	8.58	cp	BRD-K20313525	rosmarinic-acid	GABA transaminase inhibitor
805	8.54	cp	BRD-A65145453	ATPA	Glutamate receptor agonist
806	8.51	kd	CGS001-2781	GNAZ	-
807	8.49	cp	BRD-K66019333	oxantel	Anthelmintic
808	8.49	kd	CGS001-2335	FN1	Endogenous ligands
809	8.42	cp	BRD-A39290993	cyproterone	Androgen receptor antagonist
810	8.42	kd	CGS001-64754	SMYD3	Chromatin-modifying enzymes / K-methyltransferases
811	8.4	kd	CGS001-3725	JUN	basic leucine zipper proteins
812	8.34	cp	BRD-K61737877	VEGF-receptor-2-kinase-inhibitor-IV	VEGFR inhibitor
813	8.26	cp	BRD-A69636825	diltiazem	Calcium channel blocker
814	8.22	kd	CGS001-7849	PAX8	Paired boxes
815	8.21	kd	CGS001-3065	HDAC1	Histone deacetylases
816	8.2	kd	CGS001-2849	GPR26	GPCR / Class A : Orphans
817	8.19	cp	BRD-K15616905	CCCP	Mitochondrial oxidative phosphorylation uncoupler
818	8.19	cp	BRD-K37865504	LY-2183240	FAAH inhibitor
819	8.16	cp	BRD-K67013324	luzindole	Melatonin receptor antagonist
820	8.16	cp	BRD-K88868628	iodoacetic-acid	Cysteine peptidase inhibitor
821	8.07	kd	CGS001-79921	TCEAL4	-
822	8.03	kd	CGS001-8800	PEX11A	-
823	8	kd	CGS001-4191	MDH2	-
824	8	kd	CGS001-339403	RXFP4	GPCR / Class A : Relaxin family peptide receptors
825	7.96	kd	CGS001-5575	PRKAR1B	Protein kinase A
826	7.92	cp	BRD-K42095107	daidzein	Estrogen receptor agonist
827	7.89	cp	BRD-K04993501	cefixime	Bacterial cell wall synthesis inhibitor
828	7.82	kd	CGS001-8874	ARHGEF7	Rho guanine nucleotide exchange factors
829	7.78	oe	ccsbBroad304_01831	TUBA1A	Tubulins
830	7.78	kd	CGS001-9643	MORF4L2	-
831	7.74	oe	ccsbBroad304_06155	ELF1	ETS Transcription Factors
832	7.73	oe	ccsbBroad304_03647	CNDP2	Carnosine dipeptidase
833	7.71	kd	CGS001-6776	STAT5A	SH2 domain containing
834	7.67	kd	CGS001-55176	SEC61A2	-
835	7.67	cp	BRD-A89208012	BRD-A89208012	-
836	7.66	oe	ccsbBroad304_08365	CYCS	-
837	7.64	oe	ccsbBroad304_00665	GOT1	-
838	7.63	kd	CGS001-7097	TLR2	Toll-like receptor family
839	7.59	kd	CGS001-64147	KIF9	Kinesins
840	7.59	cp	BRD-K39111395	BCL2-inhibitor	BCL inhibitor
841	7.57	oe	ccsbBroad304_00183	C1S	Complement system
842	7.54	cp	BRD-A66559694	naltrexone	-
843	7.48	cp	BRD-A20126139	medrysone	Glucocorticoid receptor agonist
844	7.48	cp	BRD-A54490543	pirlindole	Monoamine oxidase inhibitor
845	7.45	oe	ccsbBroad304_01280	PRKAR1A	Protein kinase A
846	7.34	oe	ccsbBroad304_03696	C19ORF10	-
847	7.33	cp	BRD-A65767837	hydrocortisone	Glucocorticoid receptor agonist
848	7.32	cc		BMP Signaling	-
849	7.31	kd	CGS001-2155	F7	Chymotrypsin
850	7.22	cp	BRD-K33106058	cytarabine	Ribonucleotide reductase inhibitor
851	7.21	cp	BRD-K27450477	EHNA	Adenosine deaminase inhibitor
852	7.21	kd	CGS001-10014	HDAC5	Histone deacetylases
853	7.2	cp	BRD-A64228451	terreic-acid	BTK inhibitor
854	7.19	kd	CGS001-7416	VDAC1	Voltage-dependent anion channels
855	7.12	kd	CGS001-23384	SPECC1L	-
856	7.12	kd	CGS001-57512	GPR158	GPCR / Class C : Orphans
857	7.11	kd	CGS001-5162	PDHB	-
858	7.05	cc		RAR Agonist Grp2	-
859	7.03	oe	ccsbBroad304_01131	OXCT1	-
860	7.03	kd	CGS001-10125	RASGRP1	EF-hand domain containing
861	7.02	kd	CGS001-535	ATP6V0A1	ATPases / V-type
862	6.99	oe	ccsbBroad304_00054	ALDOC	-
863	6.99	cp	BRD-K95435023	PHA-665752	c-Met inhibitor
864	6.99	oe	ccsbBroad304_00518	ETFA	-
865	6.98	cp	BRD-K51805276	temefos	Cholinesterase inhibitor
866	6.95	cp	BRD-K46419649	U0126	-
867	6.94	cp	BRD-A81772229	simvastatin	HMGCR inhibitor
868	6.94	cp	BRD-K12357156	AG-490	EGFR inhibitor
869	6.94	kd	CGS001-151742	PPM1L	Serine/threonine phosphatases / Protein phosphatases, Mg2+/Mn2+ dependent
870	6.91	cp	BRD-K68336408	tyrphostin-AG-1478	EGFR inhibitor
871	6.88	cp	BRD-K02965346	SU-11274	Hepatocyte growth factor receptor inhibitor
872	6.87	cp	BRD-A58564983	selamectin	Nematocide
873	6.84	kd	CGS001-8777	MPDZ	-
874	6.77	cp	BRD-K97440753	dihydroergocristine	-
875	6.76	oe	ccsbBroad304_01651	TCF7L2	-
876	6.66	kd	CGS001-837	CASP4	Caspases
877	6.65	kd	CGS001-4710	NDUFB4	Mitochondrial respiratory chain complex / Complex I
878	6.63	kd	CGS001-11004	KIF2C	Kinesins
879	6.62	kd	CGS001-7756	ZNF207	Zinc fingers, C2H2-type
880	6.61	kd	CGS001-5710	PSMD4	Proteasome (prosome, macropain) subunits
881	6.55	kd	CGS001-4804	NGFR	Tumour necrosis factor (TNF) receptor family
882	6.48	oe	ccsbBroad304_03232	VPS28	-
883	6.47	kd	CGS001-7693	ZNF134	Zinc fingers, C2H2-type
884	6.45	kd	CGS001-11336	EXOC3	-
885	6.42	cc		PI3K Inhibitor	-
886	6.42	kd	CGS001-6117	RPA1	-
887	6.41	cp	BRD-K78485176	olmesartan	Angiotensin receptor antagonist
888	6.38	kd	CGS001-11031	RAB31	RAB, member RAS oncogene
889	6.33	kd	CGS001-152	ADRA2C	GPCR / Class A : Adrenoceptors : alpha
890	6.32	kd	CGS001-1022	CDK7	Cyclin-dependent kinases, CDK7 subfamily
891	6.32	kd	CGS001-9290	GPR55	GPCR / Class A : Orphans
892	6.31	cp	BRD-K77390737	xanthohumol	ATPase inhibitor
893	6.2	oe	ccsbBroad304_10157	LHX8	Homeoboxes / LIM class
894	6.18	kd	CGS001-9695	EDEM1	-
895	6.18	kd	CGS001-3276	PRMT1	Protein arginine N-methyltransferases
896	6.17	kd	CGS001-1871	E2F3	-
897	6.17	cp	BRD-A94793051	gestrinone	Progesterone receptor antagonist
898	6.09	kd	CGS001-94235	GNG8	-
899	6.07	kd	CGS001-1632	ECI1	-
900	6.06	kd	CGS001-64343	AZI2	-
901	6.06	cp	BRD-A43150328	penicillic-acid	other antibiotic
902	6.05	kd	CGS001-2783	GNB2	WD repeat domain containing
903	6.03	kd	CGS001-523	ATP6V1A	ATPases / V-type
904	6	kd	CGS001-9429	ABCG2	ATP binding cassette transporters / subfamily G
905	5.97	oe	ccsbBroad304_06894	RPS6	S ribosomal proteins
906	5.89	kd	CGS001-5127	CDK16	Cyclin-dependent kinases, TAIRE subfamily
907	5.88	cp	BRD-A62182663	YK-4279	Apoptosis stimulant
908	5.84	kd	CGS001-466	ATF1	basic leucine zipper proteins
909	5.82	oe	ccsbBroad304_06180	ESD	-
910	5.79	oe	ccsbBroad304_00517	ESR1	Estrogen receptors
911	5.79	oe	ccsbBroad304_05937	CASP7	Caspases
912	5.79	kd	CGS001-1649	DDIT3	-
913	5.78	cp	BRD-K84996949	sinensetin	Cyclooxygenase inhibitor
914	5.77	oe	ccsbBroad304_01453	RPS14	S ribosomal proteins
915	5.74	oe	ccsbBroad304_06542	LTBR	Tumor necrosis factor receptor superfamily
916	5.72	kd	CGS001-93185	IGSF8	CD molecules
917	5.69	oe	ccsbBroad304_01263	PPP2R1A	Serine/threonine phosphatases / Protein phosphatase 2, regulatory subunits
918	5.69	oe	ccsbBroad304_07294	TNFSF10	CD molecules
919	5.69	oe	ccsbBroad304_00130	ATP5F1	ATPases / F-type
920	5.68	kd	CGS001-26086	GPSM1	Tetratricopeptide (TTC) repeat domain containing
921	5.68	kd	CGS001-11164	NUDT5	Nudix motif containing
922	5.67	cp	BRD-K44067360	flufenamic-acid	Chloride channel blocker
923	5.63	oe	ccsbBroad304_05006	ZNF583	Zinc fingers, C2H2-type
924	5.61	kd	CGS001-2254	FGF9	Endogenous ligands
925	5.57	cp	BRD-K12002134	megestrol	progesterone receptor agonist
926	5.56	oe	ccsbBroad304_03235	TUBD1	Tubulins
927	5.5	kd	CGS001-949	SCARB1	-
928	5.45	oe	ccsbBroad304_02496	MTX2	-
929	5.43	kd	CGS001-64407	RGS18	Regulators of G-protein signaling
930	5.42	oe	ccsbBroad304_00745	HLA-DRB4	Immunoglobulin superfamily / C1-set domain containing
931	5.41	oe	ccsbBroad304_00102	RND3	-
932	5.39	oe	ccsbBroad304_01744	UCHL1	Ubiquitin C-terminal hydrolase
933	5.36	cp	BRD-A24891640	nimodipine	-
934	5.36	kd	CGS001-11057	ABHD2	Abhydrolase domain containing
935	5.34	kd	CGS001-150	ADRA2A	GPCR / Class A : Adrenoceptors : alpha
936	5.34	kd	CGS001-3421	IDH3G	-
937	5.32	cp	BRD-K74761218	WT-171	HDAC inhibitor
938	5.32	kd	CGS001-83737	ITCH	-
939	5.31	oe	ccsbBroad304_04726	TAGAP	Rho GTPase activating proteins
940	5.29	kd	CGS001-54438	GFOD1	-
941	5.28	oe	ccsbBroad304_06234	G6PC	-
942	5.28	oe	ccsbBroad304_09821	TMEM154	-
943	5.26	kd	CGS001-6196	RPS6KA2	RSK subfamily
944	5.26	kd	CGS001-8792	TNFRSF11A	Tumour necrosis factor (TNF) receptor family
945	5.23	oe	ccsbBroad304_01936	RAE1	WD repeat domain containing
946	5.2	kd	CGS001-2735	GLI1	Zinc fingers, C2H2-type
947	5.2	kd	CGS001-1978	EIF4EBP1	-
948	5.2	kd	CGS001-11157	LSM6	-
949	5.19	kd	CGS001-10413	YAP1	Hippo Signaling
950	5.18	cp	BRD-K74305673	IKK-2-inhibitor-V	IKK inhibitor
951	5.12	cc		Proteasome Pathway	-
952	5.1	cp	BRD-A36151937	genistein	-
953	5.09	oe	ccsbBroad304_00348	MAP3K8	MAPKKK:STE-unique family
954	5.09	oe	ccsbBroad304_03372	CAB39	-
955	5.09	kd	CGS001-8635	RNASET2	-
956	5.05	kd	CGS001-7267	TTC3	RING-type (C3HC4) zinc fingers
957	4.99	cp	BRD-K59058766	chlorprothixene	Dopamine receptor antagonist
958	4.99	kd	CGS001-3094	HINT1	-
959	4.97	kd	CGS001-6591	SNAI2	Snail homologs
960	4.97	cp	BRD-A36267905	buphenine	Adrenergic receptor agonist
961	4.94	kd	CGS001-8208	CHAF1B	WD repeat domain containing
962	4.91	oe	ccsbBroad304_08203	LAP3	Leucyl aminopeptidase
963	4.9	cp	BRD-A29260609	acebutolol	Adrenergic receptor antagonist
964	4.89	kd	CGS001-5435	POLR2F	RNA polymerase subunits
965	4.89	kd	CGS001-4780	NFE2L2	basic leucine zipper proteins
966	4.86	cp	BRD-A49370193	RO-60-0175	Serotonin receptor agonist
967	4.86	kd	CGS001-6548	SLC9A1	SLC9 family of sodium/hydrogen exchangers
968	4.86	oe	ccsbBroad304_02509	GMEB1	-
969	4.82	kd	CGS001-22827	PUF60	RNA binding motif (RRM) containing
970	4.79	kd	CGS001-26511	CHIC2	-
971	4.76	kd	CGS001-4313	MMP2	Matrix metallopeptidase
972	4.74	kd	CGS001-10962	MLLT11	-
973	4.74	kd	CGS001-1952	CELSR2	Cadherins / Major cadherins
974	4.72	oe	ccsbBroad304_00221	CASP3	Caspases
975	4.72	oe	ccsbBroad304_02213	TRAF4	RING-type (C3HC4) zinc fingers
976	4.69	cp	BRD-K28143534	cyproheptadine	Histamine receptor antagonist
977	4.66	kd	CGS001-3572	IL6ST	IL-6 receptor family
978	4.66	cp	BRD-K31987754	oleylethanolamide	Cannabinoid receptor agonist
979	4.66	kd	CGS001-11007	CCDC85B	-
980	4.65	kd	CGS001-3482	IGF2R	CD molecules
981	4.64	kd	CGS001-1027	CDKN1B	-
982	4.63	kd	CGS001-2886	GRB7	Pleckstrin homology (PH) domain containing
983	4.61	kd	CGS001-122618	PLD4	-
984	4.58	kd	CGS001-10617	STAMBP	-
985	4.57	cp	BRD-K71430621	clobenpropit	Histamine receptor antagonist
986	4.55	kd	CGS001-51465	UBE2J1	Ubiquitin-conjugating enzymes E2
987	4.54	oe	ccsbBroad304_05183	TXLNA	-
988	4.5	cp	BRD-K16277217	piperacetazine	Dopamine receptor antagonist
989	4.47	cp	BRD-K93880783	stavudine	DNA directed DNA polymerase inhibitor
990	4.47	kd	CGS001-84617	TUBB6	Tubulins
991	4.45	kd	CGS001-4841	NONO	RNA binding motif (RRM) containing
992	4.44	kd	CGS001-10523	CHERP	G patch domain containing
993	4.42	kd	CGS001-79139	DERL1	-
994	4.4	oe	ccsbBroad304_00112	ASNA1	-
995	4.37	kd	CGS001-58472	SQRDL	-
996	4.37	kd	CGS001-115	ADCY9	Adenylyl cyclases
997	4.34	oe	ccsbBroad304_02221	HS2ST1	Sulfotransferases, membrane-bound
998	4.31	oe	ccsbBroad304_03404	POLE3	DNA polymerases
999	4.26	kd	CGS001-55907	CMAS	-
1000	4.21	kd	CGS001-7538	ZFP36	RING-type (C3HC4) zinc fingers
1001	4.16	cp	BRD-K94887716	TFMPP	Serotonin receptor agonist
1002	4.16	kd	CGS001-1431	CS	-
1003	4.16	kd	CGS001-182	JAG1	CD molecules
1004	4.15	cp	BRD-K50841342	PAC-1	-
1005	4.13	kd	CGS001-8717	TRADD	-
1006	4.13	kd	CGS001-9587	MAD2L1BP	-
1007	4.07	oe	ccsbBroad304_00283	CDKN2C	Ankyrin repeat domain containing
1008	4.03	kd	CGS001-965	CD58	CD molecules
1009	4.03	kd	CGS001-4795	NFKBIL1	-
1010	4.03	oe	ccsbBroad304_07764	SLC2A6	Solute carriers
1011	4.03	kd	CGS001-54469	ZFAND6	Zinc fingers, AN1-type domain containing
1012	4.03	kd	CGS001-90678	LRSAM1	Sterile alpha motif (SAM) domain containing
1013	3.95	kd	CGS001-8462	KLF11	Kruppel-like transcription factors
1014	3.95	cp	BRD-K76805682	SB-415286	Glycogen synthase kinase inhibitor
1015	3.94	oe	ccsbBroad304_03121	NRBF2	-
1016	3.89	oe	ccsbBroad304_00844	IL1R1	Interleukins and interleukin receptors
1017	3.89	oe	ccsbBroad304_01577	SOD1	-
1018	3.88	cp	BRD-A87848830	bimatoprost	Prostanoid receptor agonist
1019	3.84	cp	BRD-K69840642	ISOX	HDAC inhibitor
1020	3.84	kd	CGS001-4122	MAN2A2	-
1021	3.84	oe	ccsbBroad304_08307	ZC3HC1	Zinc fingers, C3HC-type
1022	3.84	kd	CGS001-4286	MITF	Basic helix-loop-helix proteins
1023	3.84	oe	ccsbBroad304_06382	HMGCL	-
1024	3.84	oe	ccsbBroad304_06095	DFFB	-
1025	3.83	kd	CGS001-558	AXL	Fibronectin type III domain containing
1026	3.83	kd	CGS001-253260	RICTOR	-
1027	3.79	kd	CGS001-8692	HYAL2	-
1028	3.75	oe	ccsbBroad304_02756	RRP8	-
1029	3.75	oe	ccsbBroad304_02981	GPR160	GPCR / Class A : Orphans
1030	3.74	kd	CGS001-388677	NOTCH2NL	-
1031	3.72	oe	ccsbBroad304_07427	PIGB	Dolichyl D-mannosyl phosphate dependent mannosyltransferases
1032	3.71	kd	CGS001-2885	GRB2	SH2 domain containing
1033	3.71	kd	CGS001-26993	AKAP8L	-
1034	3.7	oe	ccsbBroad304_07411	LPXN	-
1035	3.66	kd	CGS001-58477	SRPRB	-
1036	3.66	cp	BRD-A16820783	BRD-A16820783	-
1037	3.66	kd	CGS001-688	KLF5	Kruppel-like transcription factors
1038	3.66	cp	BRD-K59753975	vindesine	Tubulin inhibitor
1039	3.66	cp	BRD-K97056771	HY-11007	BCR-ABL kinase inhibitor
1040	3.65	oe	ccsbBroad304_06398	HPN	Serine peptidases / Transmembrane
1041	3.64	kd	CGS001-2771	GNAI2	-
1042	3.62	kd	CGS001-55179	FAIM	-
1043	3.62	oe	ccsbBroad304_00100	RHOA	-
1044	3.61	oe	ccsbBroad304_00819	IDH3B	-
1045	3.61	oe	ccsbBroad304_00577	FOXO3	Forkhead boxes
1046	3.58	kd	CGS001-7504	XK	Blood group antigens
1047	3.56	oe	ccsbBroad304_08339	CMPK1	-
1048	3.56	oe	ccsbBroad304_01252	PPIA	Cis-trans-isomerases
1049	3.55	kd	CGS001-9670	IPO13	Importins
1050	3.55	kd	CGS001-79724	ZNF768	Zinc fingers, C2H2-type
1051	3.55	kd	CGS001-57787	MARK4	MARK subfamily
1052	3.53	kd	CGS001-10901	DHRS4	Short chain dehydrogenase/reductase superfamily / Classical SDR fold cluster 1
1053	3.53	kd	CGS001-55163	PNPO	-
1054	3.52	kd	CGS001-29916	SNX11	Sorting nexins
1055	3.5	kd	CGS001-10096	ACTR3	-
1056	3.49	kd	CGS001-2673	GFPT1	-
1057	3.47	oe	ccsbBroad304_01676	TLE1	WD repeat domain containing
1058	3.46	cp	BRD-A10188456	dexamethasone	-
1059	3.45	kd	CGS001-5167	ENPP1	-
1060	3.45	cp	BRD-K31912990	CGP-71683	Neuropeptide receptor antagonist
1061	3.45	kd	CGS001-4942	OAT	-
1062	3.45	cp	BRD-A60070924	alpha-estradiol	Estrogen receptor agonist
1063	3.43	oe	ccsbBroad304_03309	RNF138	RING-type (C3HC4) zinc fingers
1064	3.43	oe	ccsbBroad304_02136	COPS2	-
1065	3.43	oe	ccsbBroad304_01302	KLK6	Chymotrypsin
1066	3.43	oe	ccsbBroad304_02230	HERPUD1	-
1067	3.42	kd	CGS001-984	CDK11B	Cyclin-dependent kinases, PITSLRE subfamily
1068	3.42	kd	CGS001-57448	BIRC6	Inhibitors of apoptosis (IAP) protein family
1069	3.42	cp	BRD-A15914070	4-hydroxy-2-nonenal	Cytotoxic lipid peroxidation product
1070	3.42	kd	CGS001-7984	ARHGEF5	Rho guanine nucleotide exchange factors
1071	3.39	kd	CGS001-9231	DLG5	-
1072	3.38	cp	BRD-K98404142	BRD-K98404142	-
1073	3.35	cp	BRD-K36740062	GSK-1070916	Aurora kinase inhibitor
1074	3.35	cp	BRD-K14618467	IKK-16	IKK inhibitor
1075	3.34	kd	CGS001-2817	GPC1	Proteoglycans / Cell Surface : Glypicans
1076	3.34	cp	BRD-A18917088	estradiol	Contraceptive agent
1077	3.34	cp	BRD-A70514680	articaine	Local anesthetic
1078	3.34	kd	CGS001-3303	HSPA1A	Heat shock proteins / HSP70
1079	3.32	kd	CGS001-2146	EZH2	Chromatin-modifying enzymes / K-methyltransferases
1080	3.32	kd	CGS001-3663	IRF5	-
1081	3.31	cp	BRD-A73741725	exemestane	Aromatase inhibitor
1082	3.3	kd	CGS001-183	AGT	Endogenous ligands
1083	3.3	kd	CGS001-8409	UXT	-
1084	3.3	oe	ccsbBroad304_06178	ERCC5	-
1085	3.29	kd	CGS001-6845	VAMP7	Pseudoautosomal regions / PAR2
1086	3.29	oe	ccsbBroad304_02589	COPS5	-
1087	3.29	kd	CGS001-5684	PSMA3	Proteasome subunits
1088	3.28	kd	CGS001-80306	MED28	-
1089	3.26	kd	CGS001-54108	CHRAC1	-
1090	3.26	kd	CGS001-1509	CTSD	Cathepsins
1091	3.25	kd	CGS001-6829	SUPT5H	-
1092	3.24	oe	ccsbBroad304_02218	IKBKE	IKK family
1093	3.24	cp	BRD-K38477985	malonoben	Protein tyrosine kinase inhibitor
1094	3.24	cp	BRD-A90515964	guaifenesin	Expectorant
1095	3.24	kd	CGS001-2523	FUT1	Fucosyltransferases
1096	3.24	kd	CGS001-874	CBR3	Short chain dehydrogenase/reductase superfamily / Classical SDR fold cluster 1
1097	3.24	oe	ccsbBroad304_00088	FASLG	Tumour necrosis factor (TNF) receptor family
1098	3.24	oe	ccsbBroad304_02239	RASSF2	-
1099	3.21	kd	CGS001-8518	IKBKAP	Elongator acetyltransferase complex subunits
1100	3.21	kd	CGS001-23670	TMEM2	-
1101	3.19	oe	ccsbBroad304_02109	XPR1	-
1102	3.19	oe	ccsbBroad304_00280	CDK7	Cyclin-dependent kinases, CDK7 subfamily
1103	3.18	kd	CGS001-8985	PLOD3	-
1104	3.18	kd	CGS001-8807	IL18RAP	CD molecules
1105	3.15	oe	ccsbBroad304_02392	PAK4	PAKB subfamily
1106	3.15	oe	ccsbBroad304_05868	ATP5C1	ATPases / F-type
1107	3.13	kd	CGS001-10284	SAP18	-
1108	3.13	kd	CGS001-5096	PCCB	Carboxylases
1109	3.13	kd	CGS001-162699	TCEB3C	-
1110	3.11	kd	CGS001-5805	PTS	-
1111	3.1	oe	ccsbBroad304_03623	ZNF692	Zinc fingers, C2H2-type
1112	3.1	cp	BRD-K24132293	piperlongumine	Glutathione transferase inhibitor
1113	3.08	kd	CGS001-4726	NDUFS6	Mitochondrial respiratory chain complex / Complex I
1114	3.06	kd	CGS001-9924	PAN2	Ubiquitin-specific peptidases
1115	3.06	cp	BRD-K40227168	vinburnine	Adrenergic receptor antagonist
1116	3.06	oe	ccsbBroad304_02205	WTAP	-
1117	3.05	kd	CGS001-6223	RPS19	S ribosomal proteins
1118	3.03	cp	BRD-K59753853	MDL-29951	Glutamate receptor antagonist
1119	3.03	kd	CGS001-3174	HNF4G	Hepatocyte nuclear factor-4 receptors
1120	3.03	kd	CGS001-147179	WIPF2	-
1121	3.03	kd	CGS001-9559	VPS26A	-
1122	3.03	kd	CGS001-847	CAT	-
1123	3.03	kd	CGS001-5073	PARN	-
1124	3.02	cc		HSP90 Inhibitor	-
1125	3.02	cp	BRD-K49448285	bisindolylmaleimide	CDK inhibitor
1126	3.01	cp	BRD-K61951118	FG-7142	GABA benzodiazepine site receptor inverse agonist
1127	3.01	kd	CGS001-2952	GSTT1	Glutathione S-transferases / Soluble
1128	3	oe	ccsbBroad304_11910	RBM15B	RNA binding motif (RRM) containing
1129	3	kd	CGS001-2147	F2	Endogenous ligands
1130	3	kd	CGS001-3709	ITPR2	Ion channels / Inositol triphosphate receptors
1131	2.99	kd	CGS001-7358	UGDH	-
1132	2.98	cp	BRD-K21806131	tegaserod	Serotonin receptor partial agonist
1133	2.97	kd	CGS001-55608	ANKRD10	Ankyrin repeat domain containing
1134	2.96	oe	ccsbBroad304_01137	P2RY6	GPCR / Class A : Purinergic receptors, P2Y
1135	2.96	oe	ccsbBroad304_02889	WWTR1	Hippo Signaling
1136	2.95	kd	CGS001-11325	DDX42	DEAD-boxes
1137	2.95	kd	CGS001-54681	P4HTM	-
1138	2.95	kd	CGS001-170302	ARX	Homeoboxes / PRD class
1139	2.94	kd	CGS001-3275	PRMT2	Protein arginine N-methyltransferases
1140	2.92	oe	ccsbBroad304_06294	GNAZ	-
1141	2.92	kd	CGS001-9097	USP14	Ubiquitin-specific peptidases
1142	2.92	oe	ccsbBroad304_00966	MAFG	-
1143	2.91	kd	CGS001-5899	RALB	-
1144	2.91	kd	CGS001-11188	NISCH	-
1145	2.89	kd	CGS001-5050	PAFAH1B3	-
1146	2.89	cp	BRD-K47832606	floxuridine	-
1147	2.89	cp	BRD-A70461345	naloxone	-
1148	2.89	kd	CGS001-1051	CEBPB	basic leucine zipper proteins
1149	2.87	kd	CGS001-51170	HSD17B11	Short chain dehydrogenase/reductase superfamily / Classical SDR fold cluster 3
1150	2.87	kd	CGS001-23210	JMJD6	-
1151	2.87	kd	CGS001-10196	PRMT3	Protein arginine N-methyltransferases
1152	2.85	cp	BRD-A67552655	etomoxir	-
1153	2.84	oe	ccsbBroad304_02619	PRSS23	Serine peptidases / Serine peptidases
1154	2.84	kd	CGS001-2828	GPR4	GPCR / Class A : Orphans
1155	2.84	kd	CGS001-6935	ZEB1	Zinc fingers, C2H2-type
1156	2.82	cp	BRD-K56558538	ambroxol	Sodium channel blocker
1157	2.82	oe	ccsbBroad304_01732	UBA52	L ribosomal proteins
1158	2.82	oe	ccsbBroad304_01789	SF1	Zinc fingers, CCHC domain containing
1159	2.82	kd	CGS001-6832	SUPV3L1	-
1160	2.79	kd	CGS001-65264	UBE2Z	Ubiquitin-conjugating enzymes E2
1161	2.79	kd	CGS001-675	BRCA2	Fanconi anemia, complementation groups
1162	2.78	cp	BRD-K04546108	JAK3-inhibitor-VI	JAK inhibitor
1163	2.77	kd	CGS001-159	ADSS	-
1164	2.77	oe	ccsbBroad304_01392	TRIM27	-
1165	2.76	kd	CGS001-6335	SCN9A	Voltage-gated sodium channels
1166	2.76	kd	CGS001-2295	FOXF2	Forkhead boxes
1167	2.76	kd	CGS001-5029	P2RY2	GPCR / Class A : Purinergic receptors, P2Y
1168	2.75	cp	BRD-K60476892	YC-1	Guanylyl cyclase activator
1169	2.75	cp	BRD-K78637815	LY-320135	Cannabinoid receptor antagonist
1170	2.75	cp	BRD-A61599461	BRD-A61599461	-
1171	2.74	kd	CGS001-29956	CERS2	Homeoboxes / CERS class
1172	2.73	oe	ccsbBroad304_04786	CANT1	-
1173	2.71	kd	CGS001-148103	ZNF599	Zinc fingers, C2H2-type
1174	2.71	kd	CGS001-2896	GRN	-
1175	2.7	oe	ccsbBroad304_06907	S100A13	S100 calcium binding proteins
1176	2.69	oe	ccsbBroad304_07326	EIF2B2	-
1177	2.68	kd	CGS001-120103	SLC36A4	SLC36 family of proton-coupled amino acid transporters
1178	2.68	kd	CGS001-4267	CD99	CD molecules
1179	2.68	kd	CGS001-9	NAT1	-
1180	2.64	cp	BRD-K14807180	SB-221284	Serotonin receptor antagonist
1181	2.64	kd	CGS001-23464	GCAT	-
1182	2.64	cp	BRD-K82147103	lofepramine	Norepinephrine reuptake inhibitor
1183	2.63	kd	CGS001-10813	UTP14A	-
1184	2.63	kd	CGS001-5018	OXA1L	-
1185	2.62	cp	BRD-K00675675	CL-82198	Metalloproteinase inhibitor
1186	2.61	cp	BRD-K53972329	ruxolitinib	JAK inhibitor
1187	2.61	cp	BRD-K07265709	razoxane	Chelating agent
1188	2.6	cp	BRD-A54632525	BRD-A54632525	-
1189	2.59	oe	ccsbBroad304_01092	NFIL3	basic leucine zipper proteins
1190	2.59	cp	BRD-K64785675	TG100-115	-666
1191	2.58	kd	CGS001-498	ATP5A1	ATPases / F-type
1192	2.57	cp	BRD-A66395008	parthenolide	-
1193	2.56	oe	ccsbBroad304_02310	ARPC4	Actin related protein 2/3 complex subunits
1194	2.55	kd	CGS001-4200	ME2	-
1195	2.55	kd	CGS001-22850	ADNP2	Zinc fingers, C2H2-type
1196	2.55	kd	CGS001-1605	DAG1	-
1197	2.55	oe	ccsbBroad304_10758	CTBP2	-
1198	2.54	cp	BRD-K28075147	biochanin-a	Estrogen receptor agonist
1199	2.54	cp	BRD-K61323504	SB-225002	CC chemokine receptor antagonist
1200	2.54	cp	BRD-K74763371	bosentan	Endothelin receptor antagonist
1201	2.54	cp	BRD-A09925278	etilefrine	Adrenergic receptor agonist
1202	2.54	cp	BRD-K37618799	MRS-1220	Adenosine receptor antagonist
1203	2.53	kd	CGS001-56993	TOMM22	-
1204	2.53	oe	ccsbBroad304_04294	ATG10	-
1205	2.51	kd	CGS001-84838	ZNF496	Zinc fingers, C2H2-type
1206	2.5	oe	ccsbBroad304_03451	SLC35F2	SLC35 family of nucleotide sugar transporters
1207	2.5	oe	ccsbBroad304_05528	TICAM2	-
1208	2.47	oe	ccsbBroad304_02298	DNM1L	-
1209	2.47	kd	CGS001-51203	NUSAP1	-
1210	2.47	kd	CGS001-54555	DDX49	DEAD-boxes
1211	2.47	cp	BRD-K32744045	disulfiram	Aldehyde dehydrogenase inhibitor
1212	2.45	oe	ccsbBroad304_02443	HAX1	-
1213	2.45	oe	ccsbBroad304_01538	SKP2	F-boxes / Leucine-rich repeats
1214	2.45	kd	CGS001-7046	TGFBR1	Type I receptor serine/threonine kinases
1215	2.44	kd	CGS001-83873	GPR61	GPCR / Class A : Orphans
1216	2.44	oe	ccsbBroad304_00312	CIRBP	RNA binding motif (RRM) containing
1217	2.42	kd	CGS001-367	AR	Nuclear hormone receptors
1218	2.42	kd	CGS001-3784	KCNQ1	Voltage-gated potassium channels
1219	2.41	kd	CGS001-23528	ZNF281	Zinc fingers, C2H2-type
1220	2.41	oe	ccsbBroad304_03122	RHOD	-
1221	2.4	cp	BRD-K53561341	KIN001-220	Aurora kinase inhibitor
1222	2.4	cp	BRD-K42125900	docetaxel	-
1223	2.39	kd	CGS001-55632	G2E3	Zinc fingers, PHD-type
1224	2.39	kd	CGS001-5693	PSMB5	Proteasome subunits
1225	2.39	kd	CGS001-10113	PREB	WD repeat domain containing
1226	2.38	kd	CGS001-6397	SEC14L1	-
1227	2.37	cp	BRD-K51318897	fenbendazole	Tubulin inhibitor
1228	2.37	kd	CGS001-55437	STRADB	STLK subfamily
1229	2.35	cp	BRD-K88849294	lobaric-acid	Tyrosine phosphatase inhibitor
1230	2.34	kd	CGS001-516	ATP5G1	ATPases / F-type
1231	2.34	kd	CGS001-5583	PRKCH	Eta subfamily
1232	2.34	kd	CGS001-2149	F2R	Protease activated receptors
1233	2.33	cp	BRD-K73824630	skatole	Thrombin inhibitor
1234	2.33	cp	BRD-K06593056	LE-135	Retinoid receptor agonist
1235	2.32	kd	CGS001-23405	DICER1	-
1236	2.29	kd	CGS001-23499	MACF1	EF-hand domain containing
1237	2.29	kd	CGS001-308	ANXA5	Annexins
1238	2.29	kd	CGS001-2872	MKNK2	MKN subfamily
1239	2.29	cp	BRD-A19037878	trichostatin-a	-
1240	2.28	cp	BRD-K05396879	15-delta-prostaglandin-j2	PPAR receptor agonist
1241	2.27	kd	CGS001-27076	LYPD3	-
1242	2.27	oe	ccsbBroad304_02855	SPDEF	ETS Transcription Factors
1243	2.27	oe	ccsbBroad304_00360	CREB1	basic leucine zipper proteins
1244	2.26	kd	CGS001-5163	PDK1	-
1245	2.26	kd	CGS001-2184	FAH	-
1246	2.26	cp	BRD-K73395020	SA-1478088	-666
1247	2.26	cp	BRD-K42142750	retrorsine	Antimitotic
1248	2.26	oe	ccsbBroad304_00469	DUT	-
1249	2.24	kd	CGS001-8193	DPF1	Zinc fingers, PHD-type
1250	2.22	cp	BRD-K70505054	ranitidine	Histamine receptor antagonist
1251	2.22	cp	BRD-U82589721	HG-5-113-01	Protein kinase inhibitor
1252	2.22	oe	ccsbBroad304_00098	ARG1	Arginase
1253	2.22	oe	ccsbBroad304_06340	GTF2H3	General transcription factors
1254	2.21	kd	CGS001-6990	DYNLT3	Cytoplasmic dyneins
1255	2.21	kd	CGS001-9915	ARNT2	Basic helix-loop-helix proteins
1256	2.19	oe	ccsbBroad304_02751	SATB2	Homeoboxes / CUT class
1257	2.18	oe	ccsbBroad304_06992	SRC	Src family
1258	2.18	kd	CGS001-7862	BRPF1	Non-enzymatic BRD containing proteins
1259	2.18	cp	BRD-K64835161	BRD-K64835161	-666
1260	2.16	kd	CGS001-7360	UGP2	-
1261	2.13	kd	CGS001-5966	REL	NFkappaB transcription factor family
1262	2.13	kd	CGS001-29079	MED4	-
1263	2.13	kd	CGS001-4067	LYN	Src family
1264	2.13	kd	CGS001-5770	PTPN1	Protein tyrosine phosphatases
1265	2.13	oe	ccsbBroad304_07140	XPC	-
1266	2.11	kd	CGS001-94234	FOXQ1	Forkhead boxes
1267	2.11	kd	CGS001-148479	PHF13	Zinc fingers, PHD-type
1268	2.11	cp	BRD-K37848908	ceforanide	Penicillin binding protein inhibitor
1269	2.08	kd	CGS001-54386	TERF2IP	-
1270	2.08	kd	CGS001-5438	POLR2I	RNA polymerase subunits
1271	2.08	kd	CGS001-5888	RAD51	-
1272	2.07	kd	CGS001-4179	CD46	CD molecules
1273	2.07	kd	CGS001-84636	GPR174	GPCR / Class A : Orphans
1274	2.06	kd	CGS001-53831	GPR84	GPCR / Class A : Fatty acid receptors
1275	2.05	kd	CGS001-389421	LIN28B	-
1276	2.04	cp	BRD-A69512159	carbidopa	Aromatic L-amino acid decarboxylase inhibitor
1277	2.04	oe	ccsbBroad304_03878	SENP2	-
1278	2.04	oe	ccsbBroad304_09648	ZNF548	Zinc fingers, C2H2-type
1279	2.04	oe	ccsbBroad304_00527	F2RL1	GPCR / Class A : Protease activated receptors
1280	2.03	kd	CGS001-121549	ASCL4	Basic helix-loop-helix proteins
1281	2.03	kd	CGS001-4925	NUCB2	EF-hand domain containing
1282	2.03	kd	CGS001-7846	TUBA1A	Tubulins
1283	2.03	kd	CGS001-4698	NDUFA5	Mitochondrial respiratory chain complex / Complex I
1284	2.02	kd	CGS001-10902	BRD8	Bromodomain kinase (BRDK) family
1285	2.01	cp	BRD-K00206590	P-1075	ATP channel activator
1286	2	kd	CGS001-3155	HMGCL	-
1287	2	cp	BRD-K17896185	FIT	Opioid receptor agonist
1288	2	kd	CGS001-5478	PPIA	Cis-trans-isomerases
1289	1.99	cp	BRD-K55430733	WAY-629	Serotonin receptor agonist
1290	1.97	cp	BRD-K10916986	vinorelbine	-
1291	1.97	kd	CGS001-25	ABL1	Abl family
1292	1.97	cp	BRD-K24576554	AT-9283	JAK inhibitor
1293	1.97	cp	BRD-A24817035	laudanosine	Central nervous system agent
1294	1.95	kd	CGS001-84159	ARID5B	-
1295	1.95	cp	BRD-A01295252	trans-7-hydroxy-pipat	Dopamine receptor ligand
1296	1.94	cp	BRD-K29905972	axitinib	PDGFR receptor inhibitor
1297	1.94	oe	ccsbBroad304_04909	ZNF572	Zinc fingers, C2H2-type
1298	1.94	oe	ccsbBroad304_00016	ACTN4	EF-hand domain containing
1299	1.94	oe	ccsbBroad304_08553	STAP2	-
1300	1.92	kd	CGS001-10099	TSPAN3	Tetraspanins
1301	1.92	kd	CGS001-165829	GPR156	GPCR / Class C : Orphans
1302	1.91	oe	ccsbBroad304_02702	MSRB2	-
1303	1.9	cp	BRD-K77554836	triamcinolone	-
1304	1.9	cp	BRD-A57457122	VU-0400071-3	Glutamate receptor modulator
1305	1.9	oe	ccsbBroad304_00179	BTG1	-
1306	1.9	cp	BRD-K36198571	WAY-170523	Metalloproteinase inhibitor
1307	1.9	kd	CGS001-22832	KIAA1009	-
1308	1.9	cp	BRD-K04976539	aminogenistein	SRC inhibitor
1309	1.9	oe	ccsbBroad304_01144	PAK1	PAKA subfamily
1310	1.9	oe	ccsbBroad304_08089	MAT2B	Short chain dehydrogenase/reductase superfamily / Extended SDR fold
1311	1.9	cp	BRD-K88429204	pyrimethamine	Dihydrofolate reductase inhibitor
1312	1.89	kd	CGS001-56938	ARNTL2	Basic helix-loop-helix proteins
1313	1.87	kd	CGS001-1594	CYP27B1	Cytochrome P450s
1314	1.87	cp	BRD-K70511574	sunitinib	PLK inhibitor
1315	1.87	cp	BRD-K37312348	kenpaullone	CDK inhibitor
1316	1.85	oe	ccsbBroad304_00225	CAT	-
1317	1.85	oe	ccsbBroad304_03615	ZNF673	-
1318	1.84	kd	CGS001-9928	KIF14	Kinesins
1319	1.84	kd	CGS001-1875	E2F5	-
1320	1.84	kd	CGS001-7020	TFAP2A	-
1321	1.83	cp	BRD-K74765201	tomelukast	Leukotriene receptor antagonist
1322	1.83	cp	BRD-K16664969	GTP-14564	FLT3 inhibitor
1323	1.82	oe	ccsbBroad304_00879	IRAK2	Interleukin-1 receptor-associated kinase (IRAK) family
1324	1.82	kd	CGS001-100	ADA	Adenosine turnover
1325	1.82	kd	CGS001-1633	DCK	-
1326	1.81	oe	ccsbBroad304_06089	DDIT3	-
1327	1.81	oe	ccsbBroad304_05180	ZNF626	Zinc fingers, C2H2-type
1328	1.81	oe	ccsbBroad304_07053	TFPI	-
1329	1.8	cp	BRD-A73605923	mocimycin	Protein synthesis inhibitor
1330	1.8	cp	BRD-K47869605	podophyllotoxin	Microtubule inhibitor
1331	1.79	kd	CGS001-64080	RBKS	-
1332	1.76	cp	BRD-K54529596	captopril	ACE inhibitor
1333	1.76	kd	CGS001-25797	QPCT	Aminopeptidase Y
1334	1.76	kd	CGS001-8802	SUCLG1	-
1335	1.76	oe	ccsbBroad304_02554	TRAFD1	-
1336	1.76	oe	ccsbBroad304_07557	NAMPT	-
1337	1.76	cp	BRD-K33396764	alpha-linolenic-acid	Omega 3 fatty acid stimulant
1338	1.76	oe	ccsbBroad304_00752	HMGB3	High-mobility group / Canonical
1339	1.76	kd	CGS001-29763	PACSIN3	-
1340	1.73	cp	BRD-K83302049	protopine	Histamine receptor antagonist
1341	1.73	cp	BRD-K30197592	5-methoxytryptamine	Serotonin receptor agonist
1342	1.73	cp	BRD-K53318339	vinpocetine	Phosphodiesterase inhibitor
1343	1.73	cp	BRD-K35128472	2-aminopurine	Serine/threonine kinase inhibitor
1344	1.71	kd	CGS001-6597	SMARCA4	Non-enzymatic BRD containing proteins
1345	1.71	oe	ccsbBroad304_00880	IRF2	-
1346	1.71	oe	ccsbBroad304_05005	ZNF582	Zinc fingers, C2H2-type
1347	1.69	cp	BRD-K72541103	JAK3-inhibitor-I	JAK inhibitor
1348	1.69	kd	CGS001-4728	NDUFS8	Mitochondrial respiratory chain complex / Complex I
1349	1.68	kd	CGS001-545	ATR	ATR subfamily
1350	1.67	oe	ccsbBroad304_06410	HSPA8	Heat shock proteins / HSP70
1351	1.67	cp	BRD-K06902185	minoxidil	-
1352	1.67	oe	ccsbBroad304_04613	HSPB9	Heat shock proteins / HSPB
1353	1.66	cp	BRD-K05528470	L-745870	Dopamine receptor antagonist
1354	1.66	kd	CGS001-154	ADRB2	GPCR / Class A : Adrenoceptors : beta
1355	1.66	kd	CGS001-10383	TUBB2C	Tubulins
1356	1.66	cp	BRD-K84937637	sirolimus	-
1357	1.66	cp	BRD-K68202742	trichostatin-a	HDAC inhibitor
1358	1.66	cp	BRD-A73581086	ergometrine	Adrenergic receptor agonist
1359	1.63	kd	CGS001-7391	USF1	Basic helix-loop-helix proteins
1360	1.62	oe	ccsbBroad304_01833	IL1R2	Immunoglobulin-like family of IL-1 receptors
1361	1.62	oe	ccsbBroad304_06448	IL18	Interleukins and interleukin receptors
1362	1.61	kd	CGS001-677	ZFP36L1	RING-type (C3HC4) zinc fingers
1363	1.61	kd	CGS001-2936	GSR	Oxidoreductases
1364	1.6	kd	CGS001-6576	SLC25A1	Mitochondrial di- and tri-carboxylic acid transporter subfamily
1365	1.59	cp	BRD-K20986251	lithocholic-acid	FXR antagonist
1366	1.59	cp	BRD-K13664374	dichloroacetic-acid	Pyruvate dehydrogenase kinase inhibitor
1367	1.59	cp	BRD-K66175015	afatinib	EGFR inhibitor
1368	1.58	kd	CGS001-80777	CYB5B	-
1369	1.57	oe	ccsbBroad304_01261	PPP1R8	Serine/threonine phosphatases / Protein phosphatase 1, regulatory subunits
1370	1.57	oe	ccsbBroad304_02057	P4HA2	-
1371	1.55	kd	CGS001-3612	IMPA1	Inositol monophosphatase
1372	1.55	cp	BRD-K32656671	BRD-K32656671	-
1373	1.55	kd	CGS001-23512	SUZ12	Zinc fingers, C2H2-type
1374	1.55	cp	BRD-K39520573	GW-5074	Leucine rich repeat kinase inhibitor
1375	1.53	kd	CGS001-118738	ZNF488	Zinc fingers, C2H2-type
1376	1.53	oe	ccsbBroad304_00262	CD59	CD molecules
1377	1.53	oe	ccsbBroad304_05823	ANXA2	Annexins
1378	1.53	oe	ccsbBroad304_09043	TSEN2	tRNA splicing endonuclease subunits
1379	1.52	cp	BRD-K82823076	RO-15-4513	GABA benzodiazepine site receptor inverse agonist
1380	1.52	cp	BRD-A85472596	L-670596	Prostanoid receptor antagonist
1381	1.51	kd	CGS001-727	C5	Endogenous ligands
1382	1.5	kd	CGS001-10494	STK25	YSK subfamily
1383	1.5	kd	CGS001-5986	RFNG	Beta 3-glycosyltransferases
1384	1.5	kd	CGS001-10972	TMED10	-
1385	1.5	cp	BRD-A42649439	triciribine	-
1386	1.49	kd	CGS001-5054	SERPINE1	Serine (or cysteine) peptidase inhibitors
1387	1.48	cp	BRD-A14208071	oxyphenonium	Cholinergic receptor antagonist
1388	1.48	cp	BRD-K90027355	spironolactone	Mineralocorticoid receptor antagonist
1389	1.48	cp	BRD-A92630576	trimebutine	Opioid receptor agonist
1390	1.48	cp	BRD-K01624546	docosatrienoic-acid	LTB4 inhibitor
1391	1.48	oe	ccsbBroad304_00654	GNB1	WD repeat domain containing
1392	1.47	kd	CGS001-5817	PVR	Immunoglobulin superfamily / C2-set domain containing
1393	1.47	kd	CGS001-9759	HDAC4	Histone deacetylases
1394	1.47	kd	CGS001-7184	HSP90B1	Heat shock proteins / HSPC
1395	1.45	kd	CGS001-164832	LONRF2	RING-type (C3HC4) zinc fingers
1396	1.45	kd	CGS001-9337	CNOT8	-
1397	1.45	kd	CGS001-3091	HIF1A	Basic helix-loop-helix proteins
1398	1.45	kd	CGS001-5253	PHF2	Histone demethylases
1399	1.45	kd	CGS001-116113	FOXP4	Forkhead boxes
1400	1.45	kd	CGS001-28964	GIT1	Ankyrin repeat domain containing
1401	1.45	kd	CGS001-3336	HSPE1	Heat Shock Proteins / Chaperonins
1402	1.45	cp	BRD-K78122587	NNC-55-0396	T-type calcium channel blocker
1403	1.44	oe	ccsbBroad304_06770	PRKAA1	AMPK subfamily
1404	1.44	cp	BRD-K15025317	BAY-11-7821	NFkB pathway inhibitor
1405	1.44	cp	BRD-K94832621	Y-134	Estrogen receptor antagonist
1406	1.42	cp	BRD-K62609077	scoulerine	Adrenergic receptor antagonist
1407	1.41	oe	ccsbBroad304_07981	SENP6	Ulp1 endopeptidase
1408	1.39	kd	CGS001-891	CCNB1	-
1409	1.39	oe	ccsbBroad304_07561	YAF2	-
1410	1.39	kd	CGS001-64167	ERAP2	Aminopeptidase N
1411	1.39	kd	CGS001-6818	SULT1A3	Sulfotransferases, cytosolic
1412	1.39	kd	CGS001-4297	MLL	-
1413	1.37	kd	CGS001-1050	CEBPA	basic leucine zipper proteins
1414	1.37	kd	CGS001-7226	TRPM2	Transient Receptor Potential channels
1415	1.34	kd	CGS001-11019	LIAS	-
1416	1.34	kd	CGS001-201799	TMEM154	-
1417	1.34	oe	ccsbBroad304_01320	PSMD4	Proteasome (prosome, macropain) subunits
1418	1.34	kd	CGS001-4700	NDUFA6	LYR motif containing
1419	1.34	oe	ccsbBroad304_02197	VPS26A	-
1420	1.34	cp	BRD-K79353516	indolophenanthridine	CALY activator
1421	1.34	cp	BRD-K79425933	benperidol	Dopamine receptor antagonist
1422	1.34	oe	ccsbBroad304_06120	DRD1	Dopamine receptors
1423	1.31	cp	BRD-A10355991	norketamine	Glutamate receptor antagonist
1424	1.3	oe	ccsbBroad304_01835	CXCR4	Chemokine receptors
1425	1.3	oe	ccsbBroad304_01373	RAN	-
1426	1.28	cp	BRD-A45889380	mepacrine	Cytokine production inhibitor
1427	1.27	cp	BRD-A42346008	metanephrine	Epinephrine metabolite
1428	1.27	cp	BRD-K20655524	mefexamide	Psychoactive drug
1429	1.27	oe	ccsbBroad304_06411	HSPA9	Heat shock proteins / HSP70
1430	1.26	kd	CGS001-165140	OXER1	GPCR / Class A : Leukotriene receptors
1431	1.26	kd	CGS001-51021	MRPS16	Mitochondrial ribosomal proteins / small subunits
1432	1.25	oe	ccsbBroad304_01819	ZNF213	Zinc fingers, C2H2-type
1433	1.25	cp	BRD-K70883034	nimetazepam	GABA receptor agonist
1434	1.25	oe	ccsbBroad304_03859	ENOPH1	-
1435	1.23	cp	BRD-K69932463	AZD-8055	MTOR inhibitor
1436	1.23	cp	BRD-A41941932	vitexin	Antioxidant
1437	1.23	cp	BRD-A70731303	avrainvillamide-analog-5	nucleophosmin inhibitor
1438	1.22	cc		Aurora Kinase Inhibitor Grp1	-
1439	1.21	cp	BRD-K55889443	rifapentine	-
1440	1.21	kd	CGS001-11044	PAPD7	-
1441	1.2	cp	BRD-K12932420	YM-976	Phosphodiesterase inhibitor
1442	1.2	cp	BRD-K75641298	metoclopramide	Dopamine receptor antagonist
1443	1.2	cp	BRD-K13211965	L-741742	Dopamine receptor antagonist
1444	1.2	cp	BRD-A98283014	calmidazolium	Calcium channel blocker
1445	1.19	cp	BRD-K30296925	flavokavain-b	Antineoplastic
1446	1.18	cc		IMP Dehydrogenase Inhibitor	-
1447	1.17	cp	BRD-K89708791	rifaximin	RNA synthesis inhibitor
1448	1.16	cp	BRD-K92428232	GSK-461364	PLK inhibitor
1449	1.16	cp	BRD-A52588987	SKF-83566	Dopamine receptor antagonist
1450	1.16	cp	BRD-A82590476	SDZ-NKT-343	Tachykinin antagonist
1451	1.16	cp	BRD-K01663662	diphenidol	Acetylcholine receptor agonist
1452	1.16	cp	BRD-A44701612	dihydroergocristine	-
1453	1.16	cp	BRD-K46137903	prednicarbate	Phospholipase activator
1454	1.16	cp	BRD-K10870738	CDC	Lipoxygenase inhibitor
1455	1.16	cp	BRD-A25569250	KI-16425	Lysophosphatidic acid receptor antagonist
1456	1.14	cp	BRD-M47937986	cefatrizine	Bacterial cell wall synthesis inhibitor
1457	1.13	kd	CGS001-57157	PHTF2	-
1458	1.13	cp	BRD-A61856038	tremulacin	Lipoxygenase inhibitor
1459	1.13	kd	CGS001-4323	MMP14	Matrix metallopeptidase
1460	1.13	cp	BRD-A39522003	OMDM-2	FAAH inhibitor
1461	1.13	cp	BRD-K92073408	norethisterone	-
1462	1.13	kd	CGS001-54583	EGLN1	2-oxoglutarate oxygenases
1463	1.13	cp	BRD-K02581333	protein-tyrosine-phosphatase-inhibitor-IV	Tyrosine phosphatase inhibitor
1464	1.13	cp	BRD-A82656074	naltrindole	Opioid receptor antagonist
1465	1.13	cp	BRD-K12906962	dichlorobenzamil	Sodium/calcium exchange inhibitor
1466	1.13	cp	BRD-K70577657	H-9	PKA inhibitor
1467	1.13	cp	BRD-K27710560	splitomycin	SIRT inhibitor
1468	1.11	oe	ccsbBroad304_04117	SLC25A22	Mitochondrial amino acid transporter subfamily
1469	1.11	kd	CGS001-56922	MCCC1	-
1470	1.11	kd	CGS001-2869	GRK5	GRK1/3 subfamily
1471	1.11	oe	ccsbBroad304_07459	SOCS5	SH2 domain containing
1472	1.11	oe	ccsbBroad304_02875	BRP44	-
1473	1.1	kd	CGS001-3553	IL1B	Interleukins and interleukin receptors
1474	1.09	cp	BRD-K81709173	halcinonide	Glucocorticoid receptor agonist
1475	1.09	cp	BRD-K29359156	ebselen	H+/K+-ATPase inhibitor
1476	1.08	kd	CGS001-6469	SHH	-
1477	1.08	kd	CGS001-9891	NUAK1	NuaK subfamily
1478	1.06	oe	ccsbBroad304_09578	PASD1	-
1479	1.06	cp	BRD-K16406336	methylene-blue	Guanylyl cyclase inhibitor
1480	1.06	oe	ccsbBroad304_01242	POLR2I	RNA polymerase subunits
1481	1.05	kd	CGS001-4602	MYB	-
1482	1.05	kd	CGS001-57521	RPTOR	WD repeat domain containing
1483	1.05	kd	CGS001-4851	NOTCH1	Ankyrin repeat domain containing
1484	1.03	kd	CGS001-3488	IGFBP5	insulin-like growth factor (IGF) binding proteins
1485	1.03	kd	CGS001-3087	HHEX	Homeoboxes / ANTP class : NKL subclass
1486	1.03	kd	CGS001-6886	TAL1	Basic helix-loop-helix proteins
1487	1.02	cp	BRD-K38003476	clocortolone	Glucocorticoid receptor agonist
1488	1.02	cp	BRD-A77299732	salubrinal	Eukaryotic translation initiation factor inhibitor
1489	1.02	cp	BRD-A32949107	MRS-1845	Calcium channel blocker
1490	1.02	cp	BRD-A92670106	tocainide	Sodium channel blocker
1491	1.02	cp	BRD-A69927616	isradipine	-
1492	1.02	cp	BRD-K68392338	ZK-93426	Benzodiazepine receptor antagonist
1493	1	cp	BRD-A89434049	sarmentogenin	ATPase inhibitor
1494	1	kd	CGS001-23510	KCTD2	-
1495	0.99	cp	BRD-K00486786	RO-08-2750	NGF binding inhibitor
1496	0.98	cc		TRPV Agonist	-
1497	0.98	kd	CGS001-3156	HMGCR	Lanosterol biosynthesis pathway
1498	0.97	oe	ccsbBroad304_01949	CAMK1	CAMK1 family
1499	0.97	kd	CGS001-6201	RPS7	S ribosomal proteins
1500	0.97	kd	CGS001-10379	IRF9	-
1501	0.97	oe	ccsbBroad304_06523	LIG1	-
1502	0.97	kd	CGS001-5480	PPIC	-
1503	0.97	kd	CGS001-27430	MAT2B	Short chain dehydrogenase/reductase superfamily / Extended SDR fold
1504	0.96	cp	BRD-A02481876	importazole	Importin-beta transport receptor inhibitor
1505	0.95	cp	BRD-K14765469	vesamicol	Acetylcholinesterase inhibitor
1506	0.95	cp	BRD-K65285700	BRD-K65285700	Cannabinoid receptor agonist
1507	0.95	cp	BRD-A02180903	betamethasone	Glucocorticoid receptor agonist
1508	0.93	oe	ccsbBroad304_03939	RNF25	RING-type (C3HC4) zinc fingers
1509	0.93	oe	ccsbBroad304_07244	GPR65	GPCR / Class A : Orphans
1510	0.93	oe	ccsbBroad304_01709	NR2C1	Testicular receptors
1511	0.93	oe	ccsbBroad304_01970	RFXANK	Ankyrin repeat domain containing
1512	0.93	oe	ccsbBroad304_03080	C16ORF80	-
1513	0.92	cp	BRD-K20287671	SU-4312	PDGFR receptor inhibitor
1514	0.92	cp	BRD-K81169441	cerivastatin	HMGCR inhibitor
1515	0.92	kd	CGS001-6605	SMARCE1	-
1516	0.92	cp	BRD-K89085489	fenretinide	-
1517	0.91	cp	BRD-K32821942	azathioprine	Dehydrogenase inhibitor
1518	0.89	kd	CGS001-8935	SKAP2	Pleckstrin homology (PH) domain containing
1519	0.88	cp	BRD-A98725278	methysergide	-
1520	0.88	cp	BRD-A48257147	PHCCC	Glutamate receptor agonist
1521	0.88	cp	BRD-A03816571	CP-55940	Cannabinoid receptor agonist
1522	0.87	kd	CGS001-7167	TPI1	-
1523	0.85	cp	BRD-A78295502	hydroquinine	Antiarrhythmic
1524	0.85	cp	BRD-K48195008	ethinylestradiol	-
1525	0.85	cp	BRD-K43468059	byssochlamic-acid	Mycotoxin
1526	0.85	cp	BRD-K19605405	ZM-241385	Adenosine receptor antagonist
1527	0.85	cp	BRD-K89839824	raltitrexed	Thymidylate synthase inhibitor
1528	0.84	kd	CGS001-5351	PLOD1	-
1529	0.84	kd	CGS001-4012	LNPEP	Aminopeptidase N
1530	0.83	oe	ccsbBroad304_01372	RALB	-
1531	0.81	cp	BRD-K40624912	ZM-39923	JAK inhibitor
1532	0.81	cp	BRD-K66707493	lawsone	Coloring agent
1533	0.81	cp	BRD-A27554692	altrenogest	Progestogen hormone
1534	0.81	cp	BRD-K20755323	SA-792728	Sphingosine kinase inhibitor
1535	0.81	cp	BRD-K63343048	orlistat	Lipase inhibitor
1536	0.79	oe	ccsbBroad304_00998	MEIS2	Homeoboxes / TALE class
1537	0.79	kd	CGS001-2990	GUSB	-
1538	0.79	oe	ccsbBroad304_00688	GRB2	SH2 domain containing
1539	0.78	cp	BRD-K29530284	amlexanox	Histamine receptor modulator
1540	0.78	cp	BRD-K28761384	zuclopenthixol	Dopamine receptor antagonist
1541	0.78	cp	BRD-A20697603	thiostrepton	FOXM1 inhibitor
1542	0.78	cp	BRD-K26241953	piceatannol	SYK inhibitor
1543	0.78	cp	BRD-K71860425	CDK2-5-inhibitor	CDK inhibitor
1544	0.76	cp	BRD-K67043667	altretamine	DNA synthesis inhibitor
1545	0.76	kd	CGS001-84288	EFCAB2	EF-hand domain containing
1546	0.75	cp	BRD-A32349859	methyl-angolensate	Apoptosis inhibitor
1547	0.75	cp	BRD-K15519488	CS-110266	Dopamine receptor agonist
1548	0.74	cp	BRD-K85603128	resorcinol	Phosphodiesterase inhibitor
1549	0.74	oe	ccsbBroad304_14044	PCGF3	Polycomb group ring fingers
1550	0.74	kd	CGS001-9898	UBAP2L	-
1551	0.74	cp	BRD-K92138166	mammea-a	other antibiotic
1552	0.74	cp	BRD-K70281171	U-99194	Dopamine receptor antagonist
1553	0.74	cp	BRD-K31484631	rifabutin	-
1554	0.74	kd	CGS001-7280	TUBB2A	Tubulins
1555	0.72	cc		BCL2 And Related Protein Inhibitor	-
1556	0.71	kd	CGS001-7031	TFF1	-
1557	0.71	cp	BRD-A86109770	guggulsterone	-
1558	0.7	cp	BRD-A63667919	methylergometrine	Dopamine receptor antagonist
1559	0.7	cp	BRD-K99369265	sirolimus	-
1560	0.7	cp	BRD-K96778649	tyrphostin-47	EGFR inhibitor
1561	0.69	oe	ccsbBroad304_08452	PIH1D1	-
1562	0.69	oe	ccsbBroad304_07641	CCT7	Heat Shock Proteins / Chaperonins
1563	0.68	kd	CGS001-5295	PIK3R1	Phosphatidylinositol kinases
1564	0.67	cp	BRD-K72703948	ZM-447439	Aurora kinase inhibitor
1565	0.67	cp	BRD-K04877770	FTase-inhibitor-B581	Farnesyltransferase inhibitor
1566	0.67	cp	BRD-A33447119	oxfendazole	Anthelmintic
1567	0.67	cp	BRD-K43744935	tamoxifen	-
1568	0.66	kd	CGS001-50943	FOXP3	Forkhead boxes
1569	0.63	cp	BRD-K08589866	linsitinib	IGF-1 inhibitor
1570	0.63	cp	BRD-A79226577	tropisetron	-
1571	0.63	cp	BRD-K94270326	ecopipam	Dopamine receptor antagonist
1572	0.63	cp	BRD-K63165456	norcyclobenzaprine	Adrenergic receptor agonist
1573	0.61	kd	CGS001-11124	FAF1	UBX domain containing
1574	0.6	cp	BRD-A59303141	quinethazone	Thiazide diuretic
1575	0.6	cp	BRD-A34751532	homosalate	HSP inducer
1576	0.6	cp	BRD-K16336526	capsaicin	TRPV agonist
1577	0.6	cp	BRD-A84189516	baccatin-III	Paclitaxel precursor
1578	0.6	cp	BRD-K56429665	calcipotriol	Vitamin D receptor agonist
1579	0.6	cp	BRD-A54845972	dihydroergotamine	Serotonin receptor agonist
1580	0.6	oe	ccsbBroad304_05758	ACADSB	-
1581	0.58	kd	CGS001-3932	LCK	Src family
1582	0.57	cp	BRD-K46469693	SCH-442416	Adenosine receptor antagonist
1583	0.56	oe	ccsbBroad304_04903	ZNF786	Zinc fingers, C2H2-type
1584	0.56	cp	BRD-K46018455	bezafibrate	PPAR receptor agonist
1585	0.56	cp	BRD-K34581968	BMS-536924	IGF-1 inhibitor
1586	0.56	cp	BRD-K69328504	L-690488	Inositol monophosphatase inhibitor
1587	0.56	cp	BRD-K81029756	diltiazem	-
1588	0.56	oe	ccsbBroad304_00381	CSNK2A1	Casein kinase 2 (CK2) family
1589	0.56	cp	BRD-K60640630	mometasone	Glucocorticoid receptor agonist
1590	0.56	cp	BRD-K96799727	pifithrin-mu	HSP inhibitor
1591	0.56	cp	BRD-K32311154	nifekalant	Potassium channel blocker
1592	0.53	cp	BRD-A67479912	progesterone	-
1593	0.53	cp	BRD-K04218075	clomifene	-
1594	0.51	oe	ccsbBroad304_02843	FTSJ1	-
1595	0.5	kd	CGS001-1746	DLX2	Homeoboxes / ANTP class : NKL subclass
1596	0.49	cp	BRD-A55913614	primaquine	Antimalarial
1597	0.49	cp	BRD-K29458283	chlorambucil	DNA inhibitor
1598	0.49	cp	BRD-K31542390	mycophenolic-acid	Dehydrogenase inhibitor
1599	0.49	cp	BRD-A70649075	sulconazole	Sterol demethylase inhibitor
1600	0.49	cp	BRD-K90574421	ipsapirone	Serotonin receptor agonist
1601	0.49	cp	BRD-K60219430	serdemetan	MDM inhibitor
1602	0.46	cp	BRD-K00317371	RITA	MDM inhibitor
1603	0.46	cp	BRD-K06753942	nobiletin	MEK inhibitor
1604	0.46	cp	BRD-A46393198	tetramisole	Immunostimulant
1605	0.45	cp	BRD-A30590053	MR-16728	Acetylcholine release enhancer
1606	0.42	cp	BRD-K84955386	hyperoside	Glucosidase inhibitor
1607	0.42	cp	BRD-K32830106	guanfacine	Adrenergic receptor agonist
1608	0.42	cp	BRD-K09602097	forskolin	-
1609	0.42	cp	BRD-K06221026	DUP-697	Cyclooxygenase inhibitor
1610	0.41	cp	BRD-K70487031	flupentixol	Dopamine receptor antagonist
1611	0.39	cp	BRD-K73397362	purmorphamine	Smoothened receptor agonist
1612	0.39	cp	BRD-K34014345	naproxol	Anti-inflammatory
1613	0.39	cc		IGF1R Inhibitor	-
1614	0.39	cp	BRD-K90524085	MY-5445	Phosphodiesterase inhibitor
1615	0.39	cp	BRD-K99621550	tubocurarine	-
1616	0.39	cp	BRD-K00532621	midazolam	Benzodiazepine receptor agonist
1617	0.39	cp	BRD-K01095011	finasteride	5-alpha reductase inhibitor
1618	0.39	cp	BRD-K71499074	diclofenamide	Carbonic anhydrase inhibitor
1619	0.39	cp	BRD-K67537649	PQ-401	IGF-1 inhibitor
1620	0.39	cp	BRD-K63504947	semaxanib	VEGFR inhibitor
1621	0.39	cp	BRD-K47635719	dexamethasone	-
1622	0.37	kd	CGS001-2065	ERBB3	Type I RTKs: ErbB (epidermal growth factor) receptor family
1623	0.35	cp	BRD-K53123955	niridazole	Phosphofructokinase inhibitor
1624	0.35	cp	BRD-K91509126	piceatannol	-
1625	0.35	cp	BRD-K80431395	triciribine	AKT inhibitor
1626	0.35	cp	BRD-K68558722	deracoxib	Cyclooxygenase inhibitor
1627	0.35	cp	BRD-K81839095	estrone	Estrogen receptor agonist
1628	0.32	cp	BRD-K60274257	dephostatin	Tyrosine phosphatase inhibitor
1629	0.32	kd	CGS001-7525	YES1	Src family
1630	0.32	cp	BRD-A19248578	latrunculin-b	Actin polymerization inhibitor
1631	0.32	cp	BRD-K97354755	SU-6656	SRC inhibitor
1632	0.32	cp	BRD-K86958018	olvanil	TRPV agonist
1633	0.32	oe	ccsbBroad304_06257	GATA2	GATA zinc finger domain containing
1634	0.32	cp	BRD-K15409150	penfluridol	T-type calcium channel blocker
1635	0.32	cp	BRD-K93080877	Ala-Ala-Phe-CMK	Tripeptidyl peptidase inhibitor
1636	0.31	cc		CDK Inhibitor Grp1	-
1637	0.28	cp	BRD-K59597909	phenothiazine	Dopamine receptor antagonist
1638	0.28	cp	BRD-A06352418	terfenadine	Histamine receptor antagonist
1639	0.28	cp	BRD-A26095496	clobetasol	Glucocorticoid receptor agonist
1640	0.28	cp	BRD-K52662033	lidocaine	Histamine receptor agonist
1641	0.28	cp	BRD-K06208435	YS-035	Calcium channel blocker
1642	0.28	cp	BRD-A29082194	gitoxigenin	ATPase inhibitor
1643	0.28	cp	BRD-K59273480	propentofylline	Adenosine reuptake inhibitor
1644	0.25	cp	BRD-K10670311	sulfasalazine	Antirheumatic
1645	0.25	cp	BRD-K22010301	JLK-6	Gamma secretase inhibitor
1646	0.25	cp	BRD-A67862938	naftidrofuryl	Adrenergic receptor antagonist
1647	0.25	cp	BRD-K64614248	salicin	Anti-inflammatory
1648	0.25	cp	BRD-K49577446	flunisolide	-
1649	0.25	cp	BRD-A79768653	sirolimus	-
1650	0.25	cp	BRD-K63945320	dihydrosamidin	Phospholipase inhibitor
1651	0.25	cp	BRD-K47328134	lysylphenylalanyl-tyrosine	Heparin activation inhibitor
1652	0.25	cp	BRD-K83322645	L-693403	Sigma receptor agonist
1653	0.21	cp	BRD-K88741031	methyl-2,5-dihydroxycinnamate	EGFR inhibitor
1654	0.21	cp	BRD-K70327191	benzoxiquine	Anti-infective
1655	0.21	cp	BRD-K45033733	famciclovir	DNA polymerase inhibitor
1656	0.21	cp	BRD-K79254416	decitabine	DNA methyltransferase inhibitor
1657	0.21	cp	BRD-M45964048	verteporfin	Photosensitizing agent
1658	0.21	cp	BRD-A19633847	perhexiline	Carnitine palmitoyltransferase inhibitor
1659	0.21	cp	BRD-K67868012	PI-103	MTOR inhibitor
1660	0.21	cp	BRD-A15415227	GW-1929	PPAR receptor agonist
1661	0.19	oe	ccsbBroad304_01258	PPP1CA	Serine/threonine phosphatases / Protein phosphatase, catalytic subunits
1662	0.19	oe	ccsbBroad304_02108	AURKB	Aurora kinase
1663	0.18	cp	BRD-A97479839	piperidolate	Acetylcholine receptor antagonist
1664	0.18	cp	BRD-K52989797	clomipramine	Serotonin transporter inhibitor (SERT)
1665	0.18	cp	BRD-K67511046	naloxone	-
1666	0.18	cp	BRD-K85090592	pilocarpine	Acetylcholine receptor agonist
1667	0.18	cp	BRD-K88679075	methandriol	Androgenic steroid
1668	0.18	cp	BRD-K67261995	adipiodone	Contrast agent
1669	0.18	cp	BRD-K22134346	simvastatin	-
1670	0.17	cp	BRD-K35559145	levomepromazine	Dopamine receptor antagonist
1671	0.14	cp	BRD-K14693417	cinchonine	P-glycoprotein inhibitor
1672	0.14	cp	BRD-K17849083	tranilast	-
1673	0.14	cp	BRD-K60038276	irbesartan	Angiotensin receptor antagonist
1674	0.14	cp	BRD-K38436528	imipramine	Norepinephrine reuptake inhibitor
1675	0.14	cp	BRD-K49049886	CGS-15943	Adenosine receptor antagonist
1676	0.14	cp	BRD-A04756508	norgestimate	Progesterone receptor agonist
1677	0.14	cp	BRD-K37516142	idebenone	Calcium channel modulator
1678	0.14	cp	BRD-K04170657	psoromic-acid	Ras GTPase inhibitor
1679	0.11	cp	BRD-K18574842	nafcillin	Bacterial cell wall synthesis inhibitor
1680	0.11	kd	CGS001-4893	NRAS	RAS subfamily
1681	0.11	cp	BRD-A60571864	budesonide	-
1682	0.11	cp	BRD-K28936863	ketotifen	Histamine receptor agonist
1683	0.11	cp	BRD-K97810537	beclometasone	Glucocorticoid receptor agonist
1684	0.11	cp	BRD-K59332007	linopirdine	Potassium channel blocker
1685	0.11	cp	BRD-A01593789	chlormadinone	5-alpha reductase inhibitor
1686	0.11	cp	BRD-K62959606	sphingosine	Ceramidase inhibitor
1687	0.11	cp	BRD-K20168484	BRD-K20168484	-
1688	0.11	cp	BRD-K10995081	perphenazine	Dopamine receptor antagonist
1689	0.11	cp	BRD-K06926592	tretinoin	Retinoid receptor agonist
1690	0.11	cp	BRD-K89274813	DMP-543	Acetylcholine release stimulant
1691	0.11	cp	BRD-K78126613	menadione	Mitochondrial DNA polymerase inhibitor
1692	0.11	cp	BRD-K35531059	molsidomine	Guanylyl cyclase activator
1693	0.11	cp	BRD-K07237224	moclobemide	Monoamine oxidase inhibitor
1694	0.1	cp	BRD-K52911425	GDC-0941	PI3K inhibitor
1695	0.07	cp	BRD-K94441233	mevastatin	HMGCR inhibitor
1696	0.07	cp	BRD-K02637541	celecoxib	Cyclooxygenase inhibitor
1697	0.07	cp	BRD-K78431006	crizotinib	ALK inhibitor
1698	0.07	cp	BRD-K76534306	enrofloxacin	Bacterial DNA gyrase inhibitor
1699	0.07	cp	BRD-K91290917	amodiaquine	Histamine receptor agonist
1700	0.06	cp	BRD-K45435259	SCH-23390	Dopamine receptor antagonist
1701	0.05	oe	ccsbBroad304_07109	TUBB2A	Tubulins
1702	0.04	cp	BRD-K55034111	pefloxacin	Bacterial DNA gyrase inhibitor
1703	0.04	cp	BRD-K44779798	miglitol	Glucosidase inhibitor
1704	0.04	cp	BRD-K82562631	tolmetin	Cyclooxygenase inhibitor
1705	0.04	cp	BRD-A39172021	ampiroxicam	Cyclooxygenase inhibitor
1706	0.04	cp	BRD-K63923597	barasertib	Aurora kinase inhibitor
1707	0.04	cp	BRD-K10705233	GW-405833	Cannabinoid receptor agonist
1708	0.03	cp	BRD-K09397065	SR-57227A	Serotonin receptor agonist
1709	0.03	cp	BRD-K03842655	penitrem-a	Potassium channel blocker
1710	0.03	cc		JAK Inhibitor	-
1711	0.03	cp	BRD-K47780086	penciclovir	DNA directed DNA polymerase inhibitor
1712	0.03	cp	BRD-K56614220	clofazimine	GK0582 inhibitor
1713	0.03	cp	BRD-K49111258	prazosin	Adrenergic receptor antagonist
1714	0.03	cp	BRD-K42260897	ezetimibe	-
1715	0.02	cp	BRD-K32696739	noreleagnine	Monoamine oxidase inhibitor
1716	0.02	cp	BRD-K75958195	pizotifen	Serotonin receptor antagonist
1717	0.02	cp	BRD-A91008255	bepridil	Calcium channel blocker
1718	0.02	cp	BRD-K19507340	megestrol	-
1719	0.02	cp	BRD-K62310379	fluticasone	Glucocorticoid receptor agonist
1720	0.01	cp	BRD-K66874953	pifithrin-alpha	TP53 inhibitor
1721	0.01	cc		Na-K-Cl Transporter Inhibitor	-
1722	0.01	cp	BRD-A49160188	donepezil	Acetylcholinesterase inhibitor
1723	0.01	cc		Tubulin	-
1724	0.01	cc		HMGCR Inhibitor	-
1725	0.01	cc		Glucocorticoid Agonist	-
1726	0.01	cc		Tyrosine Phosphatase Inhibitor	-
1727	0	cp	BRD-K72264770	QW-BI-011	Histone lysine methyltransferase inhibitor
1728	0	cp	BRD-K70751730	BRD-K70751730	-
1729	0	oe	ccsbBroad304_00383	SLC25A10	Mitochondrial di- and tri-carboxylic acid transporter subfamily
1730	0	cp	BRD-K85853281	BRD-K85853281	-
1731	0	cp	BRD-U37049823	HG-6-64-01	RAF inhibitor
1732	0	kd	CGS001-56033	BARX1	Homeoboxes / ANTP class : NKL subclass
1733	0	cp	BRD-K61106942	BRD-K61106942	-
1734	0	kd	CGS001-25805	BAMBI	-
1735	0	cp	BRD-K48969316	BRD-K48969316	-
1736	0	cp	BRD-K48115423	2-(4-methoxybenzylthio)-6-methylpyrimidin-4-ol	Matrix metalloprotease inhibitor
1737	0	cp	BRD-K47278471	diphenhydramine	Histamine receptor antagonist
1738	0	cp	BRD-K26947839	BRD-K26947839	-
1739	0	cp	BRD-K34508425	KUC103898N	-666
1740	0	cp	BRD-K32795028	1-benzylimidazole	Thromboxane synthase inhibitor
1741	0	cp	BRD-K68507560	dicycloverine	Acetylcholine receptor antagonist
1742	0	cp	BRD-K29113274	ketoconazole	Sterol demethylase inhibitor
1743	0	cp	BRD-K87573634	propylpyrazole	Estrogen receptor agonist
1744	0	kd	CGS001-7917	BAG6	-
1745	0	kd	CGS001-9531	BAG3	-
1746	0	cp	BRD-K19985802	BRD-K19985802	-
1747	0	kd	CGS001-573	BAG1	-
1748	0	cp	BRD-K54987996	CAY-10578	Casein kinase inhibitor
1749	0	cp	BRD-A67438293	treprostinil	Prostacyclin analog
1750	0	cp	BRD-A09539288	homatropine	Acetylcholine receptor antagonist
1751	0	kd	CGS001-571	BACH1	BTB/POZ domain containing
1752	0	cp	BRD-K40619305	larixinic-acid	Compound that interacts with metal centers
1753	0	cp	BRD-K11853856	PJ-34	PARP inhibitor
1754	0	kd	CGS001-23621	BACE1	Pepsin
1755	0	cp	BRD-A71009679	KUC103420N	-666
1756	0	cp	BRD-A61189834	BRD-A61189834	-
1757	0	kd	CGS001-8702	B4GALT4	Beta 4-glycosyltransferases
1758	0	kd	CGS001-8703	B4GALT3	Beta 4-glycosyltransferases
1759	0	cp	BRD-K94144010	cotinine	Nicotine metabolite
1760	0	cp	BRD-K88304388	dextrorphan	Glutamate receptor antagonist
1761	0	cp	BRD-A22256192	terazosin	Adrenergic receptor antagonist
1762	0	cp	BRD-K22878149	SB-205607	Delta 1 opioid receptor agonist
1763	0	cp	BRD-K28346421	rifapentine	RNA polymerase inhibitor
1764	0	cp	BRD-A96255180	ribavirin	Antiviral
1765	0	cp	BRD-K87024524	phenelzine	Monoamine oxidase inhibitor
1766	0	cp	BRD-A84702196	penicillin	Bacterial cell wall synthesis inhibitor
1767	0	cp	BRD-K35240538	methylprednisolone	Glucocorticoid receptor agonist
1768	0	cp	BRD-A39230911	chlorphensin	Muscle relaxant
1769	0	kd	CGS001-2583	B4GALNT1	Beta 4-glycosyltransferases
1770	0	cp	BRD-A74500471	ethambutol	Bacterial cell wall synthesis inhibitor
1771	0	oe	ccsbBroad304_01187	SLC25A3	Mitochondrial phosphate transporters
1772	0	kd	CGS001-26229	B3GAT3	Beta-1,3-glucuronyltransferases
1773	0	cp	BRD-K59633790	VU-0420363-1	SARS coronavirus 3C-like protease inhibitor
1774	0	cp	BRD-K76907295	VU-0418947-2	HIF modulator
1775	0	cp	BRD-A52172093	VU-0413807-2	Calcium channel blocker
1776	0	cp	BRD-K30570479	VU-0400195-3	Glutamate receptor modulator
1777	0	cp	BRD-K84141129	VU-0400193-3	Glutamate receptor modulator
1778	0	oe	ccsbBroad304_06773	PRKAR2B	Protein kinase A
1779	0	kd	CGS001-563	AZGP1	Immunoglobulin superfamily / C1-set domain containing
1780	0	cp	BRD-K40213712	SAL-1	Adenosine receptor antagonist
1781	0	cp	BRD-K89237706	noscapine	-
1782	0	cp	BRD-A81377415	BRD-A81377415	-
1783	0	oe	ccsbBroad304_02590	SLC27A3	SLC27 family of fatty acid transporters
1784	0	cp	BRD-A32917072	BRD-A32917072	-
1785	0	kd	CGS001-8313	AXIN2	-
1786	0	cp	BRD-K67637637	olopatadine	Histamine receptor antagonist
1787	0	cp	BRD-K68783079	BRD-K68783079	-
1788	0	cp	BRD-K55044200	amoxicillin	Penicillin binding protein inhibitor
1789	0	kd	CGS001-54998	AURKAIP1	-
1790	0	cp	BRD-K78883024	BRD-K78883024	-
1791	0	cp	BRD-K73610817	BRD-K73610817	-
1792	0	kd	CGS001-6790	AURKA	Aurora kinase
1793	0	kd	CGS001-4287	ATXN3	Ataxins
1794	0	oe	ccsbBroad304_01545	SLC3A2	SLC3 family
1795	0	oe	ccsbBroad304_02826	SLC7A11	Solute carriers
1796	0	cp	BRD-K28452084	BRD-K28452084	-
1797	0	oe	ccsbBroad304_00963	SMAD5	SMADs
1798	0	cp	BRD-K53780220	BRD-K53780220	-
1799	0	kd	CGS001-9296	ATP6V1F	ATPases / V-type
1800	0	cp	BRD-K55186349	BRD-K55186349	-
1801	0	oe	ccsbBroad304_03556	SMU1	WD repeat domain containing
1802	0	cp	BRD-K79511609	BRD-K79511609	-
1803	0	oe	ccsbBroad304_01555	SNAI2	Snail homologs
1804	0	kd	CGS001-533	ATP6V0B	ATPases / V-type
1805	0	cp	BRD-A53107311	BRD-A53107311	-
1806	0	cp	BRD-K36153907	KU-C103885	Cystic fibrosis transmembrane conductance regulator inhibitor
1807	0	cp	BRD-K12102668	nialamide	Monoamine oxidase inhibitor
1808	0	kd	CGS001-537	ATP6AP1	-
1809	0	cp	BRD-K51941867	LM-1685	Cyclooxygenase inhibitor
1810	0	cp	BRD-K91442916	CAM-9-026	Membrane metalloendopeptidase inhibitor
1811	0	cp	BRD-K08219523	5-nonyloxytryptamine	Serotonin receptor agonist
1812	0	kd	CGS001-27109	ATP5S	-
1813	0	cp	BRD-K77681376	BRD-K77681376	-
1814	0	cp	BRD-K73709114	BRD-K73709114	-
1815	0	cp	BRD-A71657825	2-(biphenyl-4-ylsulfonamido)pentanedioic-acid	Matrix metalloprotease inhibitor
1816	0	cp	BRD-K94919853	10H-phenothiazin-10-yl)(p-tolyl)methanone	Butyrylcholinesterase inhibitor
1817	0	kd	CGS001-539	ATP5O	ATPases / F-type
1818	0	cp	BRD-K72817452	BRD-K72817452	-
1819	0	kd	CGS001-10632	ATP5L	ATPases / F-type
1820	0	kd	CGS001-10476	ATP5H	ATPases / F-type
1821	0	cp	BRD-K64314806	BRD-K64314806	-
1822	0	kd	CGS001-515	ATP5F1	ATPases / F-type
1823	0	cp	BRD-K51302260	KU-C103871	GSP agonist
1824	0	cp	BRD-K36038115	BRD-K36038115	-
1825	0	cp	BRD-K24538644	KUC104502N	-666
1826	0	cp	BRD-K16618170	BRD-K16618170	-
1827	0	cp	BRD-K14236372	BRD-K14236372	-
1828	0	cp	BRD-K14048378	BRD-K14048378	-
1829	0	cp	BRD-K12401458	BRD-K12401458	-
1830	0	cp	BRD-K11757396	BRD-K11757396	-
1831	0	cp	BRD-K11540476	EMF-BCA1-64	Caspase inhibitor
1832	0	cp	BRD-K07872006	BRD-K07872006	-
1833	0	cp	BRD-K57954781	BRD-K57954781	-
1834	0	cp	BRD-A09056319	alfuzosin	Adrenergic receptor antagonist
1835	0	kd	CGS001-509	ATP5C1	ATPases / F-type
1836	0	cp	BRD-K45031696	BRD-K45031696	-
1837	0	cp	BRD-K58033748	BRD-K58033748	-
1838	0	kd	CGS001-506	ATP5B	ATPases / F-type
1839	0	oe	ccsbBroad304_08782	SNX6	Sorting nexins
1840	0	kd	CGS001-27032	ATP2C1	Calcium-ATPases
1841	0	kd	CGS001-488	ATP2A2	Calcium-ATPases
1842	0	oe	ccsbBroad304_01576	SOAT1	-
1843	0	cp	BRD-K19059335	BRD-K19059335	-
1844	0	kd	CGS001-478	ATP1A3	ATPases / P-type
1845	0	cp	BRD-K91691979	BRD-K91691979	-
1846	0	oe	ccsbBroad304_02028	SOCS2	SH2 domain containing
1847	0	kd	CGS001-475	ATOX1	-
1848	0	kd	CGS001-23300	ATMIN	Zinc fingers, C2H2-type
1849	0	kd	CGS001-471	ATIC	-
1850	0	kd	CGS001-10533	ATG7	Ubiquitin-like modifier activating enzymes
1851	0	kd	CGS001-9474	ATG5	-
1852	0	cp	BRD-A76279427	myriocin	Serine palmitoyltransferase inhibitor
1853	0	kd	CGS001-84971	ATG4D	-
1854	0	cp	BRD-A70449690	forskolin	Adenylyl cyclase activator
1855	0	cp	BRD-K61314889	IWR-1-ENDO	PARP inhibitor
1856	0	cp	BRD-K82143716	flucytosine	Antifungal
1857	0	cp	BRD-A79465854	auranofin	NFkB pathway inhibitor
1858	0	oe	ccsbBroad304_04767	SOCS4	SH2 domain containing
1859	0	kd	CGS001-115201	ATG4A	-
1860	0	kd	CGS001-64422	ATG3	-
1861	0	kd	CGS001-89849	ATG16L2	WD repeat domain containing
1862	0	kd	CGS001-55054	ATG16L1	WD repeat domain containing
1863	0	kd	CGS001-9140	ATG12	-
1864	0	kd	CGS001-22926	ATF6	basic leucine zipper proteins
1865	0	cp	BRD-A73859745	glycodeoxycholic-acid	Apoptosis stimulant
1866	0	cp	BRD-K89626439	sirolimus	MTOR inhibitor
1867	0	cp	BRD-K60623809	SU-11652	Tyrosine kinase inhibitor
1868	0	cp	BRD-K08417745	SID-26681509	Cathepsin inhibitor
1869	0	kd	CGS001-468	ATF4	basic leucine zipper proteins
1870	0	kd	CGS001-467	ATF3	basic leucine zipper proteins
1871	0	oe	ccsbBroad304_02340	SORBS3	-
1872	0	cp	BRD-K49372556	mofezolac	Cyclooxygenase inhibitor
1873	0	cp	BRD-K51066026	aminoindazole	Ionophore
1874	0	cp	BRD-A73680854	PT-630	Dipeptidyl peptidase inhibitor
1875	0	cp	BRD-K49456190	prima-1-met	thioredoxin inhibitor
1876	0	cp	BRD-K30677119	PP-30	RAF inhibitor
1877	0	cp	BRD-K89687904	PKCbeta-inhibitor	PKC inhibitor
1878	0	oe	ccsbBroad304_06985	SORD	-
1879	0	cp	BRD-K56745457	azauridine	Antiviral
1880	0	kd	CGS001-445	ASS1	-
1881	0	cp	BRD-K72238567	fludarabine	-
1882	0	cp	BRD-A00520476	otenzepad	Acetylcholine receptor antagonist
1883	0	cp	BRD-K63675182	triflupromazine	Dopamine receptor antagonist
1884	0	kd	CGS001-444	ASPH	-
1885	0	kd	CGS001-440	ASNS	-
1886	0	kd	CGS001-439	ASNA1	-
1887	0	cp	BRD-K68065987	MK-2206	AKT inhibitor
1888	0	cp	BRD-K63954456	BRD-K63954456	-
1889	0	kd	CGS001-8623	ASMTL	Pseudoautosomal regions / PAR1
1890	0	kd	CGS001-435	ASL	-
1891	0	cp	BRD-A58955223	sulforaphane	Antineoplastic
1892	0	cp	BRD-A97701745	pindolol	Adrenergic receptor antagonist
1893	0	cp	BRD-K64310881	MW-STK33-3B	Potassium channel activator
1894	0	kd	CGS001-433	ASGR2	C-type lectin domain containing
1895	0	cp	BRD-K17349619	HLI-373	MDM inhibitor
1896	0	cp	BRD-K82357231	desloratadine	Histamine receptor antagonist
1897	0	kd	CGS001-55723	ASF1B	-
1898	0	kd	CGS001-25842	ASF1A	-
1899	0	kd	CGS001-10973	ASCC3	-
1900	0	cp	BRD-K77641333	naphazoline	Adrenergic receptor agonist
1901	0	oe	ccsbBroad304_01281	PRKCA	Delta subfamily
1902	0	oe	ccsbBroad304_01578	SOS2	Rho guanine nucleotide exchange factors
1903	0	cp	BRD-K26863634	BIX-01338	Histone lysine methyltransferase inhibitor
1904	0	cp	BRD-K01779529	fluoropyruvate	Pyruvate dehydrogenase kinase inhibitor
1905	0	cp	BRD-A47706533	L-BSO	Glutathione transferase inhibitor
1906	0	kd	CGS001-408	ARRB1	-
1907	0	cp	BRD-K14550461	doxercalciferol	Vitamin D receptor agonist
1908	0	kd	CGS001-10776	ARPP19	-
1909	0	cp	BRD-K65261396	tacrolimus	-
1910	0	oe	ccsbBroad304_01312	PSMB8	Proteasome (prosome, macropain) subunits
1911	0	cp	BRD-K14791739	fluticasone	Glucocorticoid receptor agonist
1912	0	cp	BRD-K28296557	AKT-inhibitor-IV	AKT inhibitor
1913	0	cp	BRD-K55127134	fluphenazine	Dopamine receptor antagonist
1914	0	kd	CGS001-10094	ARPC3	Actin related protein 2/3 complex subunits
1915	0	kd	CGS001-10109	ARPC2	Actin related protein 2/3 complex subunits
1916	0	kd	CGS001-10095	ARPC1B	Actin related protein 2/3 complex subunits
1917	0	cp	BRD-K15402119	huperzine-a	Acetylcholinesterase inhibitor
1918	0	kd	CGS001-10552	ARPC1A	Actin related protein 2/3 complex subunits
1919	0	oe	ccsbBroad304_04754	SPIC	ETS Transcription Factors
1920	0	kd	CGS001-406	ARNTL	Basic helix-loop-helix proteins
1921	0	oe	ccsbBroad304_01588	SPP1	Endogenous ligands
1922	0	kd	CGS001-405	ARNT	Basic helix-loop-helix proteins
1923	0	kd	CGS001-10123	ARL4C	ADP-ribosylation factors
1924	0	cp	BRD-K93095519	SJ-172550	MDM inhibitor
1925	0	cp	BRD-K92301463	16,16-dimethylprostaglandin-e2	Prostanoid receptor agonist
1926	0	kd	CGS001-403	ARL3	ADP-ribosylation factors
1927	0	cp	BRD-K76908866	CP-724714	EGFR inhibitor
1928	0	cp	BRD-K79090631	CGP-60474	CDK inhibitor
1929	0	kd	CGS001-400	ARL1	ADP-ribosylation factors
1930	0	cp	BRD-K13390322	AT-7519	CDK inhibitor
1931	0	cp	BRD-K54331210	BRD-K54331210	-
1932	0	oe	ccsbBroad304_02373	SPRY2	-
1933	0	cp	BRD-A62809825	thapsigargin	ATPase inhibitor
1934	0	kd	CGS001-51742	ARID4B	-
1935	0	cp	BRD-K71427192	BRD-K71427192	-
1936	0	cp	BRD-A46179541	doxapram	Potassium channel blocker
1937	0	oe	ccsbBroad304_01589	SQLE	Lanosterol biosynthesis pathway
1938	0	cp	BRD-K17705806	JTC-801	Opioid receptor antagonist
1939	0	kd	CGS001-9459	ARHGEF6	Rho guanine nucleotide exchange factors
1940	0	oe	ccsbBroad304_08775	SQRDL	-
1941	0	cp	BRD-K71879491	tretinoin	-
1942	0	cp	BRD-K43797669	genistein	Tyrosine kinase inhibitor
1943	0	cp	BRD-K91485395	BRD-K91485395	-
1944	0	cp	BRD-A77050075	heraclenol	Vitamin K antagonist
1945	0	cp	BRD-A18579359	wiskostatin	Neural Wiskott-Aldrich syndrome protein inhibitor
1946	0	cp	BRD-A62071884	siguazodan	Phosphodiesterase inhibitor
1947	0	kd	CGS001-9181	ARHGEF2	Rho guanine nucleotide exchange factors
1948	0	cp	BRD-K41410256	balsalazide	Cyclooxygenase inhibitor
1949	0	cp	BRD-K36965586	m-chlorophenylbiguanide	Serotonin receptor agonist
1950	0	cp	BRD-A84481105	thioridazine	Dopamine receptor antagonist
1951	0	cp	BRD-K52640952	BRD-K52640952	-
1952	0	kd	CGS001-64333	ARHGAP9	Rho GTPase activating proteins
1953	0	cp	BRD-K97951054	BRD-K97951054	-
1954	0	cp	BRD-K18910433	estradiol	-
1955	0	kd	CGS001-2909	ARHGAP35	Rho GTPase activating proteins
1956	0	cp	BRD-A94624445	bucladesine	-
1957	0	oe	ccsbBroad304_06993	SRD5A1	-
1958	0	cp	BRD-A19736161	ondansetron	Serotonin receptor antagonist
1959	0	cp	BRD-A82329351	cycloheximide	-
1960	0	cp	BRD-K97509413	coumestrol	Estrogen receptor agonist
1961	0	cp	BRD-K21971034	OM-137	Aurora kinase inhibitor
1962	0	kd	CGS001-384	ARG2	Arginase
1963	0	cp	BRD-K26134695	calpeptin	Calpain inhibitor
1964	0	cp	BRD-A26097136	bulleyaconitine-a	Non-opiod analgesic
1965	0	cp	BRD-K18855837	varenicline	Acetylcholine receptor agonist
1966	0	cp	BRD-A41301928	bongkrek-acid	Mitochondrial ADP, ATP translocase inhibitor
1967	0	cp	BRD-K45401373	betulinic-acid	Apoptosis stimulant
1968	0	kd	CGS001-383	ARG1	Arginase
1969	0	kd	CGS001-10139	ARFRP1	ADP-ribosylation factors
1970	0	oe	ccsbBroad304_06995	SREBF1	Basic helix-loop-helix proteins
1971	0	kd	CGS001-382	ARF6	ADP-ribosylation factors
1972	0	kd	CGS001-378	ARF4	ADP-ribosylation factors
1973	0	kd	CGS001-375	ARF1	ADP-ribosylation factors
1974	0	kd	CGS001-116985	ARAP1	Ankyrin repeat domain containing
1975	0	cp	BRD-K41337261	ZM-306416	ABL inhibitor
1976	0	kd	CGS001-369	ARAF	RAF family
1977	0	oe	ccsbBroad304_02815	SSBP2	-
1978	0	kd	CGS001-375318	AQP12A	Ion channels / Aquaporins
1979	0	cp	BRD-K05151076	ZK-164015	Estrogen receptor antagonist
1980	0	cp	BRD-K18678457	ZD-7288	HCN channel blocker
1981	0	cp	BRD-K11373525	ZD-7155	Angiotensin receptor antagonist
1982	0	cp	BRD-K64157027	ZD-2079	Adrenergic receptor agonist
1983	0	cp	BRD-K60174629	z-prolyl-prolinal	Prolyl endopeptidase inhibitor
1984	0	cp	BRD-M07438658	lapatinib	EGFR inhibitor
1985	0	kd	CGS001-353	APRT	-
1986	0	cp	BRD-K05926469	lenalidomide	Antineoplastic
1987	0	cp	BRD-A55815733	phylloquinone	Vitamin K
1988	0	cp	BRD-K59650319	YM-298198	Glutamate receptor antagonist
1989	0	cp	BRD-K23984367	sorafenib	-
1990	0	cp	BRD-A44133049	azasetron	Serotonin receptor antagonist
1991	0	cp	BRD-K89162000	tandutinib	FLT3 inhibitor
1992	0	cp	BRD-K88358234	xaliproden	Serotonin receptor agonist
1993	0	kd	CGS001-351	APP	Endogenous ligands
1994	0	cp	BRD-K21317336	phentolamine	-
1995	0	cp	BRD-K01902415	pirinixic-acid	PPAR receptor agonist
1996	0	kd	CGS001-55937	APOM	Apolipoproteins
1997	0	kd	CGS001-350	APOH	Apolipoproteins
1998	0	cp	BRD-A20968261	WAY-213613	Glutamate inhibitor
[truncated: 6,877 more rows]
