# Supplementary material for: SPT6-driven error-free DNA repair safeguards genomic stability of glioblastoma cancer stem-like cells
Source: Nat Commun. 2020 Sep 18;11:4709. doi: 10.1038/s41467-020-18549-8 (PMC7501306; doi:10.1038/s41467-020-18549-8)
Supplement: Supplementary file 11 — Source Data [file 41467_2020_18549_MOESM11_ESM.xlsx]

## Sheet: Figure 1
Figure 1a
	GSCs	DGCs	GSCs	DGCs
	GBM01 CD133+	GBM01 CD133-	GBM02 CD133+	GBM02 CD133-			Figure 1d
	5.42383	3.04584	98.0451	6.33554			GSCs				DGCs
	4.74944	1.67012	4.73532	64.0925			GBM01 CD133+ siCON		GBM01 CD133+ siSPT6-p		GBM01 CD133- siCON		GBM01 CD133- siSPT6-p
	3.97069	3.92602	43.3413	5.04451			Mean	N cells	Mean	N cells	Mean	N cells	Mean	N cells
	2.79287	3.23945	30.3776	1.77816			219.184	2722	444.068	1175	315.697	2461	352.729	1367
	6.11162	4.21784	7.17774	0.485101			247.75	3514	395.632	2102	392.734	1380	367.25	1223
	5.96235	3.62028	43.5389	0.552909			233.615	3432	414.232	1520	454.57	1636	380.378	1633
	7.8482	1.79701	20.8138	0.111158
	6.5412	4.23294	5.77766	7.9007
	3.93808	5.80949	46.5549	1.52507			GSCs				DGCs
	6.80875	1.2949	33.6349	1.18			GBM02 CD133+ siCON		GBM02 CD133+ siSPT6-p		GBM02 CD133- siCON		GBM02 CD133- siSPT6-p
	11.3075	13.931	33.4843	2.88815			Mean	N cells	Mean	N cells	Mean	N cells	Mean	N cells
	5.57789	3.24134	16.3109	0.656706			282.996	4332	434.868	1991	418.324	1250	391.107	969
	11.7574	2.93786	30.8912	17.974			323.424	3773	400.435	1871	411.059	1349	392.295	922
	15.7496	14.636	4.14996	6.1154			193.911	3669	399.892	1861	484.033	1229	474.064	579
	4.37775	13.4352	4.32139	28.321
	2.83519	3.1762	1.16851	6.5641
	2.32318	1.35005	6.54656	40.6358
	3.09924	2.01118	6.20738	98.497
	2.82464	0.502484	6.61117	2.28725
	2.16417	5.98368	0.601273	0.798092
	0.574518	2.78649	2.63726	20.4151
	2.09889	1.92673	6.42981	16.0132
	3.14421	0.607779	3.67079	5.36758
	3.81215	0.504823	3.31756	2.6917
	5.47192	0.933981	0.828723	12.3837
	3.921	0.270112	6.32037	17.5193
	3.63041	3.48791	30.1945	0.158065
	5.78109	3.0075	14.3479	3.08906
	3.42052	0.992924	5.44475	5.76577
	4.73548	6.44832	35.5892	2.17805
	5.35779	2.16899	6.02849	4.04414
	2.23996	1.43502	12.2363	2.23122
	2.58132	8.35679	2.08151	2.70177
	1.66321	6.0561	5.79537	0.194019
	2.15518	5.5114	0.325928	0.080921
	4.43384	1.34918	0.163259	4.88306
	2.84472	1.04364	10.341	21.4325
	5.40815	2.41746	4.88247	0.680722
	1.79709	1.30061	1.94946	7.53148
	0.0990666	0.208831	2.46566	36.3733
	0.0278994	2.46706	1.96226	35.6751
	0.538788	1.33769	2.97771	49.4045
	2.538	1.01824	17.708	66.2839
	0.783803	0.342474	3.90503	78.9437
	3.39596	0.697842	8.85755	75.3528
	3.58246	0.371684	1.12977	79.4382
	6.32495	1.1376	5.53848	29.9808
	3.66909	0.122435	17.981	65.9693
	3.86014	1.77028	3.63454	69.2348
	4.74641	24.539	9.57683	65.2813
	2.50395	20.3473	6.67464	42.4234
	2.43339	17.9498	1.2838	12.7575
	4.40311	9.68014	1.17263	0.448656
	3.50873	26.318	8.50821	5.86064
	6.53851	38.7456	0.166796	3.27041
	6.00899	28.2846	2.26051	0.50661
	1.82272	32.5608	2.75906	3.40309
	1.29531	33.485	7.46937	3.44932
	0.852084	2.37038	3.29903	0.025974
	1.99684	4.57081	4.72434	2.24014
	6.5188	2.06851	4.09927	8.66972
	0.123368	2.43426	2.75906	4.6849
	4.67453	1.63908	3.64152	5.37325
	29.3044	2.56082	4.0724	1.97355
	3.84585	2.21437	3.5758	0.135359
	6.08859	2.07499	7.71842	1.47265
	6.05149	0.258367	4.80309	32.2451
	2.82078	2.56759	3.04235	1.1757
	3.31143	1.3478	0	2.44828
	0.915704	1.05419	1.1288	20.2481
	2.40387	5.98981	0.0529168	4.17083
	2.54482	26.4892	0.608409	5.27258
	2.77627	14.435	3.85408	2.40103
	1.30479	30.9229	0.470008	0.472804
	4.90835	35.7496	0.789535	0.691448
	1.6434	47.7849	0.906173	1.51337
	2.02952	19.8335	0.333653	2.04015
	0.876155	11.0606	2.13866	9.15342
	2.38013	4.63561	3.43932	28.5202
	0.530814	2.15976	0.00406316	2.2674
	2.9514	4.03936	0.853179	5.12508
	5.20755	4.17927	1.19905	35.2233
	5.43712	6.73962	0.7798	0.506005
	7.16243	11.5355	0.994561	21.3388
	0.160646	30.1166	5.8969	0.0168858
	3.96964	17.7646	0.941567	12.0556
	2.04756	28.3753	0.363141	18.3161
	1.52048	16.2263	5.98448	1.25552
	1.5247	7.837	1.09301	16.146
	2.38384	7.80719	1.16313	1.18509
	2.81556	7.47751	0.63812	1.12292
	0.621465	7.45087	1.0009	2.03861
	0.900352	13.2841	3.68546	1.14401
	0.214209	37.413	1.99778	2.73705
	14.6704	4.38879	1.86532	3.80323
	0.982338	7.86038	3.08756	1.40892
	2.81643	6.78857	2.38124	1.07386
	5.52727	1.11334	6.53085	0.795246
	0.90343	9.93395	0.811669	0.843817
	5.25012	0.955515	0.617317	1.72186
	5.08888	9.64217	6.14372	0.871041
	6.39279	7.94828	6.45499	2.72725
	1.70289		7.25787	3.05789
	3.35187		3.33275	0.646514
	3.23344		7.92826	2.71041
	28.7322		0.860992	0.542297
	3.04476		0.140131	0.983214
	1.70864		1.65333	1.44769
	3.07495		4.54156	0.587814
	2.22217		6.99694	1.51525
	2.01264		0.551283	0.170024
	3.02582		8.57874	1.60105
	2.60495		0.621448	1.98018
	5.42718		1.45527	3.38647
	3.55944		0.223355	1.58025
	6.63181		10.5864	6.55397
	7.38126		2.22969	0.313682
	2.08302		0.379845	1.5115
	3.20378		3.44441	0.875281
	7.61396		6.76613	13.9737
	2.66164		0.666335	13.3964
	1.26201		5.47376	10.8884
	0.685161		3.60961	42.8375
	1.6465		2.18	22.2097
	4.13911		0.60761	48.824
	6.88578		5.06575	33.3202
	3.95817		0.198028	48.3708
	5.316		1.79468	28.7645
	8.71787		2.43108	53.151
	1.28016		2.52975	82.1882
	12.3423		4.5345	24.6055
	5.50434		3.65731	1.26909
	4.24528		0.662289	1.15412
	5.14701		16.0343	0.835985
	5.82851		2.12994	9.72865
	5.28169		13.2941	0.591151
	6.71831		5.6175	1.64007
	2.17624		0.723751	2.93113
	2.81113		1.98086	0.385898
	14.0439		2.64911	13.4237
	22.4759		4.66054	1.43734
	14.0961		2.01937	0.982352
	5.25579		4.42695	1.96682
	14.477		7.98379	0.211589
	5.38326		5.0223	0.479921
	6.58062		2.54686	1.11186
	29.9589		7.91714	0.362196
	6.65407		4.06776	1.80667
	5.10072		10.0629	0.50297
	4.76006		5.2073	2.28066
	4.16183		7.35008	3.32866
	15.6965		8.68956	0.824119
	8.49709		8.54222	1.25989
	2.36499		7.81271	0.935775
	0.753992		6.7814	1.04496
	1.4699		5.56132	0.633779
	7.53022		5.88708	7.18601
	2.25009		5.79331	4.92802
	0.56862		4.7729	7.06315
	6.50119		7.01304	1.5208
	2.07997		4.47707	3.07582
	3.16308		30.2346	0.644801
	6.34925		12.7737	19.3017
	2.83232		4.97913	33.0862
	2.79231		4.17494	10.1054
	1.12532		18.3203	2.14759
	10.4443		1.99984	14.615
	6.70918		2.9547	6.98195
	1.33172		0.703511	17.4194
	2.37867		4.39305	19.3292
	1.93036		5.88714	10.8
	2.27738		5.06608	0.968177
	3.34622		7.34438	2.8151
	3.59687		1.76128	5.78029
	5.09538		9.54191	4.4604
	10.6618		4.35987	5.07599
	0.585652		2.20845	13.7344
	2.21335		2.58706	2.99614
	14.2396		1.60649	4.37523
			5.53971	48.3691
			0.125029	33.8584
			2.28737	24.8404
			1.12246	6.60982
			1.69795	4.32561
			9.73867	4.07331
			1.10049	2.73778
			3.48195	2.29211
			5.37614	4.75338
			5.56392	1.29923
			3.10697	3.53762
			1.82323	5.92262
			2.31686	4.41636
			3.4605	4.61407
			2.65588	4.54133
			1.65009	0.57535
			3.30915	1.43878
			3.83693	25.1625
			3.35724	40.0272
			1.08784	3.24168
			1.83309	1.68149
			2.84142
			3.94213
			17.2295
			2.46288
			2.62919
			29.3666
			2.61104
			1.60632
			1.7594
			2.28204
			1.84503
			1.58512

## Sheet: Figure 2
Figure 2b
GSCs	GBM01 siCON			GBM01 siSPT6-34			GBM01 siSPT6-35			GBM01 siSPT6-36
Day 3	1	1	1	0.0396162	0.0378874	0.0421217	0.217681	0.190536	0.178329	0.376359	0.34362	0.347217
GSCs	GBM02 siCON			GBM02 siSPT6-34			GBM02 siSPT6-35			GBM02 siSPT6-36
Day 3	1	1	1	0.109245	0.119721	0.123091	0.359655	0.361672	0.313053	0.419235	0.459446	0.472038
Figure 2c
Days	GBM01 GSCs siSPT6-p			GBM01 DGCs siSPT6-p
0	1	1	1	1	1	1
1	0.760697	0.771512	0.810199	1.07704	0.967632	0.845168
2	0.465608	0.429951	0.488122	0.701948	0.746482	0.56419
3	0.224897	0.230398	0.209322	0.483157	0.476041	0.436828
4	0.0703443	0.0745642	0.0701326	0.376427	0.327739	0.291658
5	0.0260783	0.0253382	0.0314307	0.212937	0.258325	0.223703
Days	GBM02 GSCs siSPT6-p			GBM02 DGCs siSPT6-p
0	1	1	1	1	1	1
1	0.899442	0.902757	0.793138	0.875147	0.77796	0.855677
2	0.565085	0.633275	0.597903	0.700728	0.616534	0.655728
3	0.228707	0.209868	0.220896	0.505934	0.442515	0.46533
4	0.0395893	0.0422524	0.0335504	0.376024	0.293243	0.329952
5	0.0158108	0.0165249	0.0114636	0.275719	0.253393	0.252666
Figure 2d
	GSCs-GBM01
	Limiting dilution data entered.
	Counter	Dose	Tested	Response	Group
	1	1	24	1	A	A= siCON
	2	10	24	3	A
	3	50	12	6	A
	4	100	12	12	A
	5	250	12	12	A
	6	500	12	12	A
	7	1	24	1	B	B= siSPT6
	8	10	24	0	B
	9	50	12	0	B
	10	100	12	1	B
	11	250	12	1	B
	12	500	12	10	B
	GSCs-GBM02
	Limiting dilution data entered.
	Counter	Dose	Tested	Response	Group
	1	1	24	0	A	A= siCON
	2	10	24	0	A
	3	50	12	8	A
	4	100	12	9	A
	5	250	12	12	A
	6	500	12	12	A
	7	1	24	0	B	B= siSPT6
	8	10	24	0	B
	9	50	12	0	B
	10	100	12	1	B
	11	250	12	3	B
	12	500	12	3	B
Figure 2f
	Days	Control
	27	1
	29	1
	31	1
	29	1
	30	1
	23	1
	Days	ShSPT6-1
	42	1
	58	1
	85	0
	85	0
	85	0
	85	0
	Days	ShSPT6-2
	29	1
	42	1
	43	1
	44	1
	85	0
	85	0

## Sheet: Figure 3
Figure 3b
GSCs	GBM01 siCON G1 phase				GBM01 siSPT6-p G1 phase				GBM1 siCON S phase				GBM1 siSPT6-p S phase				GBM01 siCON G2 phase				GBM01 siSPT6-p G2 phase
	56.8	63.8	57	58.8	70.9	66	56	61.5	31.3	25.3	26.9	30.5	6.14	11.7	12.4	1.62	9.02	9.63	9.15	9.43	10.1	12.7	11.8	11.4
GSCs	GBM02 siCON G1 phase						GBM02 siSPT6-p G1 phase						GBM02 siCON S phase						GBM02 siSPT6-p Sphase						GBM02 siCON G2 phase						GBM02 siSPT6-p G2 phase
	52.9	59.7	60.3	60.9	46.9	62.5	64.1	56.9	48.7	62.7	59.2	67.9	29.2	26.1	26.8	20.7	30.4	23.8	10.3	6.66	11.4	11	7.1	6.58	8.1	9.51	9.72	11	9.49	10.1	11.7	13.8	24	11.8	20.8	12.2
Figure 3c
GSCs	GBM01 siCON					GBM01 siSPT6-p
	1.6	1.24	1.33	1.95	1.88	0.96	0.49	0.27	0.39	0.75
GSCs	GBM01 siCON					GBM01 siSPT6-p
	0.98	1.07	0.75	0.86	1.07	0.29	0.35	0.19	0.49	0.58
Figure 3d
GSCs	GBM01 siCON			GBM01 siSPT6-p			GBM02 siCON			GBM02 siSPT6-p
	1	1	1	2.73	3.15	2.39	1	1	1	2.95	4.02	4.88
Figure 3e
GSCs	GBM01 siCON			GBM01 siSPT6-p			GBM02 siCON			GBM02 siSPT6-p
	1	1	1	3.14	3.26	3.74	1	1	1	4.5	5.14	4.5
Figure 3f
GSCs	GBM01 siCON			GBM01 siSPT6-p			GBM02 siCON			GBM02 siSPT6-p
	0.43	0.56	0.77	5.52	5.17	7.55	1.22	1.32	1.4	5.35	5.77	7.22
Figure 3g
GSCs	GBM01 siCON		GBM01 siCON+IR (1hr)		GBM01 siCON+IR (24hrs)		GBM02 siSpt6-p		GBM02 siSpt6+IR (1hr)		GBM02 siSpt6+IR (24hrs)
	Mean	N cells	Mean	N cells	Mean	N cells	Mean	N cells	Mean	N cells	Mean	N cells
	1.785	3229	16.425	3953	4.548	4867	3.747	1602	15.26	1145	12.029	488
	2.016	4608	10.245	3533	8.167	3966	3.289	1019	15.345	721	10.34	459
	1.898	4185	12.174	3837	2.9	1002	3.856	1437	10.581	198	10.591	558
Figure 3h
GSCs	GBM01 siCON	GBM01 siCON+IR (1hr)	GBM01 siCON+IR (24hrs)	GBM01 siSpt6	GBM01 siSPT6+IR (1hr)	GBM01 siSpt6+IR (24hrs)
	0.183922	2.64331	5.86883	3.70867	9.9421	17.5118
	0.0318196	1.85481	6.80508	0.450275	23.4038	16.7141
	2.63129	3.91795	4.31898	8.04598	13.5793	21.6715
	1.58266	3.34079	4.17208	1.15203	7.26552	11.5003
	0.637178	6.41714	2.61494	0	3.009	17.1214
	1.32254	8.58217	5.50647	4.52034	6.43961	68.3906
	0.166449	4.2498	2.24782	0.425172	8.72196	28.9864
	0.47358	2.97477	5.56859	4.26636	3.15075	46.7075
	0.348795	1.92298	4.48961	0.320132	4.32103	18.0728
	0.974061	6.58225	2.50344	4.47307	10.2159	9.12802
	1.07804	1.89434	0.592151	6.48972	1.0346	22.7815
	0.0850751	5.07403	8.9376	0.583574	1.8308	4.50059
	0.474365	5.84745	6.71536	0.0706556	1.29452	1.36837
	1.34251	2.37428	1.57728	17.3164	2.41088	1.63537
	0.586297	20.0061	2.79171	3.18418	5.01486	3.86684
	2.09702	1.10312	0.973541	0.965874	3.58334	3.47622
	0.855566	10.4874	0.904714	2.36908	1.98461	2.6735
	1.35444	1.96021	0.659833	5.36382	1.5064	39.5479
	1.91773	1.90515	2.56148	5.56802	2.09138	5.9383
	0.609773	2.27499	2.36575	3.71553	0.338873	13.7861
	0.0209239	2.15884	2.508	3.27588	2.00453	2.99778
	1.07974	6.22	0.708814	5.80314	3.5956	7.72854
	0.41855	3.04404	1.68565	2.88091	6.67807	24.1155
	0.229969	4.95153	2.43657	5.78886	7.99319	11.0629
	1.78922	12.8075	0.812739	1.74456	10.0193	16.18
	1.77728	4.09594	0.303647	0.16673	12.7681	11.5981
	1.13171	13.5543	2.48514	0.484032	9.03438	105.052
	1.82172	4.41203	2.63251	0.716236	15.7288	28.0866
	0.990298	3.24874	1.08647	0.685502	32.1455	13.7487
	0.250934	4.05757	0.47534	3.5934	16.0914	9.06981
	0.060922	1.9946	2.16966	2.02468	12.2829	5.16471
	0.203823	3.68461	0.486024	6.79911	15.7232	10.4699
	0.349614	24.9846	0.341924	0.6176	10.6195	13.2868
	1.49012	4.29504	1.44115	1.16047	39.2997	8.46747
	0.0846986	7.43448	0.315675	64.6372	11.4915	10.5927
	2.00407	1.63423	1.12372	7.11588	15.5926	6.46306
	0.207804	1.42735	1.35169	0.993238	24.3298	7.49218
	0.0616578	2.02099	1.20962	20.4896	18.7468	5.2484
	0.813675	0.906098	1.15681	2.61974	17.3808	6.1879
	0.0583077	2.67499	1.68726	2.69107	15.26	8.01983
	0.0651415	2.67499	2.02293	1.34256	12.2786	10.5486
	2.31226	5.50524	0.830186	1.25675	17.7659	10.9649
	0.823982	2.15393	0.824914	1.07877	12.6615	8.34916
	0.185503	3.9539	0.46917	0.385264	14.4255	6.32185
	0.490561	6.30443	4.47426	15.6092	17.4764	4.89403
	1.85922	1.5485	0.603626	3.54308	15.1211	4.05135
	0.879391	9.74295	3.54296	3.8517	9.49209	5.6705
	0.197686	3.1682	2.19723	2.25786	18.0318	11.4918
	1.39738	2.53822	0.556582	5.3264	8.37365	11.5481
	0.620226	1.63905	0.310754	0.110021	10.6517	6.40657
	0.0377779	1.73027	0.465952	0.816982	53.3838	9.28729
	0.801012	2.00211	3.13453	3.76972	15.0584	12.4278
	1.21226	1.3153	1.63295	2.78422	26.5169	5.57905
	0.324872	3.34165	1.09093	2.14368	11.8305	6.92515
	0.0312189	23.7682	1.9359	8.94721	9.39237	41.4457
	0.175812	26.3684	3.43381	0.219912	13.1299	6.06914
	0.157741	1.85883	0.499577	11.7608	10.378	7.10139
	0.28044	19.1525	0.991749	1.4265	8.90593	18.123
	0.276021	5.86982	0.613827	0.528085	11.9767	19.9885
	1.21336	2.82722	2.06802	0.927336	12.5721	17.2456
	2.65403	2.52949	4.39156	4.28871	9.25281	7.34922
	0	1.43052	4.28918	1.76811	7.07566	9.29446
	1.62073	6.98696	1.74133	5.93021	1.14332	14.421
	0.475314	3.22647	1.17691	1.51002	9.74336	11.7599
	0.421992	2.45554	10.4362	1.43628	9.82083	3.77829
	0.878896	1.77058	3.33494	84.1999	8.64201	10.617
	0.594029	2.37562	1.47523	3.31767	4.96632	5.93527
	1.63141	4.17226	1.83315	4.02592	3.71765	2.83975
	0.106802	0.970295	1.35314	2.69219	22.7066	4.47715
	0.594358	1.30076	37.3911	2.69435	20.5345	10.4393
	0.0383716	0.441476	1.34657	2.70379	15.9694	12.4538
	1.31488	1.16067	1.54697	0.863912	17.0849	13.1172
	0.17096	1.78957	1.86774	1.53057	12.945	13.2488
	2.17502	3.66753	8.33657	4.75404	14.1497	4.93827
	0.437086	0.961226	1.59237	0.191558	4.15144	12.6353
	0.232122	1.68825	1.25204	4.71078	10.3008	10.2448
	0.808911	6.72753	2.84315	1.65908	30.2128	10.1902
	0.127881	0.181615	5.78333	0.149244	6.48729	7.48133
	1.55652	5.94636	7.95204	0.258037	15.8884	9.19876
	2.75715	1.9707	6.5149	1.54085	16.6939	8.68381
	0.441893	1.30513	11.0355	2.32939	3.96372	18.7148
	3.17308	0.485588	6.6185	3.38082	12.3139	9.10842
	0.200912	0.766564	6.36238	2.27447	5.51883	38.3565
	0.425055	1.77833	6.62228	2.48442	13.5016	2.99848
	0.288623	3.04576	4.47282	0.251697	10.8881	12.3573
	0.155395	1.85326	6.40663	1.14966	15.6242	12.6004
	2.33324	15.9301	5.5812	2.53984	12.4464	8.74946
	1.21944	2.84222	4.07443	5.54307	10.0342	18.1358
	2.88147	1.79512	3.90803	1.64469	22.7496	6.06896
	0.592927	1.76385	0.841217	0.51207	7.43498	8.3057
	0.255399	0.160749	3.5953	2.91716	6.3676	5.3992
	1.27228	3.72194	5.35762	0.555312	38.3277	5.66895
	2.00104	1.08642	3.04933	4.0041	10.747	3.1512
	3.23527	3.42291	0.830195	0.230145	6.86429	11.4162
	0.577961	0.732767	0.543821	0.115511	5.15869	10.5907
	0.806446	16.2741	5.35674	0.9171	15.3351	14.1909
	1.11493	1.05724	2.08104	0.141079	9.83267	56.8086
	1.66454	4.03464	3.10916	2.25837	16.448	12.0022
	0.0896987	1.0966	4.54211	1.55256	11.9678	10.0254
	0.565792	9.48486	2.49638	3.72007	15.0946	39.428
	0.0514438	1.20128	4.84298	0.395948	8.75962	9.67042
	1.32095	0.966334	5.87427	1.89577	26.6332	14.6445
	1.19579	9.8531	2.68702	1.14285	14.9353	7.7577
	0.422151	1.66959	4.68905	2.35572	19.73	9.43999
	0.270831	0.699563	0.741487	1.09568	16.451	12.796
	1.99826	3.3773	2.5864	3.11422	19.3605	10.8346
	0.577079	0.136491	3.29619	2.1787	11.7539	10.6712
	0.592219	3.75286	3.11553	0.186562	19.0174	4.4609
	0.312115	0.0611962	1.65579	0.576127	16.1541	8.40738
	1.13956	1.11072	2.57832	7.0567	12.026	3.73599
	0.159199	12.3638	1.38976	1.01022	14.2444	18.147
	0.242619	2.85353	0.183706	1.39577	12.2463	12.5456
	0.478563	6.96627	2.93455	0.848855	21.5373	7.31998
	0.267102	0.891474	3.01639	1.34114	10.2674	18.2443
	0.559838	5.91556	0.228548	10.3171	7.93715	66.0131
	0.122693	0.424077	3.11408	2.9665	4.31575	11.3985
	0.975604	1.8122	1.04875	3.52447	10.5009	11.3933
	0.332716	0.103853	4.46952	1.46421	25.4914	8.92113
	0.504696	4.8915	3.10138	8.03749	7.50467	7.36568
	0.481324	0.929213	3.22367	1.91208	26.7691	11.2302
	0.207779	1.46058	4.52999	2.43625	23.897	10.2708
	0.644422	8.72208	2.14064	0.889955	17.078	7.99185
	1.08522	6.32211	3.51058	0.604859	29.9475	22.7697
	1.59333	4.77367	1.03037	1.15445	16.685	10.2692
	0.659028	1.04502	0.405396	2.19927	16.5297	12.4805
	1.17044	1.67119	3.89567	2.76014	20.0188	15.9992
	0.455635	2.60305	0.862971	8.2646	14.9984	11.9152
	0.963051	2.30659	4.42637	0.845737	20.2726	12.5932
	1.02249	2.06314	0.662023	2.88896	16.9376	14.5005
	0.0414707	6.50191	5.66457	0.909586	13.9169	13.9243
	0.460404	9.35608	0.916375	0.524332	14.8145	10.5341
	0.384941	8.66384	0.695001	1.07916	10.5936	17.0289
	3.00816	0.0273011	4.30776	4.14224	7.81539	4.71503
	2.64274	1.27329	2.1809	0.86489	64.7927	88.4191
	2.01891	1.07685	1.83164	1.12353	5.67649	16.2042
	0.369825	1.13991	0.62995	0.808269	15.4841	14.1524
	7.18331	8.40005	1.24898	5.03006	10.9352	13.7108
	0.191024	10.1927	2.65169	1.64057	88.8236	72.5041
	1.43031	1.5104	0.80999	5.24868	30.4829	6.07155
	1.26603	2.94627	3.53511	0.238722	83.0239	17.4754
	0.0779035	0.863816	0.823462	0.613663	41.1618	20.2213
	0.00265579	2.1478	0.320373	2.92835	14.1468	68.1576
	1.91302	1.96675	2.45922	0.0444295	9.63576	33.9814
	0.237863	3.07774	1.79909	0.27826	28.8955	35.067
	0.703439	2.11901	3.5001	3.59735	10.9375	34.5195
	0.116937	6.01424	2.06502	1.36088	22.4519	23.9035
	0.927682	0.433556	1.21824	1.59415	11.9812	14.1695
	0.534189	10.491	8.08795	0.605248	12.1626	25.5929
	0.0263138	8.80794	2.13653	3.02696	20.9978	22.5359
	0.232623	11.3073	1.50853	5.2239	12.6464	42.8203
	0.78988	4.03446	4.97157	5.85438	44.6555	7.72215
	1.64568	4.83064	4.15384	1.90939	11.9996	21.2093
	0.330128	2.08445	3.46706	2.17807	14.4439	16.142
	1.24862	1.25767	2.64947	1.56473	19.2158	14.9818
	0.897167	5.57451	4.00545	1.3256	10.8137	14.4005
	2.28939	3.39689	3.95823	1.65975	29.5157	8.76747
	0.366748	2.27183	3.77429	0.919449	29.0787	11.8165
	0.742863	1.84991	2.33855	5.10012	15.7489	5.54689
	0.341863	0.971918	5.40137	8.84155	12.5249	8.23378
	0.681003	2.8627	2.43373	0.255402	5.77281	8.33636
	0.172234	4.42676	0.562577	13.1206	3.85361	5.50458
	1.20703	3.16233	2.01638	0.547582	5.06302	5.73386
	0.28456	7.09554	7.22068	1.34303	9.24811	18.0429
	0.534979	1.66394	1.56186	4.65416	44.4273	5.79272
	0.781258	1.80337	2.24476	0.555991	11.1272	13.8455
	0.510432	2.9213	7.11048	13.249	28.561	11.3562
	0.997826	3.19948	4.74126	0.231772	14.8938	131.895
	0.394523	4.24495	2.20817	3.98128	16.2393	4.88424
	0.941235	21.6236	5.08175	3.58243	72.4108	21.9264
	1.77121	2.78013	0.964984	1.38253	6.95508	12.069
	0.522909	23.0533	8.18428	0.6352	32.9978	11.5013
	0.211882	0.332265	1.56785	6.76215	21.0009	12.5633
	0.65289	24.0047	2.53267	0.162955	10.2326	19.7061
	0.265472	2.3255	1.14533	4.04585	13.0246	64.9207
	0.694967	3.71062	1.67068	2.99218	14.6038	58.2903
	0.922269	2.07927	2.03412	2.94031	80.3469	107.808
	0.0929256	2.15753	3.096	4.72603	14.5114	21.4517
	0.110551	3.34084	0.818823	43.0637	19.9773	46.072
	0.969295	12.9429	0.533763	2.0497	61.6266	65.534
	0.05868	4.1819	6.85516	0.185095	61.602	86.0211
	0.364338	4.93347	4.53494	0.761532	66.4829	78.8892
	0.564461	6.14229	3.77841	1.13256	11.2396	27.8273
	0.928803	1.47921	0.14499	3.49875	7.58382	37.1873
	0.038973	1.56039	1.56171	0.134363	29.7337	41.419
	0.796053	7.05176	3.55985	0.0935306	12.6845	28.9938
	0.437847	2.41523	2.9368	8.94729	70.5171	58.9794
	0.230788	4.19021	3.07237	2.80558	93.0204	13.1823
	0.451526	3.75308	1.14001	1.17794	18.9465	9.86238
	0.644539	8.6943	0.427032	5.04635	72.5467	5.48155
	0.561887	8.86373	4.03294	3.81144	87.0812	17.7111
	0.0660911	0.974986	2.97627	3.44054	71.8878	40.7672
	0.184099	3.93643	3.76201	8.07907	46.0083	26.5044
	1.33045	5.40297	1.16126	4.53869	7.88735	33.8672
	0.126899	1.3686	0.301405	2.81654	15.6049	14.096
	0.755333	1.13379	0.222043	0.934408	10.8922	2.91055
	0.508255	7.50776	3.07786	0.169062	11.9654	15.98
	0.360604	1.32061	1.10462	1.81277	13.1438	16.0162
	0.154432	4.46041	1.20854	1.67172	8.41334	46.176
	1.2847	1.41988	2.25266	2.63004	9.50089	15.3281
	0.975304	1.23048	0.706868	3.78135	7.34401	8.96043
		20.1008	2.15331	2.63004	20.1008	10.8793
		3.78135		3.78135

## Sheet: Figure 4
Figure 4a
GSCs	GBM01 siCON			GBM01 siSPT6-p			GBM02 siCON			GBM02 siSPT6-p
	296	293	306	119	118	71.1	380	379	377	114	120	135
Figure 4h
Gene	GSCs-GBM01 siCON			GSCS-GBM01 siSPT6-34			GSCS-GBM01 siSPT6-35
SPT6	1	1	1	0.424371	0.447046	0.55075	0.522232	0.512907	0.433096
BRCA1	1	1	1	0.74938	0.657033	0.675554	0.71956	0.729094	0.746352
RAD51	1	1	1	0.759736	0.67748	0.66742	0.686613	0.676324	0.687923
Figure 4j
GSCs-GBM01	Antibody	Fold enrichment relative to input
	IgG control	1	1	1
	Spt6	4.20791	4.16256	7.26153

## Sheet: Figure 5
	Figure 5a
	DR-GFP U2OS cells	siCON			siBRCA1			siSPT6-p
	HR repair fold	1	1	1	0.33	0.26	0.25	0.34	0.2	0.19
	Figure 5b
	EJ5 U2OS cells	siCON			si53BP1			siSPT6-p
	NHEJ repair fold	1	1	1	0.78	0.74	0.69	3.67	4.15	3.18
	Figure 5c
	U2OS	siCON		siSPT6-p
		Mean	N cells	Mean	N cells
		2.256	3459	5.2235	1082
		2.2195	3655	5.067	878
		2.2435	4651	5.4615	994
	Figure 5d
	U2OS cells	siCON			siSPT6-p
		1	1	1	4.5	4.73	3.7
	Figure 5h right
		GBM01 CD133+			GBM01 CD133-
	HR repair	1.72	1.8	1.49	0.28	0.2	0.51
	Figure 5i right
		GBM01 CD133+			GBM01 CD133-
	NHEJ repair	0.37	0.19	0.01	1.63	1.96	1.88
	Figure 5k
	GBM01	GSCs (CD133+)			DGCs (CD133-)
		1	1	1	6.95	5.8	6.11
	GBM02	GSCs (CD133+)			DGCs (CD133-)
		1	1	1	10.24	14.63	8.42
	Figure 5l
	GSCs-GBM01	siCON		siSPT6-p
	BRCA1 foci counts in SG2	Mean	N cells	Mean	N cells
		7.938	1051	5.0395	353
		8.7635	1139	4.8955	414
		9.2725	1240	6.4265	484
	Figure 5m
	GSCs-GBM01	siCON		siSPT6-p
	53BP1 foci counts in S/G2	Mean	N cells	Mean	N cells
		6.6795	983	11.3615	304
		10.1905	1305	12.4205	545
		10.1105	1256	10.52	398
		7.55	1101	11.553	550

## Sheet: Figure 5f,5g,5h_L,5i_L,5j
n = cells examinated over 3 biological independent experiments
Figure 5f						Figure 5g						Figure 5h Left						Figure 5i Left						Figure 5j
	BRCA1 foci count/Nuclear Area						53BP1 foci count/Nuclear Area						BRCA1 foci count in SG2/Nuclear Area						53BP1 foci count in G1/Nuclear Area						53BP1 foci count in SG2/Nuclear Area
GBM01	GSCs (CD133+) n=8505		DGCs (CD133-) n=2690			GBM01	GSCs (CD133+) n=9704		DGCs (CD133-) n=5817			GBM01	GSCs (CD133+) n=3511		DGCs (CD133-) n=1011			GBM01	GSCs (CD133+) n=5403		DGCs (CD133-) n=2473			GBM01	GSCs (CD133+) n=3451		DGCs (CD133-) n=1802
	0.00152207		0.00135685				0.00142552		0.00217297				0.0142618		0.00347222				0.00142552		0				0.00154919		0.00457085
	0.00292398		0				0.00154919		0.00863664				0.0128783		0.0111848				0		0				0.00396825		0.00360902
	0		0				0		0				0.00813008		0.00984103				0		0.00549954				0.00213371		0.000980392
	0		0.00722804				0		0				0.0129534		0.00680272				0		0.00138696				0.000406835		0.00397727
	0.00823045		0.00043573				0		0				0.00936455		0.00754243				0.00252525		0				0		0.0140496
	0		0				0.00252525		0.00549954				0.00841908		0.0076555				0.0042796		0.00154799				0.00404245		0.00123381
	0.00247219		0.00275103				0.0042796		0.00138696				0.00869565		0.00691244				0.0019595		0				0.00112486		0.0120192
	0.00093458		0				0.00396825		0				0.00871632		0.00099552				0.000977517		0.00251256				0.000521105		0.00238209
	0.00477164		0.00052854				0.00213371		0.00154799				0.00184502		0.00262467				0		0.0026738				0.0019544		0.00818331
	0.00529101		0				0.0019595		0.00170648				0.00779221		0.000898473				0.000589275		0				0.00155885		0.00614912
	0		0.00053677				0.00040683		0				0.00432152		0.00475543				0.00479616		0.00078125				0.00183711		0.00296956
	0.00169635		0				0.00097752		0.00296632				0.0102041		0.00150943				0.00180668		0.00380952				0.00233463		0.0129787
	0.00909091		0.0006854				0		0.0005772				0.01386		0				0		0.000851064				0.00281955		0.00676456
	0.00283688		0				0.00058928		0.00457085				0.00867052		0				0.000657895		0.00347625				0.00240096		0.00149701
	0.0019802		0.0100796				0.00180668		0.00019264				0.0114566		0.00349345				0.00104058		0.00286944				0.00134499		0.00424328
	0.0077821		0.00048309				0		0.00074906				0.0118778		0.00484653				0.00107411		0.00342466				0.00168067		0.00481265
	0		0				0		0.00251256				0.0147401		0.00735294				0.00269906		0.00140845				0.0010923		0.00935252
	0.0102215		0.00089206				0.00404245		0.0026738				0.0105708		0.00610252				0.00228484		0.000808407				0.00147929		0.00266312
	0		0.00163265				0.00112486		0				0.00929235		0.00726216				0.000673854		0.00132188				0		0.0021645
	0.00175131		0.00882724				0.00065789		0.00078125				0.0105769		0.00132979				0.000831947		0.000956938				0.00282885		0.00329083
	0.00130548		0.00841515				0.0005211		0.00380952				0.00603015		0.00728155				0.00436681		0.00568182				0.000870322		0.00210881
	0		0				0.00104058		0.00528103				0.00608365		0.00577367				0.00164835		0				0.000644745		0
	0.00332779		0.00042212				0.00107411		0.00085106				0.00788782		0.000917852				0.00113122		0.0187617				0.0061763		0.0056962
	0.00183486		0.00896191				0.0019544		0.00274348				0.0103421		0.00127877				0.00215517		0.0126582				0.0027881		0.0028885
	0.0118871		0				0.00155885		0.00264201				0.0109589		0.00367069				0.00220022		0.000489716				0.00449294		0.00532688
	0.0102041		0				0.00269906		0.00347625				0.0106762		0.00524476				0.000979432		0.0012837				0.00462963		0.00213904
	0		0				0		0.00286944				0.00704935		0.00182066				0.000912409		0				0.00101885		0.0016818
	0.00133333		0.00080841				0.00228484		0.00910834				0		0.00997935				0.000925069		0.00297841				0.00305966		0.0037594
	0		0				0.00067385		0.00360902				0.00536913		0.00712378				0		0.00247893				0.00191939		0.00303375
	0.015534		0.00517956				0.00389712		0.00185136				0.00686106		0				0.002		0				0.00253807		0.0109428
	0		0.00307882				0.00083195		0.00101163				0.0131827		0.00307434				0.00121433		0.00314268				0.00265252		0.00716065
	0.00140647		0				0.00183711		0.0131119				0.0106123		0.00928903				0.00489237		0.001396				0.00597015		0.0019968
	0.0112486		0				0.00233463		0.00342466				0.0130933		0.00601805				0.00183486		0.001443				0.00190114		0
	0.00835073		0.00027307				0.00436681		0.0020141				0.00949668		0.00740741				0.000858369		0.000579039				0.00167224		0.0049597
	0.00492611		0				0.00164835		0.00860832				0.0104439		0.00704961				0.000931966		0.00592066				0.0070373		0.014316
	0		0				0.00113122		0.00104004				0.0113438		0.0106477				0.00271739		0				0.00544959		0.00162734
	0.00152765		0				0.00215517		0.00165172				0.00626959		0.00271739				0.00383877		0				0.00423729		0.00388281
	0		0.0012551				0.00220022		0.00132758				0.00950292		0.000972763				0.00453172		0.00211268				0.00240529		0.00687548
	0.0140562		0				0.00097943		0.00098039				0.00908265		0.00343348				0.00150376		0.00226244				0.00145985		0.00180383
	0.0132953		0				0.00091241		0				0.00710136		0.00362027				0		0				0		0.0032967
	0.0123894		0.00175439				0.00092507		0.00092336				0.00645161		0.00328048				0.0015748		0.00457516				0.00126582		0.0040858
	0.0057554		0.00067024				0.00281955		0.00140845				0.0135039		0				0.00194805		0.00458482				0.00121877		0
	0		0.0019685				0.00240096		0.00122399				0.0028551		0.00998464				0.0012285		0				0.00210526		0.00126103
	0.00684262		0.0065189				0		0.00275103				0.00565682		0				0.00396432		0.00156986				0.00246002		0.00342466
	0.00351288		0.00032971				0.00134499		0				0.00587084		0.00505476				0.000801925		0.00216685				0.00336984		0.00379939
	0		0				0.00102041		0.00039809				0.00618812		0.00493624				0		0.000657462				0		0.00896414
	0.00122699		0.00195567				0.002		0.00191205				0.00531915		0.00285103				0.000924214		0.0046168				0		0.00523104
	0.00214362		0				0.00121433		0.0103896				0.00958904		0.00821018				0.00323974		0.000689655				0.000704225		0.00437398
	0		0				0.00489237		0				0.00506879		0.00897308				0.00327256		0.000415973				0		0.00330761
	0.00163532		0				0.00183486		0.00747664				0.000814996		0.0147314				0.0016488		0.00424757				0.00243309		0.00318471
	0.00229095		0.00160171				0.00085837		0.0121699				0.0011919		0.008867				0		0				0.00133333		0.00115741
	0.00185529		0				0.00093197		0.00080841				0.0182292		0.00840336				0.000776398		0.0027248				0.00233372		0.00552792
	0.00107991		0.00097182				0.00271739		0.00397727				0.0159617		0.00757193				0		0.00358423				0		0.00607112
	0.00715746		0				0.00383877		0.0140496				0.0100647		0				0.000865052		0.00295733				0.00662252		0.00278552
	0		0				0.00453172		0.00903862				0.0166052		0.0120614				0		0.00181324				0		0.00171013
	0		0				0.00150376		0.00584615				0.016092		0.00732005				0.00137741		0				0.00187617		0
	0.00140647		0				0		0.00106477				0.00424328		0.00450902				0.00237812		0.00468823				0		0.00198906
	0.00468994		0				0.0015748		0.00132188				0.0114035		0.00537996				0.00266312		0.00187149				0		0.00199005
	0		0				0.00194805		0				0.00553097		0.00862392				0.00186916		0.00372856				0.00127632		0.0073046
	0		0				0.0012285		0.00304807				0.00943396		0.00472712				0		0.00388727				0		0.00182927
	0		0.0075662				0.00168067		0.00210793				0.00621118		0.00718686				0.00819672		0.00122549				0		0.00425733
	0.00111359		0				0.00396432		0.0032144				0.0141509		0				0		0.00488102				0		0.000848176
	0.00894855		0				0.0010923		0.00434513				0.0132597		0.00315209				0		0.000699301				0		0
	0.00347826		0				0.00080192		0.00095694				0.0167001		0.00139179				0.00364299		0.00676183				0.000642674		0
	0.00845411		0				0		0.00568182				0.016129		0.00417101				0.00181653		0.00335289				0		0
	0.0126382		0.00114025				0.00147929		0.0114364				0.0119048		0.0108557				0.00371471		0.00538213				0		0.00158856
	0.00693642		0.0022805				0.00197628		0.00202224				0.0065445		0.00367647				0.00283019		0.00258176				0.00228964		0.000418936
	0		0				0.00092421		0.00637523				0.00680851		0				0.00412541		0.000842815				0.00226116		0.00539216
	0.00573066		0				0.000815		0.00067182				0.00110742		0.00582411				0		0				0.000637349		0.00320513
	0.00995575		0				0.00060314		0.00123381				0.0109489		0.00642398				0.00347222		0.00109051				0		0
	0		0				0.00323974		0.00270819				0.00855615		0.00887311				0.00611354		0.00205508				0		0
	0		0.00073855				0		0.00585138				0.0063358		0.0080732				0.00102987		0.00734619				0		0.00295639
	0		0				0.00070872		0				0.00619408		0.00998336				0.000959693		0.0040833				0		0.00598802
	0.00897436		0				0.00327256		0.00337981				0.00503525		0.0130615				0.00430107		0.0035461				0.00121065		0
	0.00240577		0				0		0.00116959				0.0038432		0.00900901				0.00276702		0.00153728				0		0.00561482
	0.00246609		0.00070947				0.0016488		0.0187617				0.00266193		0.00711111				0.00291758		0.00239398				0.00108932		0.00200401
	0.012012		0.00032637				0		0.0126582				0.00590129		0.00862565				0.00124456		0.00506879				0.00211119		0.00636436
	0.00551471		0				0.0007764		0.00048972				0.00478927		0.0102767				0.00149328		0.0051713				0		0.00309597
	0.00300752		0.00090539				0		0.00437083				0.0101095		0.0134499				0.00116144		0.00178571				0.00230415		0.00434243
	0.00187617		0.00557325				0		0.0105522				0.00827016		0.0047142				0.000902527		0.00296736				0.00213675		0.00810811
	0.00268097		0				0.00086505		0.00463548				0.00883219		0.00593312				0.0020429		0.00499168				0.000971817		0.00546448
	0.00543478		0.00031162				0		0.0120695				0.0103397		0.00816105				0.00109529		0.00119904				0.000567215		0.00729927
	0.00130039		0				0		0.00645786				0.00999092		0.00661313				0.00158479		0.000439174				0		0.0145349
	0		0.0113379				0.00137741		0.0120192				0.00510638		0.0101237				0.00330033		0				0		0.00571177
	0		0.00613079				0.00237812		0.0154015				0.00225734		0.00904159				0		0.000773994				0.00104167		0
	0.0030722		0.00450958				0.00266312		0.00726744				0.0129516		0.00604458				0.00236967		0				0.00649351		0.00509091
	0.00216685		0.0134228				0.00186916		0.0012837				0.00479616		0.00891365				0.000956938		0.00536398				0.00298507		0.00260926
	0.0142119		0				0		0.00242836				0.0127119		0.00626808				0		0.00126369				0.00190567		0.00423057
	0.0174419		0.00424779				0.00819672		0.00132188				0.00649351		0.00448934				0.00182039		0.00161943				0.0018797		0.00710136
	0		0.0010305				0.00137552		0.00195313				0.00422654		0.00753546				0.00300752		0				0.00103466		0
	0.0067659		0				0		0				0		0.0104364				0		0.000616523				0.000436681		0.003156
	0.00138122		0				0.00282885		0.00297841				0.0116359		0.0125755				0.00248756		0.0194093				0.00100251		0.0032066
	0.00703083		0.00053591				0.00087032		0				0.00968188		0.00588235				0.00168209		0.0186158				0.00107585		0
	0.00176523		0.00601422				0		0.00247893				0.00499287		0.010543				0.000668896		0.00156006				0.003327		0.00345662
	0.0011655		0				0.00364299		0.00675929				0.009375		0.00467775				0.00112297		0				0.000630517		0.00273823
	0.00904393		0.00123533				0.00064475		0.00126689				0.00945627		0.00571701				0.00262812		0.00115207				0.000635728		0.0116853
	0		0.0003075				0.00181653		0				0.0110966		0.00364964				0.00497512		0				0.00162602		0.0122024
	0.0110865		0.00059524				0.00371471		0.00314268				0.00813609		0.00232288				0.00266667		0.00166113				0.00209864		0.00321113
	0.0013459		0				0.00283019		0.0028885				0.00694444		0.00537924				0.003367		0				0		0.0051458
	0		0.00065232				0.00412541		0.00449102				0.0108303		0.00703235				0.00161681		0.00166113				0.00335571		0.0128072
	0.00414938		0				0		0.001396				0.00982801		0.00593312				0.000859845		0.00289645				0		0.00405327
	0.00539568		0.00057422				0.00617631		0.001443				0.00982801		0.0119166				0		0.00431655				0		0.00183486
	0.00350263		0				0.0027881		0.00057904				0.0122592		0.00301205				0.00403226		0.00271444				0		0.00510204
	0.001		0				0.00347222		0.00592066				0.00325998		0.00160772				0.00221976		0.00114482				0		0.00521548
	0.00830368		0				0.00611354		0				0.00492207		0.00075643				0		0.00619195				0.00115473		0.00332384
	0.00119904		0				0		0.01				0.00384615		0.00379507				0.00265252		0.000769231				0.00281849		0
	0.00063371		0.0006035				0.00102987		0.00473373				0.00991189		0.0133292				0.00247066		0.00390117				0.00208768		0.00295683
	0		0				0.00529902		0				0.0104762		0.0113346				0		0.00163934				0		0.00447227
	0.00877193		0.00136799				0.00095969		0.0033978				0.0132502		0.00568182				0.000858369		0				0		0.00104221
	0.00624512		0				0.00430108		0				0.00270514		0.00315457				0		0.00218818				0.000716332		0.00447678
	0.00267023		0.00182648				0.00276702		0				0.00953516		0.0070922				0		0.00126582				0.000859476		0
	0		0				0.00449294		0.00238209				0.00851581		0.00269397				0		0.001221				0.001386		0
	0		0.0105389				0.00462963		0.00211268				0.00896861		0.00138889				0.000647249		0.00166574				0		0.00239091
	0.0109344		0.0087184				0.00291758		0.00226244				0.0074129		0.00383142				0.000518672		0.00229253				0.00114155		0.00149701
	0.0147453		0.00340768				0.00101885		0				0.00377834		0.00304672				0.00190597		0.00126263				0		0.00206718
	0.00123457		0				0.00124456		0.015684				0.0111111		0.000890869				0		0.00146628				0.00137741		0.000619963
	0		0.0101494				0.00149328		0.00457516				0.00605144		0.00324412				0.000966184		0				0		0.000497347
	0.00100402		0				0.00305966		0.00170746				0.0103896		0.00515056				0.00347947		0.00300978				0.000465766		0.00392413
	0		0				0.00116144		0.00966702				0.00516796		0.00790349				0		0.00313808				0		0.000337553
	0.0046875		0.00069686				0.00090253		0.00818331				0.0084674		0.00761905				0		0.00374532				0.000498504		0.00649913
	0.0137615		0.006				0.00191939		0.00614912				0.00686185		0.00233781				0		0.00163265				0		0.00188253
	0.00263158		0				0.0020429		0.0030656				0.00648298		0.00390625				0.000976086		0.00195122				0.00100251		0.000657895
	0.0092068		0.00369344				0.00253807		0.00238777				0.0109733		0.00465116				0		0.000797448				0		0.00105263
	0		0				0.00265252		0.00458482				0.00206612		0.00676879				0.00160514		0.00661376				0		0.00495225
	0.00300075		0.0060698				0.00109529		0				0.00936455		0.0066357				0.000796813		0				0.000976086		0.00192215
	0.00234742		0				0.00158479		0.00156986				0.00882168		0.00357001				0		0.00127307				0		0.00542571
	0.00247831		0.00047015				0.00330033		0.00296956				0		0.00714286				0.000900901		0.00127986				0		0.00439947
	0.00170358		0.00176367				0.00236967		0.00303951				0.00732601		0				0.00159109		0.000442087				0.00272331		0.0037594
	0		0.00334262				0.00095694		0.00425627				0.0111329		0.00123916				0		0.004002				0.000912409		0.00358239
	0.00522193		0.00904159				0.00597015		0.00489476				0.0075431		0.00359712				0		0.00367422				0.00130634		0.00367647
	0.00309119		0				0.00190114		0.00216685				0.009		0.00918836				0.00381194		0				0		0.00714286
	0.00909091		0				0		0.0129787				0.00721371		0.0125589				0.000614628		0.00253807				0.00367197		0.00860585
	0		0.00799338				0		0.0122526				0.00739958		0.0107066				0		0				0		0.00326797
	0		0.0007734				0.00167224		0.00065746				0.00881057		0.005352				0.000719424		0				0		0.00477897
	0.00326442		0				0.00182039		0.00656599				0.00705645		0.00180996				0.000477327		0.00152323				0.00149477		0.00182815
	0		0.00085985				0.00300752		0.00676456				0.00188324		0.00960307				0		0.00581771				0		0.00196754
	0		0.00136054				0		0.0130905				0.00791139		0.0107941				0		0.00367872				0		0.00103573
	0.011236		0				0.00248756		0.00180701				0.00813609		0.00597826				0		0.000673854				0.000915751		0.00729927
	0		0				0.00168209		0.00429338				0.00875547		0.00698549				0.00115741		0				0.00484261		0.0061287
	0.00264201		0				0		0.00461681				0.0042709		0.00706215				0.000706714		0.00705882				0.00238806		0
	0.00459418		0.00596125				0		0.00816141				0.00100705		0.00760456				0.00289017		0.00272851				0		0
	0		0				0.0070373		0.00254194				0.00754401		0.0056962				0.000601685		0.000496278				0.00266845		0
	0.00377929		0				0.0006689		0.00512821				0.0108696		0.00353774				0.00295858		0				0.000634115		0.00220459
	0		0.00318979				0.00112296		0.0029656				0.00880282		0.00609013				0		0.001321				0.00283688		0.00789266
	0.00130804		0				0.00262812		0.00149701				0.00902934		0.00875753				0.000934579		0.000846382				0.00355872		0.00480769
	0.00144928		0				0.00497512		0.00068966				0		0.0044603				0.00184162		0.00504626				0.00223547		0
	0.00732601		0.00070472				0.00266667		0.0034705				0.00660066		0.00629327				0.00126582		0.000957854				0.00170358		0.00301659
	0.002886		0				0.003367		0.0125424				0.00331492		0				0.00405405		0				0.00502513		0.0091109
	0.00294985		0.00159617				0.00161681		0.00041597				0.00273598		0.00455581				0		0				0.000591017		0.00296516
	0.00125945		0.0084507				0.00287253		0.0141574				0.00804682		0				0.00164609		0.00176367				0		0.00152323
	0		0.00101523				0.00544959		0.00424757				0.00762195		0.00929839				0.00120627		0				0		0.000817661
	0.00126582		0				0.00085985		0.0154409				0.00712025		0.00573215				0.000584454		0.00162734				0.00190235		0.00602968
	0		0				0		0.0144404				0.00238284		0.0100482				0.000823723		0.00405186				0.00466356		0.00667223
	0		0				0.00403226		0				0.00422535		0.00586042				0		0.000879507				0.000893655		0.00193424
	0.0045045		0				0.00423729		0.0115056				0.0101626		0.00863309				0		0.00201613				0.00537634		0.00562008
	0.00288184		0.00114679				0.00240529		0.0027248				0.00749376		0.00901352				0.000856898		0.00302801				0.001514		0.00118906
	0.00332226		0.00650054				0.00145985		0.00358423				0.00832562		0.00409117				0.000807754		0.00128452				0		0.00921883
	0		0				0.00221976		0.00424328				0.00099108		0				0.000699301		0.00139665				0.00235664		0.000972763
	0		0.00125471				0		0.00295733				0.00743494		0.0013089				0		0.00232739				0.00448833		0.00106383
	0.00205128		0				0		0.00181324				0.00717213		0.000947867				0.00151286		0.00116959				0.0032066		0.00629426
	0.010453		0				0.00265252		0				0.0092827		0.00504286				0.00311526		0.000774593				0.00389358		0.00412088
	0.00110988		0				0.00247066		0.00481265				0.00625		0.00394218				0		0.000456413				0.00522952		0.00351803
	0		0				0.00126582		0.00468823				0.00748299		0.00854006				0.00151976		0.00221239				0.00189753		0.00388727
	0.0148976		0.0015456				0.00121877		0.00187149				0.00472255		0.00560103				0.000773994		0.000426621				0.00666173		0.00531658
	0.0168986		0.00118671				0		0.00372856				0.00833333		0				0.000631313		0.00170068				0.00219298		0.00401837
	0.00113636		0.00581197				0.00085837		0.00388727				0.00147711		0.000733138				0.00120265		0.00125313				0.00128123		0.00112108
	0.0017762		0.00121065				0		0.00122549				0.00677392		0.00134544				0.00172563		0.000501002				0.00120919		0.00713194
	0.00849515		0.0066726				0		0.00935252				0.00732303		0.00925069				0.00162866		0.00428265				0.00317316		0.00667408
	0		0.00155618				0.00064725		0.00488103				0.00499584		0.0108043				0		0.000803213				0.00115741		0.00368777
	0		0.0110605				0.00051867		0.0086779				0.00847458		0.00248139				0.00212766		0				0.00373732		0
	0.0158835		0				0.00190597		0.0006993				0.00587084		0.00234035				0		0				0.00202429		0.00401606
	0.00946372		0.00100402				0.00210526		0.00219238				0.00568182		0.00614912				0.000672495		0.00201207				0.00281889		0.0136535
	0.0124481		0				0.00096618		0.00676183				0.00468384		0.00928571				0		0.000468604				0		0.00455235
	0.00415512		0				0.00347947		0.0189546				0.00443262		0.0107875				0.0027137		0.00342857				0.00145243		0.00385675
	0.012285		0				0		0.0109957				0.00822199		0.00967458				0		0.000410004				0.00504414		0
	0.0078064		0.00330907				0.00246002		0.00335289				0.012426		0.00260191				0.000783085		0				0.00246914		0
	0		0				0.00336984		0.00538213				0.0122449		0.0075				0.000813008		0				0.00518135		0
	0.00570962		0				0		0.00579598				0.0159617		0.00332088				0.00125549		0				0.00616861		0.000497018
	0		0				0.00097609		0.0127174				0.0107459		0				0.0011274		0.00312989				0.00109529		0.00217865
	0.00856531		0				0		0.00806452				0.0138313		0.00338123				0.00190597		0.00132626				0.00240732		0.00496415
	0.000757		0				0		0.00258176				0.00780572		0.000835422				0.000747384		0.00196657				0.00311915		0.00289855
	0.00665399		0.0124119				0		0.00084282				0.00293599		0.00104221				0.00225989		0				0		0.00171527
	0.0015528		0				0.00160514		0				0.0111376		0.000650195				0.0015121		0.000550055				0.00217865		0.00065703
	0.0097561		0.00488103				0.00079681		0.00787402				0.0090535		0.00965909				0.00062461		0				0.00516224		0.00203943
	0.00255102		0				0		0.00109051				0.00996126		0.0109649				0		0.00159744				0		0.00931587
	0.00125628		0.00990379				0		0.0168761				0.00731707		0.0080732				0.00070922		0.00187617				0.000520291		0.00176056
	0.00257069		0.00904279				0.00070423		0.00205508				0.0119595		0.0111524				0.0011534		0.00211416				0.00069979		0.0044964
	0.00885936		0.00326797				0		0.00734619				0.00717132		0.00280702				0.00125549		0.00401606				0.00388727		0.0114834
	0.003003		0				0.00243309		0.00126103				0.0131471		0.00414201				0.000650618		0.00130208				0		0.0020202
	0.017041		0				0.0009009		0.0040833				0.00300752		0.0120444				0		0.00342075				0.00166389		0.00218699
	0		0				0.00133333		0.0035461				0.0124708		0.00504096				0.00179426		0.0122757				0.00277393		0.00175562
	0.000757		0				0.00159109		0.00198413				0.00871632		0.000723066				0.00267857		0.00180832				0.000343407		0.00406091
	0.003245		0.00061087				0		0.00940808				0.00437158		0.0129406				0.00175747		0				0		0.00609756
	0		0				0		0.00310961				0.00728408		0.0094086				0.00141243		0.00729927				0.00237906		0.00152486
	0.00058962		0.00321027				0.00233372		0.00719823				0.00113122		0.00484261				0.00290065		0.00127877				0.00341764		0.00327332
	0.0117021		0.00076394				0		0.00266312				0.00352423		0.00685602				0		0				0		0.00581395
	0.0111732		0.00272109				0		0.00363306				0.00631579		0.0110957				0		0.00312744				0.00287977		0.0087995
	0.00094967		0				0.00381194		0.00153728				0.00075358		0.000463822				0.00185874		0.000787402				0.00429415		0.000547345
	0.00123229		0				0.00662252		0.00239398				0.00843061		0.00721649				0.0013587		0.00887902				0.00888099		0.00294291
	0		0.00083963				0.00061463		0.00164069				0.0102708		0.00513875				0.0044484		0				0.0017783		0.0037594
	0		0				0		0				0.00324675		0.0103722				0.000572082		0.00294985				0.00827358		0.0035497
	0.00421941		0				0.00071942		0.0021645				0		0				0.00140845		0.00112486				0.00316313		0.00625809
	0.00576369		0.0110224				0		0.00403458				0.0114336		0				0.00118554		0				0.000588235		0.00330033
	0.00194742		0.00872865				0.00187617		0.00506879				0.0120482		0.00731596				0		0.00171723				0.00345722		0.00252951
	0.00240096		0.00198413				0.00047733		0.0051713				0.0126156		0				0.00058548		0.00894188				0.00681115		0.00232288
	0.00141243		0				0.00174978		0.00178571				0.00726744		0				0		0.00762195				0		0.00300171
	0.00133156		0				0		0.00032992				0.00792752		0.00830484				0		0.00461361				0.00668338		0.00252525
	0.00951087		0				0		0.00296736				0.0104303		0.0101223				0.0037843		0				0.00289855		0.0039185
	0.00166667		0				0.00127632		0.00628338				0.0112888		0.00741586				0		0				0.00456621		0.000975134
	0		0.00551398				0		0.00499168				0.0146299		0.00192308				0.00117855		0.00383142				0.0022779		0.00112297
	0.00754717		0				0		0.00407166				0.0125156		0.00321199				0.00160256		0.00762712				0.00565885		0.00216567
	0.00813008		0				0		0.0218563				0.00915141		0.00642497				0.00198807		0.00242326				0.00456026		0.00283067
	0.00352526		0				0.00083264		0.00119904				0.00677201		0.00148588				0.0023488		0				0.00782779		0.00210881
	0.00351494		0				0		0.00329083				0.00808625		0.00806723				0.00221239		0				0.000712251		0.00204988
	0.00085288		0.00070922				0		0.00043917				0.00760456		0.00507246				0		0				0.00488401		0.00087535
	0.012633		0				0		0.00210881				0.012318		0.00866739				0.00527705		0				0.00451467		0.000629228
	0		0.0139489				0.00071276		0				0.00909091		0.00428817				0.00242131		0.00731452				0.00373533		0.00247525
	0.00169205		0				0		0				0.00127877		0.00176835				0.00180343		0				0.00437158		0.0017452
	0.00770218		0.0007278				0.00115741		0.00087374				0.0163818		0.0090703				0.00184388		0.0031506				0.00167131		0.0011126
	0.0143113		0.00191083				0.00070671		0				0.00970874		0.00906183				0.000604961		0.00157853				0.0013986		0.00244021
	0.00421585		0				0.00289017		0.00077399				0.00746269		0				0.00125		0.000781861				0.0015015		0.000735294
	0		0				0.00060168		0.00295144				0.00833333		0.00575013				0.00073692		0				0.00270636		0.0041841
	0		0				0		0				0.0126582		0.000513347				0.000638162		0.00423729				0.00278358		0.00176523
	0.0015625		0				0		0.00536398				0.00313972		0.00429553				0.00392465		0.00444444				0.00552051		0.00155521
	0.0091047		0				0.00295858		0.0136719				0.0134387		0				0.00320256		0				0.00261952		0
	0.011786		0				0		0.00126369				0.00858704		0.00379965				0.00134589		0.002457				0.00440141		0.00239665
	0.00091912		0.00100402				0.00093458		0.0056962				0.00669145		0.00614754				0.000702741		0				0.000725163		0.00211506
	0		0				0.00184162		0.0018056				0.011839		0.00792602				0.000573723		0.00413223				0.00653595		0.000541126
	0.011632		0.00104603				0.00126582		0.00161943				0		0.015873				0.000509424		0				0.00137678		0.00306749
	0.00262812		0.00377358				0.00405405		0.0028885				0.005		0.00952381				0		0				0.00203562		0.00673725
	0.00302572		0				0.00064267		0				0.00608519		0.0079636				0.00105152		0.00470035				0.00408998		0.00971259
	0.00891862		0.00871632				0		0.00061652				0.00667302		0.0106123				0.00135318		0.00281955				0.00266845		0.00326087
	0.00527241		0.0010627				0.00164609		0.0013366				0.00860047		0.00768425				0		0				0.00223547		0.0058102
	0		0				0		0				0.00712435		0.00452489				0.00257069		0				0.00153925		0.00409836
	0.00961538		0.00079302				0		0.0194093				0.00626959		0.00660234				0.00068306		0				0.000677966		0.00132188
	0		0.00678887				0.00120627		0.0114247				0.00410959		0				0.0027894		0				0.00169491		0.00552826
	0.0139018		0.0097561				0.00058445		0				0.00818452		0.00615006				0.00164204		0.00622665				0.000673401		0.00677711
	0.0108434		0.00387097				0.00082372		0.0186158				0.00725953		0.00416171				0.00148148		0.000959693				0.00284226		0.00369588
	0.00190114		0				0		0				0.00613155		0.0110209				0.000625391		0				0.00123305		0.00221484
	0.00581395		0.00652529				0		0.00043403				0.00594845		0				0.0026738		0.000455996				0.000883392		0.00453643
	0.00136054		0.00877706				0		0.00170648				0.0116009		0.0104221				0		0.00234192				0.00101317		0.00141844
	0.0111449		0				0		0.00532688				0.00515996		0.00582751				0		0.00545851				0		0.0027451
	0.00806452		0				0.0008569		0.00107342				0.01222		0.00459946				0		0.0011293				0		0.00342466
	0		0.00111857				0		0.00213904				0.00570342		0.00179533				0.00185644		0				0.00185874		0.00156986
	0.00253485		0.00971323				0.00231267		0.00156006				0.0112528		0.00203943				0.00210674		0.00117509				0.00163934		0.003663
	0.00225989		0.014919				0.00228964		0				0.0132518		0.00124146				0.00389864		0.00346981				0.00377358		0.00436522
	0.00275482		0.00075245				0.00226116		0.00115207				0.013209		0.000949217				0.000759878		0.00960615				0.00110865		0.00567934
	0		0.00253807				0.00063735		0				0.0081448		0.00405771				0		0.00131579				0.00312013		0.0041868
	0.0105541		0.0114473				0.00080775		0.0107023				0.0184645		0.0100295				0.000977517		0.0116732				0		0.00453309
	0.00146199		0.00072098				0.0006993		0.0133537				0.00940439		0.00294768				0.00495458		0.000829187				0.00119332		0.00379719
	0		0.00029095				0		0.00242047				0.0139241		0.010084				0.00286944		0.00502972				0.00104548		0.00688705
	0.00434153		0				0.00151286		0.00166113				0.00328947		0.00580781				0.000706714		0.00259965				0.00192678		0
	0.00138122		0.00059701				0.00311526		0				0.0123172		0.00914538				0.00226244		0.0014881				0.00213106		0.0012285
	0.00321199		0.00189753				0		0.00166113				0.0146735		0.00638842				0		0.00124533				0.00416667		0.00509731
	0.00220507		0.0041425				0.00151976		0.00289645				0.00701403		0.00595829				0.00178253		0.00068918				0.00334821		0.00562193
	0.00242424		0				0.00077399		0.0016818				0.0049505		0.00757959				0.000731529		0.00432526				0.00268276		0.00343643
	0.0114345		0				0.00063131		0.00431655				0.00597372		0.00461741				0		0.00184049				0.00307692		0.00445726
	0.00178891		0.00306201				0.00120265		0.0037594				0.00964392		0.00518732				0.00146413		0.00136612				0.00159872		0.00744806
	0.0080732		0.0006734				0.00172563		0.00271444				0.00297915		0.0050184				0		0.00473613				0.00205339		0.00134228
	0.00637755		0.00191498				0.00162866		0.00555556				0.0078125		0				0.00119832		0.002457				0.00298285		0.00415512
	0.00295567		0.0128				0		0.00233236				0.0107973		0.00875273				0.00118694		0				0.000483793		0.00269703
	0.00369686		0.00424809				0.00212766		0.0122807				0.00605013		0.0107893				0		0				0.00793651		0.00317748
	0.00992282		0.00738999				0		0.00114482				0.0122324		0.0102564				0.000542005		0				0.000654879		0.0023511
	0.00165289		0.00096712				0.00067249		0.00546992				0.00526316		0.00521027				0.00052356		0				0.00130947		0.0032958
	0		0.00072359				0		0.00619195				0.0140154		0.00417537				0		0.00221402				0.00182083		0.00141794
	0		0.00057471				0.0027137		0.00076923				0.00984103		0.00665681				0.0028169		0.00192308				0		0.00128205
	0.00370028		0.00031888				0		0.00643275				0.00848656		0.0061665				0.00268817		0.00980392				0.00411184		0.00330761
	0.0157127		0				0		0.0174507				0.00573394		0.00909091				0.00152905		0.0013089				0.00142653		0.00260247
	0.00237812		0.00316901				0		0.00501114				0.00293255		0.00113507				0		0.00201005				0		0
	0.00151976		0.013369				0		0.00390117				0.00103093		0.00767868				0.000912409		0.00173913				0.00347826		0.00333651
	0.00119332		0.0101429				0		0.0122652				0.00932712		0.0023279				0.000592417		0.00180832				0.00398142		0
	0.00121507		0.012226				0.00078309		0.00303375				0.00634417		0.00871632				0.000661813		0.00988142				0.00128866		0.00101695
	0.0021645		0				0		0.0109428				0.00117924		0.0109819				0		0.0107095				0.00222883		0.0121519
	0.00068306		0				0.00081301		0.002772				0.00388098		0.00938478				0.00199601		0				0.00175593		0
	0.0125571		0				0		0.00163934				0.00179211		0				0.0013947		0				0		0.000169434
	0.00429646		0.00074571				0		0				0.00525854		0.00396563				0.00185874		0.0110565				0.000680735		0.00185912
	0.00111982		0				0.00121065		0.00218818				0.00427655		0.0016214				0		0				0		0.00580084
	0		0				0.00125549		0.0013558				0.010566		0.00120265				0.00203046		0.00268577				0.000591366		0.000867303
	0		0.00163532				0		0.00462963				0.00245902		0.00377834				0.00180343		0				0.0019698		0.00578871
	0.00544465		0.00596529				0.0011274		0.00126582				0.001001		0.00804682				0.00124069		0				0.00123993		0.00586058
	0		0.004				0.00270453		0.001221				0.01373		0.00769686				0		0.000558036				0.000725163		0.00228658
	0.00412655		0.00772201				0.00190597		0.00640784				0.01622		0.00349956				0.000556174		0.000796178				0		0.00314136
	0.00369686		0.00222469				0.00051573		0.00401875				0.0122283		0.00677966				0.000947867		0				0		0.000658111
	0.00825764		0				0.00108932		0.00409941				0.0146789		0.00591216				0.00100908		0				0.000327761		0.0016899
	0.00232288		0				0.00211119		0.00133749				0.0132979		0.00840336				0		0.00100503				0.00229753		0.00695249
	0.00514139		0				0		0.00166574				0.0152878		0.00990712				0.0024		0				0		0.00144352
	0		0.00192431				0.00074738		0.00229253				0.0115053		0.000988468				0		0				0		0.00260417
	0.00653595		0				0.00225989		0.0187896				0.00792752		0.0078455				0		0.000572082				0.00207182		0.00368528
	0.00132979		0				0.0015121		0.0114401				0.00780234		0.0121359				0.000843882		0				0.00287687		0.00236559
	0		0.00479386				0.00062461		0.0047259				0.0148662		0.000905797				0		0.000811688				0.001619		0.00375298
	0		0.00055804				0.00230415		0.00398633				0.0123916		0.00616016				0		0.0118733				0.00106383		0.00195631
	0.00905563		0				0		0.00392927				0.00757576		0				0		0.00558659				0		0.00135105
	0.00969305		0.00928074				0.00069979		0				0.0125112		0				0.00116959		0.000787402				0.00118343		0
	0.00516796		0.0184072				0.00070922		0.00126263				0.00929368		0.0036855				0		0.00488401				0		0.000596659
	0.0100301		0				0.0011534		0.00146628				0.0101717		0				0		0.00105485				0.000898876		0
	0.00713154		0.00161551				0.00125549		0.0113254				0.00933786		0.0065445				0.000723066		0.0084122				0		0.000518672
	0.0129534		0.00090416				0.00055525		0				0.00942507		0.00469851				0.00121433		0.0105932				0.000643501		0.000434594
	0		0.00547046				0.00046773		0.00834363				0.00985915		0.00803858				0.00318471		0				0		0.00415013
	0.0157699		0				0.00065062		0.00300978				0.00522193		0.00222717				0.00182482		0				0		0.00244499
	0		0.0101539				0		0.00313808				0.00815772		0.0105656				0.000588235		0.00144613				0.00331126		0.00160428
	0.00101317		0.00167598				0.00179426		0.00374532				0.0117322		0.0123574				0.00101523		0.00423729				0.00130293		0.00109569
	0		0.01002				0.00213675		0.00163265				0.002442		0.0120182				0		0.00100908				0.00222222		0.00213523
	0		0				0.00267857		0.00227402				0.009113		0.00542169				0.00119332		0.000296912				0.00091617		0
	0.0142132		0				0.00175747		0.00195122				0.00502008		0.00786576				0		0.00255755				0.00116279		0.00329308
	0		0				0.00141243		0.00110254				0.00488202		0.00968893				0.000591716		0.00161464				0.00106781		0.000521648
	0.00332963		0.00064103				0		0.00079745				0		0.0119149				0		0.00124533				0		0
	0		0.00156169				0.00290065		0.00059382				0.0107759		0.00393701				0		0.00566974				0		0.00066357
	0.00382555		0.00161186				0		0.00716065				0.0112888		0.00528302				0.000847458		0.00185443				0.00347222		0.00152594
	0		0.0131772				0.00097182		0.00199681				0.0125369		0.0052459				0.0012945		0.00218938				0.00109589		0.00214461
	0.00115207		0.00498504				0.00056721		0.00212801				0.0115274		0.00654372				0		0.00397614				0.000669792		0
	0		0.0113636				0		0.00661376				0.0114638		0.0109321				0.00125945		0.00199442				0.00124069		0.00246457
	0.00446927		0.00410846				0.00185874		0.00295733				0.00951087		0.00989373				0.000652316		0.00218938				0.0013245		0.00545171
	0.00129366		0.00069979				0.0013587		0.00824566				0.00989487		0.00631136				0.00093633		0.000507872				0		0.00184049
	0		0				0.00242718		0.0124964				0.00088968		0.0121139				0.00220751		0.00477897				0.0010929		0.00237304
	0.00387097		0.00353774				0.00042845		0.00402414				0.0114068		0.010241				0.000814332		0.00196464				0.00303582		0.00233863
	0		0.00313972				0.0044484		0.00126462				0.0111317		0.0112807				0.000876424		0.00416667				0.001443		0.00442478
	0.00187617		0				0		0				0.0112782		0.00761246				0		0.00406918				0.0029347		0.00478261
	0.0033389		0.00767888				0.00057208		0				0.00743494		0.013805				0		0.00611413				0.00208768		0.00207325
	0.00136799		0				0.00140845		0.00259259				0.0114504		0.0144634				0		0.0113122				0.00255755		0.0011534
	0.00236967		0.00230769				0.0039267		0.00127307				0.00857143		0.0108192				0		0.00299252				0.000987167		0.000859845
	0.00157729		0				0.00118554		0.00095057				0.00915565		0.00826162				0.00129032		0.00188608				0.00206897		0.0155938
	0.0169109		0.00080906				0		0.00127986				0.00913242		0.00513761				0.000658762		0.00131984				0		0.00318979
	0.00413223		0.00385604				0.00058548		0				0.00497512		0.00396629				0		0.00522508				0		0.0085034
	0.00137741		0.00193986				0		0.00044209				0.00817844		0.0068156				0.000691085		0.00232126				0.00195695		0.00398208
	0.0153971		0.00147059				0		0.004002				0.00134771		0.00730897				0.00455927		0.00273331				0.00174317		0.00969932
	0		0.00989209				0		0.0049597				0.00695825		0.00817795				0.00231839		0.00425834				0.00168919		0.0015674
	0.0121212		0.00239521				0.002331		0.00367422				0		0.0106383				0		0.00334076				0.000569801		0.00127877
	0		0.00329429				0.0037843		0.00600919				0.00995355		0.00448143				0.000746269		0				0.00213561		0.00183083
	0.00260078		0				0		0				0.00107643		0.00800534				0.00158856		0.011895				0		0.014631
	0		0.00890208				0.00117855		0.014881				0		0.00933821				0.00200267		0.00115785				0.00117417		0.00193299
	0.00471698		0				0.00104167		0.00862255				0.0103481		0.00841852				0.001657		0				0.000794281		0.0064711
	0		0				0.00160256		0.00361485				0.00929235		0.00777977				0		0				0.00156576		0.000721501
	0.00438596		0				0.00649351		0.014316				0.00669643		0.00819941				0		0.00674536				0.00318066		0.00865266
	0		0.00083056				0.00198807		0.00763702				0.00643501		0.0052687				0		0.00238095				0.000786164		0.00482509
	0		0.00993204				0.0023488		0.00435161				0.0164569		0.00599455				0.000810373		0				0.00102775		0.00413712
	0		0				0.00221239		0.00253807				0.00948767		0.00409668				0		0.000772201				0.00285388		0.00625391
	0.00650407		0.00322928				0		0.00669536				0.00845411		0.00592008				0.00152788		0.00137804				0		0.00205691
	0		0.00069156				0		0				0.0121827		0.00372301				0.00485437		0.000503271				0.00131752		0.00139665
	0.00969163		0				0.00527704		0.00714482				0.0159453		0.00420168				0		0.00233281				0.00328407		0.001443
	0.00127551		0				0.00053191		0				0		0.00640256				0		0				0.00122474		0.00199302
	0.00600801		0				0.00298507		0.00152323				0.00827815		0.00660793				0.00308642		0.000376932				0		0.0048976
	0		0				0.00190567		0.00162734				0.0125786		0.000886525				0.00108696		0.00154242				0.0010929		0.00283286
	0		0.00061843				0.0018797		0				0.0125369		0.00418569				0.00336134		0				0		0
	0.00981873		0				0.00242131		0.00581771				0.0115496		0.000853242				0.00453309		0.00137804				0.00255265		0
	0.00626118		0.0129217				0.00180343		0.00367872				0.0117994		0.0070285				0.00397878		0				0.00220103		0.0162925
	0.014377		0.00473037				0		0.00054735				0.00758534		0.0122465				0.00114416		0.00109051				0		0.000474383
	0.0127796		0				0.00103466		0.00655977				0.00989346		0.00976404				0.000934579		0.00516796				0		0.00104987
	0		0				0		0				0.0123698		0.00412797				0.00304878		0.00286624				0		0.00828157
	0.00628931		0				0.00043668		0.0116333				0.0141785		0.000919963				0.00137268		0.00482759				0		0.00370995
	0.0162524		0				0.00100251		0.0005531				0.00764656		0.00244413				0.00632911		0.0053528				0.000510986		0.0112613
	0.00923077		0.00135823				0.00107585		0.00435053				0.005		0.00388349				0.00120048		0				0.000516262		0.0021777
	0.00993789		0				0.00184388		0.00247088				0.00357143		0.00320718				0.00132275		0.0015748				0.000518403		0.00881489
	0		0				0.00060496		0.00067385				0.0114679		0.0128056				0.000805802		0.00177936				0		0.00654307
	0.00142857		0.00618499				0.00125		0.00388281				0.00387597		0.0078125				0.00110254		0.0149762				0		0
	0		0.00115741				0.00073692		0.00165563				0.0102157		0.00727567				0.00141543		0.00844704				0.00140845		0.00183993
	0.00111607		0.00283889				0.00063816		0				0.0127119		0.009839				0.00428265		0.000977517				0.000954654		0.0010989
	0		0				0.003327		0.00705882				0.0104265		0.00686695				0.00108108		0.00124301				0		0.000919118
	0.00292398		0				0.00392465		0				0.00667408		0.00518807				0.00181818		0				0		0.00422654
	0.00953289		0.00864553				0.00320256		0.00935979				0.00679348		0.00708307				0.00326797		0.00528302				0		0
	0.00478469		0				0.0013459		0.0020145				0.0145985		0.00226372				0.00215054		0.000476872				0		0
	0.00954654		0				0		0.0019685				0.0113766		0.00953289				0.000789266		0.00087108				0.00263435		0.000747943
	0.00126904		0.00250941				0		0.00272851				0.00765864		0.00323625				0.00243309		0.00101317				0		0.00938967
	0		0.00125786				0.00083264		0.00687548				0.0135135		0.00489716				0		0.0030303				0.000808081		0.00339674
	0.00725514		0.00108696				0.00070274		0.00049628				0.0136986		0.0125298				0.00239044		0.0025718				0		0.0055332
	0.00264901		0.00367454				0.00136612		0.00370861				0.0052356		0.00657895				0.00313087		0.00316456				0		0.0035524
	0.00918367		0.00110011				0.00063052		0				0.00921053		0.0118092				0		0.00174672				0.00118343		0.00740741
	0.00138696		0.00292398				0.00156678		0				0.0112705		0.00844091				0.00501672		0.000574383				0.000935016		0.00423729
	0.0053286		0.00091743				0.00057372		0.00180383				0.0105171		0.00499002				0.00180505		0.000355745				0.000619579		0.00330396
	0.00305188		0				0.00063573		0.00172712				0.00862069		0				0.00586701		0.00452646				0.00195982		0
	0.00194175		0				0.00162602		0.001321				0.0162999		0.0070497				0.0023068		0.00719856				0.000518135		0
	0.00101626		0.00228571				0.00050942		0.00084638				0.00720165		0.00948317				0.000798403		0				0.000351494		0.00203998
	0.0016835		0.00132979				0.00209864		0.00132275				0.00458716		0.00434405				0.00176991		0.00331492				0		0.00675054
	0.0129217		0				0		0.00504626				0.0099889		0.00351185				0		0.000708717				0		0.0071885
	0.0021164		0.00907441				0.00105152		0.00095785				0.00720288		0.00574713				0.00146413		0.00554017				0		0.00386997
	0.00400802		0.00801165				0.00135318		0.0015674				0.0105018		0.0110701				0.00480769		0.00766773				0.00178094		0.00154202
	0.00076805		0.0141753				0		0				0.00918079		0.0042123				0.00256739		0.00409836				0		0.00618982
	0		0.00052466				0.00257069		0				0.00903955		0.00713267				0.000752445		0.00378469				0.00191939		0
	0.00251889		0				0.00068306		0.0105988				0.00810185		0.00536324				0.00396825		0				0		0.00411523
	0.011236		0				0.0027894		0.00176367				0.0108622		0.00314465				0.000894454		0.00613497				0		0.00193424
	0.00613497		0				0.00164204		0.00442968				0.0104012		0.00787402				0.000625782		0.00229095				0.0006035		0.00263852
	0.00222965		0				0.00148148		0.0032967				0.0102421		0.00157853				0.000909918		0.0013624				0		0.00144509
	0.00281294		0.011593				0.00062539		0.00598086				0.0108303		0.0065				0.00503778		0.00631413				0		0.00781861
	0.00124069		0				0.0026738		0				0.0159575		0.00484261				0.000734214		0.000439754				0		0.00171747
	0		0.00358423				0.0033557		0.00782329				0.0148148		0.00214041				0.00344037		0.00175747				0.000590319		0.00721785
	0.0178784		0.0122762				0		0.0040858				0.0061674		0				0.004004		0.00318218				0.000652316		0.0104778
	0.00106157		0.00471143				0		0.00162734				0.00908059		0.00285225				0.0026455		0.00227273				0		0.0028169
	0.00798176		0				0		0				0.0155689		0.0126659				0.00206398		0				0		0.001321
	0		0.00350877				0		0.00405186				0.00936968		0.00776778				0.000733676		0.00049975				0		0.00830925
	0.00131062		0				0		0.00087951				0.0155159		0.0091001				0.00229008		0.00106496				0		0.00411946
	0.00121359		0				0		0.00201613				0.0116822		0.00288684				0		0.00323102				0.00185701		0.00126904
	0.0116279		0				0		0.00210822				0.0040404		0.00726686				0		0.00134048				0		0.001321
	0.00087032		0.00143541				0.00185644		0.00302801				0.00788955		0				0.00489511		0.0135521				0.000550358		0.00182039
	0.00375587		0				0.00210674		0.00268199				0.00881834		0.00701508				0.00544465		0.00130719				0		0.00109529
	0.0179245		0				0.00389864		0.00685518				0.00387597		0.00285919				0		0.00406504				0.00245098		0.00557244
	0.010101		0				0.00115473		0.00231481				0.0100251		0.00344531				0.000538213		0.000975134				0.00304414		0.00449006
	0		0.0005168				0.00281849		0.00128452				0.012605		0.00429184				0.00218818		0.0105597				0		0.00223928
	0.0007837		0				0.00075988		0.00139665				0.00978474		0.00716146				0.00192308		0.00145419				0.00273373		0.0041645
	0.00865052		0				0		0				0.00799087		0.00600901				0.00447761		0.000695652				0.00132626		0.000636132
	0.00161031		0.00871314				0.00208768		0.00126103				0.0152884		0.00655022				0.00237107		0.00239006				0.00529801		0.00341745
	0.00103413		0				0		0.00232739				0.00342466		0.00211305				0.00347625		0.00250156				0		0.00163345
	0.0063593		0.0074171				0.00080613		0.00116959				0.00309597		0.00227445				0.00153531		0.0012815				0.000473485		0.000724638
	0.00991885		0				0.00097752		0.00142694				0.00601504		0.00108992				0.00182815		0				0.00325733		0.000582072
	0.00566572		0.00713686				0.00495458		0.00417827				0.0114286		0.000524109				0.000785546		0.00117096				0.00330251		0.00458907
	0.00125628		0.00089286				0.00046019		0.00077459				0.0076118		0.00605536				0.00337268		0.00176056				0.00185014		0.000179759
	0.00145138		0				0.00286944		0.00812231				0.0123223		0.00630372				0.0010142		0.0042061				0		0.00296296
	0		0				0.00070671		0.00045641				0.00673401		0.00459418				0.00076746		0				0		0.00197287
	0.00304878		0				0.00226244		0.00221239				0.0102767		0.00536847				0.0010433		0.0072314				0.000917431		0.00699301
	0.0119048		0.0010989				0		0.00042662				0.0102354		0.0046225				0.00152207		0				0.000750751		0.011583
	0.0102145		0				0		0.00342466				0.00726392		0.0015748				0.00146413		0.00131752				0.00375		0.00369164
	0.00092678		0				0.00178253		0.00130776				0.00884244		0.00470711				0.00248963		0.00878477				0.00208623		0.00750187
	0		0				0.00073153		0.00334324				0.0127253		0.00634166				0		0.00107797				0.00282167		0.00475436
	0.00289436		0				0		0.00170068				0.00875		0.00557491				0.00295567		0.00174672				0.00358637		0.00240771
	0.00171233		0.00206469				0.00146413		0.00379939				0.0120482		0.00203459				0.0010627		0				0.00179211		0.00318326
	0.00642398		0.0132817				0		0.00896414				0.0138324		0.00425273				0.00116959		0.00245298				0.000794913		0.00645482
	0.00820793		0.00253485				0		0.0132932				0.0107817		0.00493653				0.000922509		0				0.00304136		0.00050025
	0.00167504		0.00119332				0		0.00125313				0.011254		0.00608108				0		0.0010582				0.00183038		0.00332963
	0.00724638		0				0.00119832		0.00100664				0.0137795		0.00499584				0.000722022		0				0.00425894		0.00526008
	0.0013459		0				0.00118694		0.0131808				0.00909091		0				0		0.00126743				0.000540833		0.00423729
	0.00160514		0.00099108				0		0.00290023				0.00740741		0.0003427				0.00184843		0.00056243				0.00378788		0.00807754
	0		0				0		0.000501				0.00273723		0.00383693				0.000798722		0.000690131				0.00152672		0.00272975
	0.0009542		0				0.00071633		0.00523104				0.00684541		0.00835476				0.000773395		0				0.00442968		0.00419948
	0.00342466		0				0.00074047		0.0127946				0.00175593		0.0037594				0.00634921		0.000522466				0.00108342		0.00285714
	0.00807537		0.00053476				0.00054201		0.00437397				0.00219298		0.00220184				0.00641026		0.000923361				0.00176835		0.000832639
	0.00175747		0.00087032				0.00052356		0.00428266				0.0103722		0.00456621				0		0				0.00293599		0.00117096
	0.0025		0				0.00085948		0.00026001				0.00372671		0.00528402				0.00258844		0.00110619				0.00353607		0.000696379
	0.0119166		0				0		0.00080321				0.00767544		0.00555213				0		0				0.00219298		0.00209059
	0.00967262		0				0		0.00269854				0.01		0.00403023				0.0016225		0.00800915				0.00465983		0.00577367
	0.00430108		0.00892288				0.00268817		0				0.012091		0.00160385				0.00262467		0.00260191				0.00195312		0.00298656
	0.0109546		0				0.00152905		0				0.00743187		0.0088993				0.00094697		0				0.00827016		0.000877193
	0.00110375		0.00302916				0.001386		0.00129534				0.0078125		0				0.00111049		0.000567215				0.00580551		0.00643087
	0.00152439		0				0		0				0.00577478		0.00598205				0.00102881		0.000394477				0.00424929		0.00728787
	0.00730994		0.0136116				0.00114155		0.00372301				0.00552486		0.00749319				0.000604595		0				0.00291545		0
	0.0118421		0				0		0.00473				0.00499002		0.00226449				0.00139958		0.00655022				0.00365764		0.00131637
	0.0029098		0				0		0.0116891				0.00676983		0.00625				0		0.00052687				0.00360082		0.00896057
	0.00133156		0.00208117				0.00137741		0.00479233				0.0149254		0.00756757				0.00490196		0.00237389				0.0043573		0.00211416
	0.0107858		0				0		0.00948509				0.00906618		0.00777605				0.00124069		0.00534188				0.00541516		0.00424328
	0		0.00141995				0.00091241		0				0.0127737		0.00792988				0.00274348		0.00272331				0.00509165		0.00869565
	0		0.00129702				0.00059242		0.00201207				0.00372856		0.000670691				0.00130378		0.000462535				0.00469851		0.00280112
	0.0045045		0.00941781				0.00066181		0.00463116				0.0088		0.000987167				0		0.000571755				0.00111919		0.00272183
	0.00136612		0.00694177				0		0.00330761				0.0089779		0.00943396				0.00284091		0.00129255				0.00504484		0.00167336
	0		0				0		0.0004686				0.00939986		0.00798935				0.000825764		0.000485437				0.00540541		0
	0.0085034		0				0.00199601		0.00062383				0.00810537		0.00218579				0.00510204		0.00094697				0.000647668		0.00444115
	0		0.0149673				0.00046577		0.00342857				0.00911458		0.00619835				0.00449438		0.000362319				0.00213675		0.0107095
	0		0.00179533				0.0013947		0.00041				0.0103834		0.00238949				0.00488599		0				0.000769823		0.00064433
	0.00176367		0.0148368				0		0.00274574				0.00894737		0.00136054				0		0				0.00551471		0.00492611
	0.00260078		0				0.00185874		0				0.0103235		0.0100386				0		0				0.00214248		0.00964878
	0.00598802		0.00189036				0.00227568		0.00267584				0.00742115		0.00751547				0.000733138		0.00225734				0.00114942		0.00213675
	0.00749376		0				0		0.00045935				0.00419815		0.00895077				0.000529101		0				0		0.0134503
	0.00174216		0.00256805				0.00203046		0				0.00524384		0.00883152				0		0.00120385				0.00204082		0.0041021
	0		0				0.0004985		0.0113507				0.0111199		0.00680272				0.0011274		0				0		0.00653087
	0.0101758		0.00134318				0.00180343		0.00318471				0.0104754		0.00484027				0		0.00443787				0.00589005		0.00479042
	0.00347705		0.0128096				0		0.00223428				0.00898693		0.00593472				0.00274223		0				0.00616143		0
	0.0116883		0.00294118				0		0.010064				0.0120482		0.00322432				0		0.00654372				0.00619469		0.00114416
	0.00414938		0.00091491				0.00124069		0.00115741				0.0107604		0.00997899				0.00116009		0.00213789				0.00516129		0
	0		0.00105485				0		0				0.00953895		0				0.00314136		0.0015674				0.00292398		0.00282943
	0.0108108		0				0		0.00521879				0.0124918		0.0075188				0.00195695		0.000928936				0.0026469		0
	0.0140597		0				0.00100251		0				0.00904393		0				0.00207039		0.00162075				0.00408497		0.00358819
	0.010712		0				0.00055617		0.00349873				0.0105194		0.00612745				0.00318471		0.0045977				0.00127388		0.00264085
	0		0				0.00094787		0.00552792				0.00736842		0.00722222				0.00123457		0.00558659				0.00501792		0.0176817
	0.00164204		0				0.00100908		0.00385356				0.00614869		0.00834028				0.00231482		0.00163221				0.00471254		0
	0.0115304		0.00077399				0		0.00275229				0.00989346		0.0110461				0.00947867		0.0037961				0.000835771		0.00344116
	0		0				0		0.00312989				0.00325027		0.00693962				0		0.000756144				0.00696864		0.00246643
	0.00311042		0				0.0024		0.00132626				0.00775862		0.0114796				0.00404624		0.00281492				0.00316456		0.004
	0		0.00320718				0		0.00061652				0.0116533		0.0064154				0.00306122		0.00625782				0.00242277		0.00052521
	0		0				0		0.00607112				0.0114099		0.00454546				0.00115607		0.00172414				0.00683594		0.00375156
	0.00578871		0				0.00084388		0.00196657				0.010118		0.00849515				0.00335571		0.00694444				0.000849618		0.0044603
	0.00114548		0.0081103				0		0.00034364				0.00981194		0.00905172				0.000749064		0.00633914				0.00241296		0.0056266
	0		0.00443951				0		0.00353982				0.00833333		0.0152193				0.00277008		0				0.00232829		0.004649
	0.00138504		0.00075301				0		0.00137804				0.00194742		0.0113197				0		0.00105152				0.00348028		0.00450857
	0.00456621		0.0107307				0		0.0007984				0.00646353		0.00722892				0.00190597		0.00409357				0.00320513		0
	0.0107239		0				0.00273848		0				0.00714796		0.00924856				0.0104167		0.00341588				0.000831947		0.00194175
	0		0.0127217				0.00116959		0.00122699				0.00538117		0.00312175				0.000680272		0.00188857				0.00681044		0.00310559
	0.00115607		0				0		0.00278552				0.00646204		0.00107875				0.00332668		0.000849618				0.00723327		0.0112099
	0.00606061		0.0145366				0		0.00055006				0.00611888		0.00186567				0.00716332		0.00456274				0.00281057		0.00190315
	0.00099108		0.00104932				0.00072307		0				0.0136546		0.00153022				0		0				0.00175131		0.00392542
	0.0128088		0.0004095				0.00097609		0.0118256				0.0104869		0.00488906				0.00149031		0.00600962				0.00673653		0.00300526
	0.0100756		0				0.00121433		0.00171013				0.00865513		0.000807428				0.00175902		0.00287356				0.00116959		0.00381134
	0.0114464		0.00124378				0		0.00159744				0.00556173		0.00765077				0.00292113		0.0047081				0.00367985		0.00244021
	0.00110254		0				0		0.00187617				0.0137283		0.00192062				0.00260643		0.000739919				0.00132714		0.000493097
	0.0118483		0				0.00318471		0.00211416				0.00992064		0.00241838				0.00408163		0.0119048				0.00330396		0.0095648
	0.00094607		0				0.00182482		0.00401606				0.00426986		0.00429389				0.00220264		0.00619369				0.000661376		0
	0.00894188		0.00546272				0		0.00541516				0.00468933		0.00231036				0.00220426		0.00334728				0.00114025		0.0015625
	0.00525279		0				0.00058824		0.00130208				0.00990917		0.00567376				0.005		0.0135468				0.00229183		0.000335965
	0.00385109		0				0.00101523		0				0.0142405		0.00262192				0.000882613		0.0102041				0.00129032		0.00990099
	0		0.00540541				0		0				0.00827815		0.00552868				0.00102197		0.00773196				0.0025		0
	0.00862895		0				0.00119332		0				0.0130841		0.00316081				0.00936524		0.00557621				0.00203666		0.00677561
	0.00227531		0				0		0.00296004				0.0123734		0.00328407				0.0102128		0.00224215				0.0020202		0.00699301
	0		0				0.00059172		0.00342075				0.0108769		0.00415153				0.000760456		0.00250627				0.00240096		0.00259487
	0.00163132		0				0.00272331		0.0122757				0.00535988		0.00333778				0.00102145		0.00471142				0.00506842		0.0044484
	0		0				0		0.00180832				0.0105337		0.00236097				0.000942951		0				0		0.00152672
	0.0012987		0				0		0.00198906				0.0129032		0.00287494				0.00462963		0.000865801				0.00464037		0.00971384
	0.0123457		0				0.00091241		0				0.00732601		0				0.00157729		0.00413712				0.00156904		0.0034965
	0.00140449		0.00140154				0.00084746		0.0110092				0.00125313		0.00855366				0.00207469		0.00745474				0.00167224		0.0159939
	0.00115875		0				0.0012945		0.00729927				0.00266489		0.00352113				0		0.00697674				0		0.00811359
	0		0				0		0				0.0100925		0.00254237				0.00118133		0.00333704				0		0.00420168
	0.0111643		0.00521739				0.00125945		0.00127877				0.00364964		0.00470865				0.00497203		0.000901713				0.00318066		0.00132275
	0		0.0010929				0.00065232		0				0.0126582		0.0138805				0		0.00213675				0		0.0029098
	0.00111732		0.00061958				0		0				0.00605327		0.00353357				0.00337675		0.00212314				0.00426338		0.00385357
	0.00076923		0.00151918				0.00093633		0.00199005				0.00802855		0.015928				0.001514		0				0		0.000423549
	0.00111857		0				0.00220751		0.00084424				0.00636943		0.00543971				0.0034642		0				0		0
	0.00317797		0				0.00081433		0				0.0153349		0				0.00382166		0.00299401				0		0
	0.00155763		0.0119546				0.00130634		0				0.0120846		0.0141975				0.00348736		0				0.0012158		0.00852018
	0.00221435		0.00385505				0		0.00226449				0.00533689		0.00967867				0.00238474		0.00650936				0.00413508		0.00901559
	0		0				0.00087642		0.00365344				0.00571429		0.00104275				0.001287		0.00367197				0.00118835		0.00186858
	0.00905433		0				0		0.00105374				0.00522466		0.00948661				0.00126103		0.00084317				0.00180288		0.00619195
	0.00094518		0				0		0.00462963				0.00855432		0.00537222				0.00138696		0				0		0.000961274
	0		0.00865964				0		0.00432339				0.0111966		0.00286738				0.00363636		0.00695652				0.00284495		0.00194932
	0.0136986		0.0138787				0		0.0117734				0.00361337		0.00133779				0.00294551		0.00109409				0.000332336		0.00659631
	0.00085251		0				0.00367197		0				0		0.00107991				0.00475737		0.0021575				0.00351031		0.00352609
	0.015807		0				0		0.00312744				0.00244101		0				0.00228833		0				0		0.00223914
	0.00513699		0.00377054				0.00129032		0.0007874				0.0123967		0.00947672				0.00573066		0.00750939				0.00215827		0.00903862
	0		0.00148736				0		0.00887902				0.00756014		0.0162107				0.00231615		0.000823723				0		0.0110136
	0.00153374		0				0.00065876		0.00271186				0.000938086		0.0124224				0.00475737		0				0.00240385		0.00518403
	0		0				0		0.00119832				0.014658		0.0137589				0.00277778		0.00348702				0.00339751		0.00353803
	0.013306		0.0118297				0		0.0073046				0.0011655		0.0130927				0.00143062		0.000597015				0.00486111		0.00218341
	0.0019305		0.00875857				0		0.00135318				0.00283688		0.0109489				0.00476947		0.00982318				0.00256739		0.00254885
	0.0104287		0.00372066				0.00046555		0.0117247				0.0079646		0.0013876				0		0.00769231				0.00156576		0.00706714
	0		0				0.00069109		0				0.00614754		0.0108434				0.00354925		0.00321543				0.0041791		0.00488998
	0.005		0				0.00455927		0.00182927				0.0159236		0.00682128				0		0.0012837				0.000523286		0.00208333
	0.0098832		0				0.00231839		0.00294985				0.00870827		0				0.005		0.000977995				0.00713013		0.00762631
	0.00170358		0				0		0				0.00518135		0.00520156				0.004914		0.00316957				0.00078064		0.00746888
	0.0111194		0				0.00074627		0.00587173				0.0123726		0.00265051				0.00245499		0.00138504				0.00654665		0.00388802
	0		0.00126422				0.00149477		0.00330579				0.00392773		0.0080872				0.00144928		0.00554017				0.00139373		0.014548
	0		0.00142248				0.00158856		0.00425733				0.0119314		0.00428817				0		0.00163399				0.00620262		0.00116686
	0.00328947		0				0		0.00112486				0.00405269		0.0104025				0.00296077		0.00395257				0.004004		0.0059952
	0		0.00235156				0		0				0.013369		0.000674764				0.00241158		0				0.00316706		0.0121029
	0.00302572		0.00074627				0.00200267		0.00171723				0.00713648		0.0104568				0.00199601		0.00179211				0.0038478		0.00556793
	0.0122905		0				0.001657		0				0.0158959		0.00848176				0		0.016881				0.00606729		0.00182066
	0.0124172		0				0		0.00178998				0.00894188		0.00565428				0.0010977		0				0.00421941		0.00348816
	0.0020141		0				0.00156986		0				0.00545331		0.00522583				0.00461894		0.000521105				0.00355872		0.00109709
	0.0131926		0.00107411				0		0.00097324				0		0.00471451				0.00126263		0.00169491				0.00502513		0.00281823
	0.00115274		0				0		0				0.0110076		0.00321854				0.00648649		0.00310559				0.00748848		0.00338601
	0.00889968		0				0		0.00894188				0.00452489		0				0.000948767		0.000502765				0.000631313		0.00506329
	0		0				0.00091575		0.00084818				0.0126883		0.00252525				0.00371057		0.00861009				0.00386399		0.00598802
	0.00187266		0				0.00081037		0				0.00977199		0.0146113				0.0023511		0.00660066				0.00388027		0.00842289
	0.00258732		0.00118624				0		0.00762195				0.0146444		0.00222346				0.00323887		0.00069541				0.00438597		0.001287
	0.00320513		0.0016116				0		0.00461361				0.00716204		0.00193424				0.0025		0				0.00218978		0.001321
	0		0				0.00244499		0				0.00820896		0.00177368				0.000795545		0				0.00214133		0.00656276
	0.0043554		0.00831601				0		0.00469116				0.00608696		0.00665557				0		0				0.00231267		0
	0.00414692		0				0.00484262		0				0.0137525		0.00561798				0.00194553		0.00353357				0.00191083		0.00102987
	0.00379147		0				0.00152788		0				0.00958466		0.00358166				0.00095057		0.00258565				0		0.00145243
	0.016129		0				0.00485437		0				0.0135028		0.00715746				0.00231214		0.00662252				0		0.00267857
	0.0105634		0				0		0				0.00334169		0.0046083				0.00325468		0.000823045				0.000765697		0.000624025
	0		0				0		0.0019305				0.0129474		0.00532172				0.00378788		0				0.00124456		0.0041876
	0.00155039		0.00110254				0		0				0.00908456		0.00243605				0.00304183		0.00103413				0.000585138		0.00486224
	0.0145068		0				0.00308642		0				0.00487329		0.0050399				0.00218341		0.00214286				0.00319489		0
	0.00138313		0.00056593				0.00238806		0.00383142				0.00464037		0.0109114				0		0.00544959				0.00150981		0.004111
	0.00201207		0.00065359				0.00108696		0.00722892				0.00947368		0.00792079				0		0.000644745				0.00151745		0.00197889
	0.00528402		0.00166945				0.00336134		0				0.00722311		0.0107066				0.00195185		0				0.00513573		0
	0.00983021		0.00196175				0		0				0.0108611		0.0089496				0.00186567		0.00197368				0.000652742		0.00848303
	0.0113754		0.0124224				0.00085251		0.00762712				0.0061674		0.0109489				0.00394144		0.00466805				0		0.00578428
	0.010453		0.00069589				0		0				0.00133869		0				0.00394218		0				0		0.00328947
	0.00167224		0.0163611				0.00266845		0.00054201				0		0				0.000559284		0.00927152				0		0.00120919
	0.012476		0				0.00453309		0.0057334				0.00728332		0.012973				0		0				0.00320513		0.00222717
	0.0111524		0.00341686				0.00063412		0.00567913				0.00820232		0.00949668				0		0				0		0.00226552
	0		0.00092081				0		0.00227359				0.00693132		0				0.0016247		0.00141443				0		0.00476695
	0.00241838		0.00256904				0.00283688		0.00242326				0		0.0110701				0.00171723		0.00120627				0		0.0029301
	0.00282087		0				0.00397878		0				0		0.00756939				0		0				0		0.00952648
	0		0				0.00950872		0				0.00945627		0.00545785				0.00135318		0.00168067				0		0.00613497
	0.00269542		0				0.00114416		0.00607112				0.00644468		0.00633484				0		0				0		0.00352823
	0.00408163		0.00059595				0.00355872		0.00115964				0.00668896		0.00388916				0.00065703		0.00591716				0.000693963		0.0030843
	0.001514		0.0035308				0.00093458		0.00108844				0.0133222		0.00593354				0.00487013		0.00126263				0		0.00328947
	0		0				0.00304878		0				0.0078329		0.00261694				0		0.00294551				0.000597015		0.00195312
	0		0.00162639				0.00137268		0				0.015311		0.0055991				0.00512821		0				0.00354296		0.0030785
	0.0101925		0.00254194				0.00223547		0.00929724				0.0102996		0				0.00191755		0				0.000972763		0.00547845
	0.00258732		0.00469484				0.00170358		0.00952793				0.0107271		0.00607064				0.00236593		0.00705053				0.000639386		0.00642398
	0.00932401		0				0.00135593		0				0.00783972		0.0154083				0.00087108		0.00679758				0		0.00302039
	0.00659134		0				0.00632911		0.00260078				0.0157326		0.00334448				0.00217391		0.00367647				0.000925069		0.00280387
	0		0				0.00120048		0				0.00236686		0				0.0039722		0.00164926				0.000677507		0.0142281
	0		0				0.00502513		0				0.00297872		0.00852879				0.00216763		0.000775795				0.00147059		0
	0		0.00866905				0.00132275		0.00731452				0.00639488		0.00743746				0.00315956		0.00126743				0.00146951		0.00491803
	0.00313808		0				0.0008058		0				0.00826972		0.00574438				0.000692042		0				0.000515198		0.0128332
	0		0				0.00110254		0.0005607				0.00550964		0.0037594				0.00340136		0.00361446				0.000453926		0.0135135
	0.00090827		0.00894378				0.00141543		0				0.00714853		0.00735895				0.000794281		0.002442				0		0.00416884
	0.0116487		0				0.00428266		0.00098087				0.0114668		0.0039557				0.000656168		0.000541126				0		0.0175166
	0.00259067		0				0.00108108		0.00095057				0		0.000621118				0.000744048		0				0.00102669		0.00114155
	0.00565931		0				0.00059102		0				0.00675676		0.0062167				0		0				0.000629723		0.00428449
	0.0103627		0.0103582				0		0				0.00404531		0.00345572				0		0.00258732				0.00123609		0.016059
	0		0.00054915				0.00181818		0.0031506				0.011041		0.00157853				0.00240385		0.00194932				0		0.0171258
	0		0				0		0				0.00303951		0.0116883				0.00275482		0.00108225				0.0017346		0.0156522
	0		0				0.00190235		0.00157853				0.00752508		0.0109008				0.00104602		0				0		0.00504796
	0.0127388		0				0.00326797		0				0.00433369		0.00840807				0.000505561		0.012987				0		0.000504541
	0.00155039		0				0.00215054		0.00095147				0.00264085		0.00170068				0.00102669		0.011194				0.00290557		0.00198965
	0.0122117		0.00245399				0.00078927		0				0.00361011		0.000863558				0		0.00236967				0.00184388		0.00211715
	0.0018018		0				0.00466356		0.00145138				0.00758621		0.00909091				0.000736377		0				0.000589275		0.000862069
	0.00272851		0				0.00243309		0.00364166				0.00740741		0.0056107				0		0.00135563				0.000595238		0.00172329
	0		0				0		0.00193199				0.0124334		0.0161491				0.00140449		0.000458505				0.00158228		0.013178
	0.00188324		0				0.00089366		0.00078186				0.00956429		0.00564972				0.000580046		0.000515996				0.000433463		0.00366748
	0.00111111		0.00328407				0.00537634		0				0.0113636		0.00697527				0		0.00121803				0.00123762		0.00329128
	0		0.0017094				0.00239044		0.00423729				0.00837776		0.00910747				0		0				0.000527426		0.00180018
	0.00168634		0				0.00313087		0				0.00878972		0.00804136				0		0				0		0.0102798
	0.0101626		0				0.001514		0.00444444				0.014375		0				0.00451905		0.0040745				0.00167598		0.00217313
	0.00538358		0				0		0.0076555				0.00660611		0.00495254				0.00397772		0.0015625				0.00286533		0
	0		0				0.00501672		0.0126652				0.0071736		0.00718485				0.0017346		0				0.00177725		0.0047043
	0.00141443		0				0.00180505		0				0.0100739		0.0041632				0.00171821		0.000716846				0.000575705		0.00629235
	0		0.00108167				0.00586701		0				0.0120482		0.0046729				0.000653168		0.00154919				0		0.00282805
	0.00174368		0				0		0.002457				0.00102354		0.00466201				0.000820345		0				0.000986193		0.0103123
	0.00073964		0				0.00163755		0.00158856				0.00426621		0				0.000880282		0.000804505				0.00103896		0.00316289
	0		0.00029691				0		0.00186741				0.0116897		0.0023245				0.00134771		0.00421348				0.00184502		0.00727802
	0.0155131		0.00035727				0.00230681		0.00232095				0.00654129		0.00143575				0.000746826		0.000359195				0.00134499		0.00562948
	0.00742312		0				0.0007984		0				0.0153139		0.00534402				0.004		0.00155885				0.00155602		0.00348918
	0.0152091		0.0124635				0.00176991		0				0.0177126		0.00568182				0.00165563		0.000514668				0.0015528		0.00250696
	0.00374532		0.00231214				0		0.00041894				0.0136737		0.00647599				0.00223214		0.00119332				0		0.00153139
	0.0120301		0				0.00146413		0.00151976				0.0106082		0.00759878				0.000585823		0				0.00126422		0.00247525
	0.00109051		0.00074074				0.00480769		0.00539216				0.00385109		0.00275482				0		0.00158228				0.00056243		0.00179332
	0.00735294		0				0.00256739		0.00141978				0.00211193		0.00369588				0.000595593		0				0.000629723		0.00596637
	0.0179986		0				0.00075245		0.00123993				0.00380518		0.0076157				0		0.00890585				0.000615385		0.00212164
	0		0.0064834				0.00396825		0				0.00628141		0.00657895				0.00242131		0				0.00146628		0.00434625
	0.00832342		0				0.00236806		0.00106895				0.00405405		0.00634669				0		0				0.00199601		0.00233855
	0.007109		0				0.00089445		0.00623485				0.00889802		0.00200501				0.00212314		0.000824402				0.00145138		0.000688705
	0.0109244		0				0.00062578		0.00413223				0.00975976		0.00113336				0		0.000751315				0.00103734		0.00736648
	0.00111483		0				0.00090992		0				0.0159453		0.012837				0		0.00183486				0.00116324		0
	0.0126874		0				0.00503778		0.00581689				0.00799087		0.0115473				0		0.00411523				0		0.00144844
	0		0.00569801				0.00073421		0				0.00379147		0.0015456				0.00156006		0.00426621				0.00268336		0
	0		0.00053093				0.00344037		0.00320513				0.0140625		0				0.000595593		0.00622543				0.00252207		0.00116845
	0		0				0.00085397		0.00348675				0.0138282		0.00455927				0.000474834		0.00228311				0.000798085		0.0103795
	0.00276498		0				0.00235664		0.00674956				0.0126582		0.00221566				0.0023511		0.000462963				0		0
	0.00887574		0				0.004004		0				0.0109389		0.00683995				0.000606061		0.000541419				0.000997009		0.0059657
	0.0162393		0.00071891				0.00448833		0.00859907				0.00791139		0.00392413				0.00438597		0				0.000532198		0.00769375
	0.013373		0.0028777				0.0026455		0.00470035				0.0116144		0.00527072				0		0.00121359				0.00263852		0.00595972
	0.00813008		0				0.0032066		0.00281955				0.0115044		0.00765077				0		0.00167224				0.00367647		0.0035524
	0.0182724		0.00513974				0.00389358		0.00487211				0.0164548		0.00657462				0.00285442		0.00144509				0.00353149		0.00724234
	0.00500835		0.00108069				0.00206398		0.0119947				0.0105263		0.00442804				0		0				0.00288351		0.0156319
	0.00590551		0.00758882				0.00073368		0				0.00829563		0.00603015				0.00294985		0				0.00054615		0.00833333
	0.00252207		0				0.00869565		0				0.0111576		0.00474342				0		0				0.00417362		0.00499532
	0.00374532		0.00084602				0.00229008		0				0.00770548		0.00797766				0.00379267		0.00788436				0.00142349		0.00773091
	0.0118143		0.00082237				0		0				0.0101642		0.00226244				0.00305577		0.00100351				0		0.000586166
	0.00780379		0.0010142				0.0048951		0				0.00816326		0.0100825				0.00229358		0.00416667				0.00180941		0.00416898
	0		0.0148331				0.00522952		0				0.0144928		0.00657895				0.000696379		0.00327511				0.00260417		0.00869376
	0.00793651		0.00204082				0.00544465		0				0.00641437		0.0025641				0.00313087		0				0		0.00526662
	0.00122699		0.00121212				0		0				0.0035014		0.00316678				0.00140647		0.000909918				0.004329		0.0091238
	0.00983284		0				0.00053821		0.00295639				0.00856698		0				0.00135044		0				0.00297442		0.00458716
	0		0.00070225				0.00218818		0.00082237				0.00414508		0.00301432				0		0				0.000684932		0.00821509
	0.00625782		0.00735294				0.00238949		0.00414938				0.0116732		0.00861141				0.002331		0.000392465				0		0.00110834
	0.00872818		0.00064226				0.00192308		0.00598802				0.00686274		0.00433651				0.00126103		0.00398724				0		0.001772
	0.00121212		0				0.00447761		0				0.00288684		0.00426258				0.000816993		0.00238949				0		0
	0.00780379		0				0.00189753		0.00211353				0.00711382		0.00138313				0		0				0.000630517		0.00258732
	0.00255754		0				0.00237107		0				0.0117566		0.00271924				0.00289017		0.00513259				0.0010433		0.00521669
	0		0.0013459				0.00347625		0				0.00702576		0.00556586				0		0				0.00106553		0.00125156
	0.00105597		0				0.00153531		0				0.010595		0.00424929				0		0				0.000477327		0.00313725
	0.00240964		0.00402901				0.00182815		0				0.00564334		0.00252844				0.00508044		0				0		0
	0.00846561		0				0.00086356		0.00185071				0.0115332		0				0.000570125		0.00213675				0		0.000639795
	0.00734394		0.0010627				0.00078555		0.00580271				0.0040858		0.00714982				0.00320171		0				0		0.00433436
	0		0				0.00337268		0.00552826				0.00942211		0.00274977				0.00285307		0.00227583				0		0.00180288
	0		0				0.0010142		0.00698487				0.00524109		0.00835655				0.000988142		0.00075815				0		0.00764916
	0.0121458		0.00104822				0.00076746		0.00622665				0.00297177		0.00612341				0.00403769		0				0.000734754		0.00455235
	0.0123809		0				0.0010433		0.00095969				0.00749064		0.00590551				0		0.00168634				0		0.0085752
	0.00114548		0.00658915				0.00152207		0.00088469				0.00790514		0.00207297				0.000947867		0.00451128				0		0.00367647
	0.00510204		0.00059137				0.00146413		0.0023301				0.00218103		0.00760609				0.000982318		0				0.00455166		0.0101266
	0		0.00088652				0.00666173		0				0.0045283		0.0057947				0		0.00484848				0.00347705		0.00443013
	0.0008569		0				0.00219298		0.000456				0.00146199		0				0		0.00263158				0.0029347		0
	0.0142119		0				0.00248963		0.00234192				0.0163511		0.00151286				0.000633714		0.00652528				0.00111421		0.00564972
	0		0.00324675				0.00128123		0.00545852				0.00878049		0.0073193				0.000825083		0.00447094				0.00187032		0.00276091
	0.00118343		0.00064599				0		0				0.0116066		0.00364964				0		0.0102041				0.00308261		0.00152323
	0.00278552		0				0.00120919		0				0.00999286		0.0036526				0.00220426		0.00156372				0.000809061		0.00102145
	0		0.00337553				0.00295567		0.00112931				0.00902934		0.00939597				0.000675219		0.00385463				0		0.000784006
	0.0138158		0.0051458				0.0010627		0.00163399				0.00848176		0.0062461				0		0.000518135				0.00186335		0.00239234
	0.0129125		0				0.00116959		0				0.00971599		0.00607193				0		0.00579897				0.000586854		0.00359712
	0.00126263		0.00149813				0.00317316		0.004455				0.0131477		0.00756303				0.00281294		0.0023175				0.0008		0.00308761
	0		0				0.00115741		0				0.0157939		0.00537313				0.00181488		0.0015456				0.00102775		0
	0.00144928		0.013617				0.00473037		0				0.0141151		0.00379651				0.000866551		0.00824742				0.00623053		0
	0.00238949		0				0.00092251		0.0100056				0.0117073		0.0032				0.000878735		0.00273473				0.00310559		0.00342335
	0.00277008		0				0.00373732		0.00309502				0.0112137		0.00546022				0		0.000440335				0		0
	0.00948367		0.00106213				0		0.00535988				0		0.00490196				0		0				0.00131752		0.00440529
	0.00096712		0.0115079				0.00072202		0.00817308				0.00428082		0.00478183				0		0.00232468				0		0.000338123
	0.0036523		0.00169014				0		0.00561482				0.0125578		0.00122649				0		0				0.00196464		0.00996619
	0.00635593		0				0		0.00117509				0.0026053		0.000913242				0.000671592		0.00108108				0.00167598		0.00211119
	0.00277162		0				0.00184843		0.00346981				0.00285919		0.00411899				0.00202566		0.00330907				0.0028585		0.000549753
	0.00138122		0				0.00202429		0.00200401				0.0130273		0.00114811				0.00120265		0.00268096				0.00349956		0
	0.00294985		0.00572082				0.00079872		0.00636436				0.00521609		0				0		0.00102722				0.0019802		0.00493305
	0		0.00088652				0.00281889		0.00309598				0.00620768		0.00149365				0		0.00170358				0.00225734		0.00598563
	0		0.0208136				0.0007734		0.00960615				0.0111628		0.00235202				0		0.00226074				0.000576369		0.000421585
	0.0125628		0				0.00766284		0.00610094				0.00982143		0.00444444				0		0.000686106				0.00484731		0.0109589
	0		0				0.00634921		0.00131579				0.00903342		0.0100739				0.000497512		0.00136939				0.00554187		0.0106884
	0.00254777		0.00195313				0.00146199		0.0116732				0.00904977		0.00843526				0		0				0.00297324		0.00892228
	0		0				0		0.00082919				0.0130952		0.00890716				0		0				0.00654546		0.00050813
	0.00924855		0.00086468				0.00145243		0.00502972				0.0109546		0.00945946				0.000659631		0.00264026				0.00130548		0.000426621
	0.0163551		0				0.00641026		0.00483092				0.00953029		0.00720577				0		0				0.000612745		0.00220805
	0.0020202		0				0.00504414		0.00287632				0.0179592		0.00301386				0.00375657		0				0.00264131		0.000949307
	0.00104167		0.0155498				0.00589391		0.0149565				0.00266565		0.00941347				0		0.00276243				0.000894454		0
	0.00267857		0.00875912				0		0				0.0134003		0.00260926				0		0.00102041				0.00276052		0
	0.0165505		0				0.00321027		0.00434243				0.0136752		0.00616523				0		0.0011554				0.00305344		0.000239464
	0.0127592		0.00522778				0		0.00259965				0.00972222		0.00724375				0		0				0.00303951		0.00440529
	0.001001		0.00063371				0.00198216		0.0014881				0.0136411		0.00333492				0.000890472		0				0		0
	0		0				0.00246914		0.00810811				0.00236686		0.00476191				0		0.00161812				0.00116077		0.00182149
	0.0113914		0.00078125				0.00258844		0.00124533				0.0114068		0.00775194				0		0.00443038				0.00298152		0.00352113
	0.00065703		0				0.00518135		0				0.00726979		0.00600343				0.00837209		0.00421348				0.00455235		0.00554675
	0.00471698		0.00329489				0.00616861		0.00263158				0.00428265		0.00721848				0.000912409		0.00397456				0.000493097		0.00447678
	0.00131579		0				0		0.00068918				0.00553097		0.00813008				0		0.00159236				0.000531632		0.00261976
	0		0.00243902				0.0016225		0.0118881				0.00853658		0.0125313				0.00458716		0.00135379				0.00121507		0.00359228
	0		0.00333333				0.00262467		0.00077882				0.0056338		0.00920245				0		0.00184162				0.000645161		0.00581395
	0.00460405		0.00219298				0.00094697		0.00432526				0.00726392		0.00270453				0.000902527		0.0019084				0.00716846		0.00482456
	0		0.0008058				0.00111049		0.00184049				0.00388098		0.00671141				0		0.000960615				0.00660066		0.00894688
	0.0117233		0				0.00102881		0.00136612				0.0110323		0.0124505				0.000732601		0.00283401				0.00118064		0.00230238
	0.0134615		0				0.00060459		0.00473613				0.0108374		0				0.00129366		0				0.00123916		0.0020016
	0.00293542		0				0.00109529		0.002457				0.00879397		0				0.00154083		0.000952835				0.00407886		0.00749064
	0.00276243		0				0.00240732		0.00832838				0.00699745		0.00643849				0.00207182		0.00249066				0.00411281		0.00660793
	0.00821693		0				0.00139958		0				0.00821509		0.000403388				0.00414365		0				0		0.0105086
	0		0.0006854				0		0				0.00882613		0.00663604				0.00616197		0				0.00459982		0.00322526
	0		0				0.00490196		0				0.0101266		0				0.00276753		0.00244798				0		0.00176406
	0.00157729		0.00620843				0.00311915		0.00546448				0.00644468		0.00823643				0.0017094		0.00119617				0.00509338		0.000487448
	0.00112867		0.00064309				0.00124069		0.00223547				0.0178433		0.000393391				0.000652316		0				0.00494132		0.00114112
	0		0				0.00274348		0				0.0116732		0.00506428				0.00262009		0				0.00476515		0.00313972
	0.00806761		0.00165948				0		0.00221402				0.00440529		0.00549451				0		0.00341463				0.00616143		0.0151378
	0.00112486		0.00325998				0.00079114		0.00192308				0.0166528		0.00318037				0.00169348		0.00194932				0.00105597		0.017229
	0		0.0127335				0.00130378		0.00980392				0.0166667		0				0.00362319		0				0.00102828		0.00575043
	0.0110024		0				0		0				0.0144115		0.00874636				0		0				0		0.00623608
	0.00483871		0.001396				0.00217865		0.0013089				0.0133843		0				0		0.000904977				0.00206469		0.00883596
	0.00228833		0.000356				0.00516224		0.00786673				0.00690335		0.00165654				0		0.000653595				0.000639795		0.00139665
	0.0027137		0				0		0.00589391				0.0117396		0				0		0.00107643				0.00417246		0
	0.00286123		0				0		0.00640797				0.0105364		0				0		0.00340715				0.00338696		0
	0		0.00152905				0.00284091		0				0.00493218		0				0.00211416		0.00352113				0.00155885		0.0048288
	0		0.00116686				0.00082576		0.00212164				0.00605327		0.00282714				0.00200267		0.000499002				0.00319744		0.00431177
	0.00092507		0.0005767				0.00510204		0.00729927				0.0102516		0.0037037				0.00148478		0.00359712				0.00262009		0.00863664
	0.00365965		0.0120391				0.00052029		0.00917431				0.0140449		0				0.000798722		0.000440917				0.00156331		0.00170648
	0		0.00188147				0.00069979		0				0.00817236		0.000380952				0.00363306		0.00262123				0.0087668		0.000749064
	0.00275292		0.00072886				0.00449438		0.00201005				0.0121852		0				0.00192123		0.000906208				0.00440252		0.00528103
	0.00665399		0.0101911				0.00388727		0				0.0064194		0				0.000814996		0.000901713				0.00363108		0.00274348
	0.0171258		0				0.00488599		0.00173913				0.00733272		0.00780234				0.0017138		0				0.00311721		0.00264201
	0		0.00193175				0		0.00539195				0.0106809		0.00140647				0.000683527		0.00310559				0.00275103		0.00910834
	0.0128096		0				0		0.00180832				0.0102996		0.000802568				0		0				0.00494438		0.00185136
	0.00548948		0				0		0.00988142				0.0125969		0.00540958				0.000651042		0.00622776				0.00750625		0.00101163
	0.00121951		0				0.00073314		0.0072381				0.0148084		0.0003427				0.00289017		0.00179051				0.00191816		0.0131119
	0		0.00027988				0.00035894		0.0107095				0.00525131		0.00483793				0		0.00438597				0		0.0020141
	0.0133333		0				0.0005291		0.0145349				0.00937766		0				0		0.00248447				0.00097561		0.00860832
	0.00838574		0.0084181				0.00218818		0.010059				0.00652884		0.0111962				0		0.00241838				0.0060449		0.00104004
	0.010101		0.00026589				0		0				0.00765027		0				0.00203252		0.00662252				0.00165289		0
	0.0130168		0				0.00901307		0.0102334				0.00985222		0.00591216				0.00140449		0				0		0.000923361
	0		0				0.00166389		0				0.0118644		0.00710546				0.00519481		0				0.00140944		0.00122399
	0.00462107		0				0.0011274		0.00235664				0.0104822		0				0.00289645		0				0.00375335		0.00275103
	0.00274348		0				0.00277393		0.0110565				0.0151515		0.000834028				0.000646831		0.00070373				0.00265393		0
	0.00493218		0				0.00034341		0.00642123				0.00855826		0.00715649				0.00210526		0.00504125				0.00528751		0.000398089
	0.0014245		0				0		0				0.0105153		0.00734341				0.000621118		0				0		0.00191205
	0.00199203		0.00067522				0.00043573		0.00571178				0.0087241		0				0.004363		0				0.00371747		0.0103896
	0		0				0		0.00268577				0.00492611		0.00293624				0.000613121		0.000874126				0.00296209		0
	0.00362976		0.00451128				0		0				0.00154083		0				0		0.00161638				0.00262009		0.00747664
	0		0.00749674				0.000978		0				0.00498132		0.0056266				0.00172712		0.0150376				0.00324675		0.00903862
	0		0.00044683				0		0				0.00394089		0.00185598				0		0.00323276				0.00183993		0.00210793
	0.00247831		0.00686948				0		0.00055804				0.00376293		0.00574713				0.00247525		0.00494071				0		0.0032144
	0.00088652		0				0.00274223		0.00154361				0.00444939		0.00394477				0.0011655		0.000891266				0.00125156		0.00434513
	0.00948509		0				0		0.00079618				0.00362319		0.00660502				0.00251572		0				0.00154083		0.0114364
	0		0				0.00116009		0				0.000928505		0.000914913				0		0.000557103				0.000745712		0.00202225
	0		0.00055127				0.00314136		0				0.00274725		0				0.00573066		0.0013369				0.00792683		0.00637523
	0		0.00657895				0.00237906		0.00535168				0.00322581		0				0.00212014		0.00167504				0.0054816		0.000671817
	0.00862069		0.00816024				0.00195695		0				0.00125156		0.00506009				0.000914913		0				0.00744986		0.00270819
	0.00875657		0				0.00341763		0.00181653				0		0.00331345				0		0.000496032				0.0042523		0.00585137
	0.0111633		0				0.00207039		0.00089392				0.0148305		0.000890472				0.00318979		0.00476191				0.00208986		0.00337981
	0		0				0.00318471		0.00298954				0.0145414		0				0.00105485		0				0.00471698		0.0105522
	0.00241546		0.00087489				0.00123457		0				0.0134378		0.0120948				0.00246002		0.00399202				0.00156986		0.00463548
	0.00080645		0.00057208				0		0.00100503				0.01044		0.0109656				0.000969932		0.00404449				0.00305998		0.00645786
	0.00055463		0.00451264				0.00126904		0.00409556				0.0121279		0				0.000691085		0.00259202				0.00652174		0.0154015
	0.00639386		0.00644672				0.00231481		0				0.0113293		0.00656168				0		0				0.000577701		0.00726744
	0.0083877		0.00146092				0.00947867		0				0.0107656		0.00775194				0.00177305		0.000371058				0.00218341		0.00242836
	0		0.00306748				0		0.00563182				0.00985222		0.00317125				0.00353774		0				0.00241254		0.00195312
	0.00254453		0.0213904				0.00287977		0				0.00864304		0.000723327				0.00193798		0.00159744				0.00278552		0.00126689
	0.00569801		0				0.00429415		0.00481026				0.0113339		0.00358073				0		0.00111029				0.00354296		0.0028885
	0.00126743		0				0.00404624		0.0029889				0.0112254		0.0031072				0.000722543		0				0.00203562		0.00449102
	0.0121212		0.00187617				0.00888099		0.0134691				0.00778643		0.00254669				0.00439883		0.00177699				0.00232964		0
	0.00274725		0.00185014				0.00306122		0.00075301				0.00584112		0				0.00229533		0.00585106				0.00195027		0.01
	0		0.00055279				0.0017783		0.0103093				0.00530035		0				0.00160901		0.000718133				0.000684932		0.00473373
	0.0128041		0				0.00115607		0.00057208				0.00297619		0				0.00137457		0.00333556				0.0028463		0
	0.0104662		0.0032538				0.00827358		0.0146934				0.0102041		0				0.000965251		0.00171527				0.000744602		0.015684
	0.0111376		0.0127287				0.0033557		0				0.0031881		0				0.00197044		0.00227015				0.00156576		0.00170746
	0.00337838		0				0.00074906		0.00081169				0.00825688		0				0.00155039		0.000617665				0.00139535		0.0030656
	0.00614754		0				0.00316313		0.0118733				0.0112923		0				0.00191205		0.00104221				0.00197628		0.00303951
	0.00991326		0.00362319				0.00277008		0.00980829				0.0100807		0.00582454				0.00250627		0				0.0010989		0.0122526
	0.00228311		0				0		0.00558659				0.0163793		0				0		0.000643087				0.00184077		0.0130905
	0.00510204		0.00768049				0.00190597		0.0007874				0.0153005		0.00167224				0.00129955		0.00148865				0.004		0.0029656
	0		0				0		0.00102669				0.0116175		0.00418848				0		0.00113079				0.00247678		0.0034705
	0.0105062		0.0104895				0.00068027		0.0135803				0.0163934		0.00268938				0.00125786		0.000348918				0.00225479		0.0125424
	0.00143678		0				0.00332668		0.00296736				0.00606061		0				0		0.000680735				0.00157315		0.0141574
	0		0.00194175				0.00058824		0.004884				0.0109223		0				0		0.00292642				0.00373134		0.0154409
	0.00621118		0.011011				0		0.00105485				0.014975		0.00242131				0.00139535		0.00421941				0.008		0.0144404
	0.0127388		0.00327103				0		0.0084122				0.00584226		0.00161943				0.00222552		0.00116212				0.00367422		0.0086779
	0.00865266		0.0126288				0.00716332		0				0		0.00404313				0.000672495		0.00147059				0.00389864		0.00219238
	0		0				0.00345722		0.0105932				0.0147783		0.00137457				0.000632111		0.00254453				0.00419068		0.00940808
	0.002331		0				0.00681115		0				0.00574713		0				0.0026178		0.00283447				0.00516351		0.00719823
	0.0133156		0				0.0118068		0				0.00866739		0.00289855				0.00073692		0.000925926				0.00792079		0.00164069
	0		0.0052356				0		0.00628931				0.00952381		0				0.00145773		0				0.00235849		0
	0.00612745		0				0.00149031		0				0.0028463		0.00997151				0.00178253		0				0.00281294		0.00403458
	0.0100188		0.00164745				0.00175901		0.00813743				0.0112254		0				0.00323887		0				0.00423472		0.000329924
	0.0153509		0.00076687				0		0				0.00266667		0.00388349				0.00327065		0.000774593				0.00328084		0.00628338
	0.00061652		0				0		0				0.0135528		0.000645995				0.000618812		0.000829187				0.00104384		0.0218563
	0.0117096		0.0119904				0.00668338		0.00144613				0.00971817		0.00767987				0.00248756		0				0.00172265		0.000873744
	0.00131234		0.0108865				0.00292113		0.00253325				0.0113339		0				0.00668151		0				0.00867824		0
	0		0.00057571				0.00260643		0.00423729				0.00651891		0.00222387				0.00126743		0.000348311				0.0018315		0.00295144
	0.0091623		0.00161812				0.00220264		0.00172117				0.0056391		0.00190024				0.00141945		0				0.0060024		0.0018056
	0.00292826		0.00064558				0.00220426		0.00100908				0.003663		0				0.00208189		0.000865052				0.0031348		0.000434028
	0		0.00251256				0.005		0.00029691				0.00733753		0.00400891				0		0.000593824				0.00060241		0.0107023
	0		0				0.00088261		0.00255754				0		0.00286716				0.00109529		0.000492611				0.00128949		0.0133537
	0		0				0.00102197		0.00161464				0.00472144		0.00321027				0		0.00397088				0.00308642		0.00242047
	0.00705128		0.00151515				0.00936524		0.00565698				0.00997506		0				0.000760456		0.000474608				0.00326797		0.00555556
	0.0124611		0				0.00289855		0.0109223				0.00657895		0				0.000619195		0.00346821				0.00455063		0.00233236
	0		0.00923623				0.0102128		0.0108749				0.0145059		0				0		0.00275103				0.00464037		0.0122807
	0.0167264		0				0.00133869		0.00124533				0.0131579		0.00371496				0		0.000714796				0.00494071		0.00643275
	0.001321		0				0		0.00038081				0.0131868		0				0		0.00214133				0.00966184		0.0174507
	0		0.00876011				0.00456621		0.00566974				0.013256		0.00036036				0		0.00117165				0.00458926		0.00501114
	0.0147368		0.0095332				0.00076046		0.017268				0.0105093		0.0065331				0.000638162		0.00123609				0.00469484		0.0122652
	0		0				0.00102145		0.00356083				0.00818833		0.0031746				0		0.00587467				0.00242718		0.002772
	0.0169993		0				0.00094295		0.00185443				0.0113154		0.00518807				0.00316656		0.000473709				0		0.00462963
	0.00471698		0.00041789				0		0.00986012				0.0144404		0.00551724				0		0.00205339				0		0.00401875
	0.00110497		0				0.00462963		0.00352319				0.00537634		0.00459921				0.000554324		0.00145843				0.00424328		0.00133749
	0.00437956		0				0.00157729		0.00218938				0.0114942		0.0046225				0		0.00389972				0.00478469		0.0114401
	0.00585938		0				0.00207469		0.00397614				0.00966851		0.00442478				0.000701262		0.0032077				0.00716253		0.0047259
	0.00968054		0.00819224				0		0.00199442				0.00688299		0.00965018				0.000724113		0				0.00225861		0.00398633
	0.00642055		0.00032062				0.00118133		0.00218938				0.00791557		0.00296736				0		0				0.00382166		0.0113254
	0.00174825		0.00077042				0.00497203		0.00063452				0.00676437		0.000892061				0.000978474		0.00106781				0.00211715		0.00834363
	0.00255102		0				0		0.00044033				0.0106289		0.00856837				0		0.00192031				0.00569981		0.00227402
	0		0.00701944				0.00337675		0.00708818				0.00196657		0.00179662				0		0.00236035				0.00477555		0.000593824
	0.00507614		0				0.001514		0.00050787				0.0037843		0.00488699				0		0.000527426				0.0022779		0.00295733
	0.00116144		0.00135318				0.0034642		0.00477897				0.00929368		0.009342				0.00156863		0.000648088				0.00875912		0.0124964
	0.00199601		0.00062228				0.00382166		0.00196464				0.00818182		0.00504484				0.000643915		0				0.00503018		0.00402414
	0.00409836		0				0		0.00416667				0.00706033		0.00395399				0		0.00587371				0.00335893		0.00126462
	0.00704225		0				0.00348736		0.00678295				0.00488281		0.000304599				0.00240192		0.000542299				0.0101925		0.00259259
	0.00301205		0				0.0022779		0.00814111				0.00607903		0.00092393				0.00214133		0				0.00794439		0.00095057
	0		0.00076278				0.00238474		0.00406918				0.012229		0.00394997				0		0				0.00930233		0.00600919
	0.0188206		0				0.001287		0.00611413				0.00134048		0.00190355				0.00063857		0.00124301				0.00338524		0.014881
	0.00837521		0				0.00565885		0.0191505				0.0133971		0				0		0.00144509				0.00355872		0.00361485
	0.00132802		0				0.00456026		0.0150921				0.00474255		0.00273317				0		0.00204918				0.00235294		0.00763702
	0.0145985		0				0.00782779		0.0113122				0.0113065		0.00480414				0		0.00230947				0.00465357		0.00435161
	0.015163		0.00149925				0.00126103		0.00299252				0.00643087		0				0.00119761		0.00257511				0.000564016		0.00669536
	0.00455235		0				0.00138696		0.00188608				0.00815957		0.000332668				0		0				0.00122324		0.00714482
	0.00650558		0				0.00071225		0.00509091				0.0114613		0				0.00219459		0.00369549				0.00455235		0
	0.00140845		0				0.00363636		0.00058241				0.010101		0.00372671				0		0.00874891				0.00447857		0.00655977
	0.00130548		0.0127273				0.00294551		0.00931677				0.0127186		0.00976231				0.00103842		0.0022779				0.00171747		0.000553097
	0.010064		0				0.00475737		0.00337458				0.00786627		0				0		0.00188324				0.00275862		0.00435053
	0.00094787		0.00536769				0.00053879		0.00132275				0.0078329		0.00353857				0		0.00060024				0.00298507		0.00247088
	0.00131062		0				0.00228833		0.00294241				0.00347222		0				0.00214592		0.00588235				0.00197498		0.00165563
	0.00977517		0.00175439				0.00573066		0.00076687				0.00923594		0				0.00114876		0.000894454				0		0.00935979
	0.00412655		0.00125				0.00231616		0.00131984				0.00905433		0.00650524				0		0.00382775				0.00487211		0.0020145
	0		0.00136426				0.004884		0.00522508				0.00849057		0.00130605				0.000747943		0.00128123				0.006		0.0019685
	0.00312989		0.00059844				0.00451467		0.00232126				0.00269542		0.00268938				0		0				0.00172811		0.00442968
	0		0				0		0.00307535				0.00858369		0.00172861				0.000555556		0				0.00621118		0.00598086
	0		0.00223048				0.00475737		0.0067352				0.00380711		0.000385654				0.00110742		0.0020284				0.00223714		0.00782329
	0.00114416		0.00249688				0.00373533		0.00273331				0.00388098		0.000376223				0.00107585		0				0.000762195		0.00210822
	0.00142248		0				0.00277778		0.00465116				0.00841622		0.00161117				0.0017331		0.000497265				0.0043573		0.00268199
	0		0.00031358				0.00143062		0.00260926				0.00315126		0.00034002				0.00144823		0.00234467				0.00414594		0.00685518
	0.00294118		0				0.00476948		0.00993724				0.00824402		0.00109589				0.000545554		0				0.00337268		0.00231482
	0.00411523		0.00416036				0		0.00423057				0.00357143		0.000681199				0.00111173		0				0.007242		0
	0		0.0017762				0.00514933		0.00449806				0.00901713		0.00697504				0.000608273		0.001638				0.00200602		0.00417827
	0.00446429		0.00066357				0.00354925		0.00425834				0.00107181		0.00949968				0		0.000382995				0.00585137		0.00812231
	0.014572		0				0		0.00334076				0.0135528		0.000455581				0.00056243		0.00275482				0.0047142		0.00290023
	0.0181311		0				0.005		0.0146644				0.0112749		0.000693001				0.00065189		0.00180996				0.00861538		0.00269854
	0.0105263		0.00732899				0.00437158		0.00710136				0.0106796		0.000385802				0.0027972		0				0.00798935		0.00129534
	0		0				0.00167131		0.00860927				0.0107616		0.00308325				0		0.00145243				0.00554844		0.00372301
	0.00667408		0.00056915				0.00245499		0				0.0110638		0.00634921				0		0				0.00657895		0.00473
	0.00143678		0				0.00144928		0.011895				0.00171233		0.000695652				0		0.00311665				0.002574		0.0116891
	0		0				0		0.00115785				0.00398089		0.0100503				0		0.00304136				0.00358423		0.00479233
	0.00919842		0.00066534				0.0013986		0				0.00642674		0.00735294				0		0.00232693				0.00932287		0.0094851
	0		0.00075758				0.0015015		0				0.0109034		0.00261097				0.00255918		0.00833719				0.00143472		0
	0.0011325		0				0.00382609		0.00086059				0.0120968		0.00131119				0.00056243		0.00162338				0.00269784		0.00274574
	0.00823045		0.00260417				0.00296077		0.00545171				0.0142232		0.00936037				0		0.000615385				0.00801425		0.000459348
	0		0.00644522				0		0.00156006				0.012939		0.00370828				0.00134589		0.00191479				0.00684151		0.0113507
	0		0				0.00241158		0				0.0115075		0.0031746				0.000615006		0.00214133				0.00312013		0.010064
	0		0				0.00199601		0.00674536				0.0104895		0.000559597				0.0014782		0				0.00696517		0.00521879
	0.00885936		0.0049776				0.00270636		0.00238095				0.0139581		0				0.00192864		0.003544				0.00970874		0.00349873
	0		0.00160686				0		0.0104348				0.008		0				0.00107239		0.00521173				0.0103199		0.00275229
	0.00209644		0				0.00278358		0.003156				0.0150376		0.00743282				0.00111421		0				0.00222387		0.000616523
	0.0100865		0.00080939				0.0055205		0				0.0165289		0				0.00100402		0.00237342				0.00291545		0.000343643
	0.00099602		0.00063735				0.00109769		0.0032066				0.0136752		0.00397276				0		0.00160966				0.00402576		0.00137804
	0.00284091		0.0118197				0.00261952		0.00996727				0.0120087		0.000759013				0.000705716		0				0.00447427		0.00122699
	0.00060864		0				0.00461894		0.00050088				0.00854701		0.00153198				0.000568828		0				0.00757135		0.0118256
	0.0010846		0.00069881				0.00440141		0				0.0119966		0.00412436				0.000643501		0.00251572				0.00169779		0.00541516
	0.0020202		0.00052056				0.00126263		0.00161031				0.0117494		0				0		0.00252207				0.00591216		0
	0		0				0.00072516		0.0007722				0.0148392		0				0.000710227		0.0060698				0.00228833		0.00296004
	0.00758725		0.00810612				0.00648649		0.00345662				0.0127898		0.00104058				0		0.0015015				0.00476644		0.0110092
	0		0				0.00653595		0.00137804				0.00922874		0.00468883				0.00193237		0.00639204				0.00393258		0.000844238
	0.00058241		0.00223214				0.00094877		0.00661339				0.0060698		0.000640615				0		0.000977836				0.00371978		0
	0.0079096		0.00189215				0.00371058		0.0161663				0.0141066		0.00311769				0.00130039		0				0.00365764		0.00226449
	0		0.00891127				0.0023511		0.00028257				0.0103321		0.00312283				0		0				0.000596659		0.00365344
	0.00182482		0.00042635				0.00137678		0.00050327				0.00829646		0				0		0.00251467				0.00755287		0.00105374
	0		0				0.00323887		0.00233281				0.00970874		0.00064433				0.00145666		0.000909918				0.00269906		0.00432339
	0.00564972		0				0.00079554		0				0.00740741		0.00454133				0		0				0.00116347		0.0117734
	0.00229621		0				0		0				0.0103935		0.00792079				0.00243902		0				0.00255428		0
	0.00342857		0.0010699				0.00194553		0.00037693				0.0148258		0				0.0019685		0.00422535				0.00276753		0.00271186
	0.00343643		0				0.00095057		0.00125408				0.00607903		0.00537222				0.000590319		0.00397772				0.00290529		0.00119832
	0.00121212		0.00401204				0.00095057		0.0113282				0.00794913		0.00107527				0		0				0.00249532		0.00135318
	0.001		0.0014556				0.00203562		0.00154242				0.00746966		0.00125786				0		0				0.00195312		0.0117247
	0.00309598		0.010632				0.00231214		0				0.0037843		0				0.000438596		0.00230947				0.00400802		0
	0.00790514		0				0.00423729		0.00137804				0.00290698		0				0.000651466		0.00363448				0.00397772		0.00587173
	0		0.00133869				0.00325468		0.00273823				0.00746775		0.000506073				0.00156495		0.00346535				0.00913242		0.00330578
	0		0.00060533				0.00070423		0				0.00938478		0.00679561				0		0				0.00128041		0
	0.00336134		0				0.00408998		0.00195313				0.00801749		0.000396825				0.00131839		0				0.00434153		0.00178998
	0		0.00158983				0.00266845		0.00039002				0.0079646		0				0		0				0.00209497		0
	0.00547945		0.00085106				0.00378788		0.00109051				0.0128713		0.00765607				0.00103199		0.00239808				0.00559284		0
	0.00092593		0				0.00304183		0.0181171				0.0113835		0.00612245				0.0030175		0				0.00152672		0
	0.00189036		0.00263158				0.00223547		0.0116853				0.0117541		0.00973631				0		0.002106				0.00255918		0
	0.0145985		0				0.00153925		0.00516796				0.00829493		0.00647249				0.00156128		0.00194363				0.00283286		0
	0.00823529		0				0.00067797		0.00249377				0.00827206		0.000633513				0		0.00277162				0.00394945		0.0019305
	0.0119582		0.00083126				0.00218341		0.0170604				0.0105721		0				0		0.000386399				0.00302847		0
	0.00096712		0.00095602				0		0.00286624				0.0114869		0.000388048				0.000801925		0				0.0030581		0
	0.00547196		0.00206754				0		0.012766				0.0105263		0				0		0				0.00252738		0
	0.00143678		0.00112867				0		0.00482759				0.00609292		0				0.00137363		0				0.00182039		0.000542005
	0		0.00089206				0.00195185		0.0053528				0.0132827		0.000337154				0.000708717		0.000616903				0.00373134		0.00567913
	0		0				0.00169492		0.00939496				0.00110988		0				0.00159067		0.000492126				0.00235849		0.00227359
	0.00073314		0				0.00186567		0.0108401				0.0100784		0.000761325				0		0.0014245				0.00211416		0.00607112
	0.00246914		0.00041102				0.00394144		0				0.0127796		0.00952003				0		0.000877963				0.00241546		0.00115964
	0.0104265		0				0.0006734		0.0015748				0.0131234		0.011985				0.00502934		0.00194932				0		0
	0		0.0114873				0.00284225		0.00608045				0.0077821		0				0.00207684		0.00118483				0.00251256		0.00952793
	0.00865052		0				0.00394218		0.00310209				0.004914		0.00613968				0.00388802		0				0.00431965		0.00260078
	0		0.00020768				0.00123305		0.00839092				0.0118624		0.0127467				0		0.00319149				0.000454752		0
	0.00154083		0				0.00055928		0.00615114				0.0057995		0				0		0.00404177				0.00652174		0
	0.00587803		0.0010661				0.00068918		0.00875274				0.00303337		0.00496894				0.00534442		0.000365898				0.0049456		0.000980873
	0.0010142		0.00481541				0		0.00529355				0.0113032		0.00394588				0.0039604		0				0.00466563		0
	0.0081864		0				0		0.00177936				0.0101781		0				0.00170648		0.00724329				0.00628931		0.000951475
	0.00608273		0				0.0016247		0.0149762				0.00568182		0				0.000603865		0.00394477				0.00657895		0
	0.0150273		0.0155894				0.00088339		0.0122024				0.00319489		0				0.00109409		0				0.00425532		0.00145138
	0.001998		0.00811993				0.00171723		0.00844704				0.00776197		0.000353107				0.00300526		0.00117199				0.00157604		0.00364166
	0.00925926		0.00076046				0		0.00159574				0.00263852		0				0		0.000638162				0.00399202		0
	0.00190476		0.00143678				0.00101317		0.00321113				0.00956522		0.00249273				0.00207612		0				0.00280374		0.0076555
	0.001443		0				0.00135318		0				0.0131086		0.0051344				0.00223839		0				0.00288184		0.0126652
	0.00136426		0.00993377				0		0.00097752				0.00757576		0.0039968				0.00420926		0.00140056				0.00445293		0
	0		0				0		0.00124301				0.0127576		0.00376412				0.000859107		0.00160359				0.00110132		0.00186741
	0.00276243		0				0		0				0.00494777		0.00273758				0.001386		0.00676183				0.00218818		0.00141978
	0.00221729		0				0.00065703		0.00528302				0.00672646		0.00131234				0.00286944		0.00189036				0.00568182		0.00123993
	0.00085397		0.000693				0.00487013		0.00198735				0		0.00504626				0.00097371		0.00548523				0		0.00106895
	0.00670017		0.00061614				0		0.00047687				0.0041841		0.00451213				0.00175131		0				0.00194301		0.00859907
	0.0015361		0				0.00185874		0.00087108				0.000929368		0				0.00212766		0				0.000426439		0.00487211
	0.00163399		0				0.00163934		0.0051458				0.00105932		0.00465929				0.00147384		0.00730594				0.00607287		0.0119947
	0.00151745		0				0.00200803		0.00101317				0.00311139		0.00074129				0		0.00124108				0.000447427		0
	0.00097752		0				0.00191755		0.00762195				0.0127462		0.000356379				0		0.000487567				0.0054615		0
	0.00600343		0				0.00236593		0.00258131				0.00892857		0.0049505				0		0				0.00233427		0.000822368
	0.00367647		0.00056243				0		0.00825083				0.00772201		0.00105485				0.00066357		0.00164677				0.0014881		0.00414938
	0.0065189		0.00076746				0.00087108		0.0030303				0.00951626		0				0.000722543		0				0.00549828		0.00211353
	0.003		0.00053763				0.00217391		0.00316256				0.0111554		0.000748783				0.000783085		0.00549928				0.00775194		0.00698487
	0		0.00128123				0.00377358		0.0114988				0.00469484		0.000981354				0.000735024		0.00175541				0.00253165		0.0023301
	0		0.00125945				0		0.0128072				0.00224719		0.00130378				0.00166945		0				0.000543774		0
	0.00417973		0.00160643				0.00397219		0.0025718				0.013535		0.00206356				0.000807754		0.000801282				0.00406268		0.00163399
	0		0.0010983				0.00110865		0.00367647				0.00821918		0				0.00317712		0.000999001				0.00448766		0
	0.00217865		0				0.00216763		0.00316456				0.0106157		0.000841043				0.00288462		0.000393082				0.000796813		0
	0.00803674		0.00342027				0.00098135		0.00174672				0.0123099		0.000404531				0.000761035		0.000487805				0		0.0100056
	0.00296736		0.00154959				0.00312012		0.00165198				0.00275862		0				0.00170358		0.000734754				0.00402253		0.00309502
	0.00779221		0				0		0.00057438				0.0103004		0.00389358				0.0058997		0.00100402				0.0029656		0.00817308
	0.00853485		0				0.00315956		0.00405327				0.00394867		0				0.000698324		0.00163132				0.00258844		0.00483092
	0.00098522		0				0.00069204		0.00035575				0.00954198		0.00377249				0		0.00210194				0.00149925		0.00287632
	0.00584307		0				0.00119332		0.00452646				0.00900901		0				0.00490196		0.000789266				0		0.0149565
	0.00270758		0				0.00340136		0.00305523				0.0101857		0.000320513				0.000630915		0.00467602				0.00487465		0
	0.0134804		0				0.00079428		0.00755322				0.00543478		0.0014828				0.00143575		0.000720461				0.00254777		0
	0.00241546		0				0.00065617		0.00719856				0.00803958		0				0.000935454		0.0117316				0.00350385		0.00263158
	0.00131752		0.00374933				0.00074405		0.00183486				0.0156062		0.00430464				0.00230548		0.00156413				0.00496806		0.0118881
	0.00223464		0				0.00104548		0				0.0063857		0.00214938				0.00314465		0.00111359				0		0.00832838
	0.0155211		0				0.00192678		0.00331492				0.0107884		0.00369997				0.00348028		0.000797448				0.00251256		0.00223547
	0.00130719		0.0101781				0.00213106		0.00204499				0.00966962		0.00246914				0		0.0012747				0.00223464		0.00786673
	0.00169492		0				0.00240385		0.00510204				0.00826446		0.00176367				0.000464253		0.00461409				0.00212314		0.00589391
	0		0				0.00416667		0.00070872				0.00242131		0.00688705				0.000909918		0.00501074				0.00414938		0.00640797
	0		0				0.00334821		0.00268908				0.00642398		0.000557414				0.001998		0.00150754				0.00405515		0
	0.00118203		0				0.00268276		0.00554017				0.00915903		0.0019305				0.00077821		0.000481464				0.00438383		0.00212164
	0.00044783		0.00129422				0.00275482		0.00521548				0.00822669		0.00610501				0.00069979		0.00628437				0.00419413		0.00917431
	0.00352734		0				0		0				0.00727032		0				0.002457		0.000727273				0.00230415		0
	0.00332594		0				0.00307692		0.00140095				0.005		0.00593912				0.0023753		0.00265252				0.00368189		0
	0.00280636		0.00059785				0.00104603		0				0.0101652		0.00280899				0		0.0166205				0.00527797		0.00539195
	0.00073314		0				0.00159872		0.00664164				0.0109409		0.01314				0		0				0.00267201		0.00723809
	0.0116525		0				0.00050556		0.00766773				0.00939986		0				0.00718778		0.000813339				0.00359389		0.0102334
	0		0				0.00102669		0.00488759				0.00608108		0.00302115				0.00119474		0.000463607				0.00412007		0.00235664
	0.00695322		0.00777047				0		0.00409836				0.00373692		0.00863309				0.00151515		0.000710732				0.00265076		0.00154361
	0.00496689		0				0.00205339		0.00332384				0		0				0.00262123		0.0136392				0.000743494		0
	0		0				0.00642674		0.00378469				0.00968784		0.00824402				0.00426439		0.0051716				0.00326531		0.00535168
	0.0152733		0				0.00073638		0				0.0140845		0.00175809				0.00160772		0				0.00803674		0.00181653
	0.00173611		0.00075415				0		0.00726496				0.00424328		0.00556715				0.0008726		0				0.00378788		0
	0.00712831		0				0.00140449		0.00613497				0.00404531		0.00308008				0.00152207		0.000594884				0.00372671		0.00409556
	0.00265781		0				0.00058005		0				0.011583		0.00263043				0.000854701		0.000450248				0.0043956		0.00481026
	0.017199		0.00070771				0		0.00295683				0.0128205		0				0		0				0.00526778		0.0029889
	0		0				0		0.00447227				0.0115761		0				0.00297177		0				0.00416171		0.0134691
	0.00304878		0				0.00058617		0.00865426				0.0126156		0.000948317				0.00357568		0.000473485				0.0104089		0.000753012
	0.00206825		0				0		0.0141403				0.0108949		0				0.000958773		0				0.00584112		0.0103093
	0.00693756		0				0		0.0112319				0.016129		0.00635209				0		0				0.00491573		0.0146934
	0		0				0.00298285		0.00583279				0.0120676		0				0.00334928		0				0.00939457		0.00980829
	0		0				0.00048379		0.00104221				0.0149606		0.00179856				0.00235479		0.00159744				0.00661626		0.00102669
	0		0.00646831				0		0.00229095				0.0070922		0.000691324				0.0018622		0.000548546				0.00579039		0.00253325
	0.00645624		0				0.00451904		0.00182815				0.00826446		0.00384123				0.00136986		0.000843882				0.00857318		0.0109223
	0.0116009		0.0118236				0.00397772		0.0122121				0.00557103		0				0.0014652		0				0.00359066		0.00356083
	0.00735294		0.00179695				0.00793651		0.0013624				0.00941177		0				0.00129618		0.00106157				0.00282805		0.00352319
	0		0.00630915				0.00173461		0.00631413				0.00370542		0.00138313				0.001693		0.00236967				0.00763359		0.000634518
	0.00977517		0				0.00065488		0.00569152				0.0131783		0				0.00214133		0.0037843				0.00842515		0.00678295
	0		0.00043103				0.00130947		0.00043975				0.00582242		0.000340599				0.00202225		0				0.00408497		0.00814111
	0.00255102		0.0092564				0.00171821		0.00040048				0.0120153		0.00134183				0.00226655		0.00857143				0.0062182		0.00294241
	0.00168919		0.00653595				0.00182083		0.00175747				0.00735294		0.00717103				0.00173511		0.00835476				0.00116754		0.000766871
	0		0.0143149				0		0.00168824				0.00894309		0				0.00401069		0.00607164				0.00940734		0.00307535
	0.0160372		0				0.00065317		0.0189357				0.00501253		0				0.00171233		0.00254237				0.00855188		0.0146644
	0.00738916		0				0.00082034		0.00318218				0.00849257		0				0.00210084		0.00141443				0.00490196		0.00860927
	0.00260078		0.00791236				0.00088028		0.0151091				0.0119149		0.00509005				0.00208478		0.00213675				0.00369549		0.0161663
	0.0018018		0				0.00134771		0.0112241				0.0066335		0				0.00227101		0.00291829				0.00766871		0.00939496
	0		0.00250941				0.00074683		0.00227273				0.00303721		0.00965601				0		0.00122399				0.00331126		0.00839092
	0		0				0.004		0				0.0065312		0				0.000931099		0.000618812				0.0080402		0.00159574
	0		0.00043141				0.00165563		0.00049975				0.00964067		0				0.0018622		0.00120773				0.000420875		0
	0.00130378		0				0.00223214		0.00087108				0.00912052		0.00208261				0.00420673		0				0		0.00762195
	0.0139459		0.0145538				0.00058582		0.00106496				0.00628931		0.00818554				0.00132714		0				0.00250627		0.00258131
	0.00199203		0				0		0.00447678				0.00629921		0.00176616				0.00162734		0.00292184				0.00695322		0.00825082
	0		0				0		0.00998424				0.00111607		0.0121418				0		0.000404858				0.00577478		0.0114988
	0.00825959		0.00142248				0.00059559		0.00699746				0.00144823		0.0020436				0.000802568		0.00165837				0.00489853		0.00367647
	0.00137174		0.00115207				0.000998		0.00323102				0.00319489		0.00280374				0.00251889		0.00318471				0.00324465		0.00140095
	0.00170648		0				0		0.00134048				0.00873362		0.011708				0.00482426		0				0.00526712		0
	0.0086741		0				0		0.0135521				0.00394477		0				0.00317965		0.0105308				0.00490998		0.00664164
	0.00240096		0				0.00411184		0.00130719				0.00912863		0				0.00106838		0				0.00315457		0.00488759
	0.00149701		0				0.00242131		0.00406504				0.009		0				0.00167224		0				0.00155039		0.00726496
	0.0176423		0				0		0.0119181				0.0113935		0.00339559				0.00292398		0.00139082				0.00384615		0.00865426
	0.0167993		0.00127714				0.00212314		0.00765184				0.00875486		0.00603401				0		0				0.00608519		0.0141403
	0.00144718		0				0.00160772		0				0.0125975		0.00238001				0.00142857		0				0.00304414		0.00583279
	0.00128535		0.00079777				0		0.00097513				0.00936914		0				0.00446097		0.0042796				0.00905563		0.0122121
	0		0				0.00142653		0.0011789				0.0148291		0.00532688				0.00411523		0.00498132				0.00511945		0.000400481
	0.00424929		0.0013986				0		0.0105597				0.00557621		0				0.00139082		0.000623441				0.00533808		0.00168824
	0.00291121		0				0		0.00392157				0.00164069		0.0014477				0.00234467		0.000918274				0.00390843		0.0189357
	0		0				0		0.00145419				0.00854701		0				0.00544959		0				0.00390625		0.0151091
	0.00437318		0				0.00156006		0.00293333				0.0103004		0.000266383				0.00870647		0.000403551				0.00341686		0.0112241
	0.00836551		0				0		0.00999063				0.00854037		0				0.00386997		0.0033289				0.00362845		0.00087108
	0		0				0.00059559		0.00608343				0.00165563		0.000677966				0.00249377		0.00185185				0.00280899		0.00998423
	0		0				0		0.00242797				0.000815661		0.00333194				0.000867303		0				0.00494827		0.00699745
	0.00395778		0.00097561				0.00347826		0.00646388				0.00551471		0.00641319				0		0.00307692				0.00484966		0.0119181
	0.0133001		0.00626305				0.00047483		0.0029092				0.0149961		0.00309693				0.00263389		0				0.00584416		0.00765184
	0.00657895		0.00723428				0.0023511		0.0175112				0.0067659		0.00331126				0.00178253		0.000537924				0.00519931		0.0011789
	0		0.0035947				0.00060606		0.00069565				0.00982801		0				0.00314795		0.00106496				0.00358056		0.00293333
	0.00141443		0.00183486				0.00438596		0.00239006				0.0119658		0				0.0012158		0				0.00194175		0.00999063
	0.00309598		0.00057637				0.00398142		0.00250156				0.001998		0.00639819				0.00339751		0				0.00634391		0.00608343
	0.0115037		0.00048852				0.00285036		0				0.00507614		0				0		0				0.0034904		0.00646388
	0.00276817		0				0		0.0012815				0.0110999		0.00507786				0.00115075		0				0.00681302		0.0175112
	0.0104575		0				0		0				0.0099728		0.00161186				0.00184957		0				0.00727935		0
	0.00117233		0				0.00128866		0.00390625				0.0134745		0.00178317				0.00164069		0				0.00993378		0.0150031
	0.00129702		0				0.00285442		0.0150031				0.0085796		0				0		0.00259202				0.00470465		0.00747608
	0.0119761		0				0		0				0.00715308		0.00201207				0.0090312		0.00157295				0.00583942		0.0123991
	0.00344037		0.00054142				0		0.00239091				0.00892061		0.0142441				0		0.00172216				0.00489716		0.00747149
	0.00855826		0				0		0.00149701				0.00973783		0.00450225				0.00212766		0.00395034				0.00706991		0.000548095
	0.00245399		0				0.00379267		0.00747608				0.0104039		0				0.00435866		0				0.00423953		0.00759975
	0.00442478		0				0.00444198		0.0123991				0.0114449		0.0023678				0.000994036		0				0.00141044		0.0117176
	0.00197239		0				0.00305577		0.00747149				0.00935374		0				0.000743494		0				0.00584795		0.00272926
	0.0140306		0.00748503				0.00229358		0.00048473				0.00322997		0.0057848				0.00157109		0				0.00379507		0.00796964
	0		0.00056022				0.00100503		0.00117096				0.00743243		0.00602208				0.00383436		0.000662691				0.00476947		0.00804215
	0		0				0.00092336		0.00176056				0.000914077		0.0110565				0.00471254		0				0.00507246		0
	0.00955414		0				0.00069638		0.0005481				0.0078637		0.000646621				0.00487013		0.00223642				0.00531632		0.00195236
	0		0				0.00313087		0.00093429				0		0.000852152				0.00250627		0				0.00331126		0.00461095
	0.00186567		0				0.00140647		0.00314541				0.0107349		0				0		0.000688705				0.00204221		0.00824687
	0.00308166		0				0.00135044		0.00149825				0.0120096		0				0.00808625		0.00111857				0.00311526		0.0159363
	0		0.00208044				0.00222883		0.00206718				0.00238663		0.0111411				0		0.000672948				0.00347463		0.000760456
	0.00117371		0.00107009				0		0.00759975				0.00929054		0.00920245				0.00407886		0				0.00494234		0
	0.00344234		0.00542594				0.00112931		0.0042061				0.0142744		0.000333222				0.0044405		0.000327225				0.00405405		0.00992471
	0.00685602		0.00135227				0.002331		0.00154453				0.0127694		0.00635173				0		0.00131579				0.00541191		0.00392817
	0.0033557		0				0.00126103		0.00929752				0.00990099		0.00235433				0.00294406		0.000881057				0.003125		0.0128251
	0.00193798		0				0.00138793		0				0.0115044		0.00120968				0.0015949		0.00101317				0.00858779		0.00684931
	0.00260756		0				0.00073475		0.0072314				0.0128825		0				0.00229358		0				0.00573066		0.000474158
	0.00703235		0				0.00175593		0				0.0103093		0.000834028				0.00214286		0.00171527				0.00652316		0.00095057
	0		0				0.00081699		0.00131752				0.0142022		0				0.001443		0.00162404				0.0053681		0.000862441
	0.0015361		0				0		0.00061996				0.0150235		0.00112454				0.00249377		0				0.002079		0.0110924
	0.00337268		0.0005305				0.00068074		0.00878477				0.00378788		0.00142045				0.00326584		0.0017585				0.00650054		0.00562771
	0.0125241		0.00651112				0		0.0117176				0.0045819		0				0.00200803		0				0.00439024		0.00200642
	0		0				0		0.00272926				0.0129199		0				0		0				0.00732601		0.0082292
	0.00245399		0				0.00289017		0.00049735				0.00436681		0.000303398				0.00412655		0				0.00417827		0.00205931
	0.00981873		0.00143678				0		0.00796964				0.0039801		0.00902062				0.00126422		0				0.00229226		0
	0.020649		0				0		0.00804215				0.0109034		0.00433996				0.00297619		0.00103734				0.0037244		0.00653595
	0.00205339		0				0		0.00392413				0.00290135		0.00428725				0		0				0.00171233		0.0127932
	0.0106477		0.00051099				0.00059137		0.00107797				0.00574713		0				0.003406		0.000978474				0.00572246		0.00141143
	0.00407609		0.00294985				0.00508044		0.00174672				0.00897308		0.00190749				0.00375375		0.0010352				0.0086881		0.00767918
	0.0153949		0				0.0019698		0				0.00535578		0.00849335				0.000757002		0.00103164				0.00630915		0.000545554
	0.00244499		0				0.00057013		0				0.0109569		0.00438301				0.00129366		0.00829384				0.00308642		0.00575409
	0.00180343		0.00059595				0.00123993		0.00245298				0.00733823		0.00252781				0.00127959		0.00270819				0.00400146		0.0101822
	0.00127877		0.00852273				0.00320171		0				0.00967118		0.00768668				0.00374532		0.00831601				0.0015275		0.015055
	0		0.00021763				0.00285307		0.00195236				0.0133588		0.00274914				0.00412371		0				0		0.0128205
	0.0135558		0				0.00072516		0.0010582				0.0119403		0.0046729				0		0				0.00654129		0.00361991
	0.00693642		0.00025088				0.00098814		0				0.0124224		0.003046				0.00271248		0				0.00227376		0.00195771
	0.0025413		0				0.00403769		0.00126743				0.0159176		0				0.00510986		0				0.00329308		0.00588439
	0		0.00101626				0.00094787		0.0121409				0.00849057		0.00458265				0.00908403		0.00102934				0.00234742		0.00141593
	0.0060241		0.00053447				0		0.00554017				0.014197		0.00564744				0.00308642		0.00447427				0.00322432		0.00229659
	0.00314136		0				0		0.00056243				0.0119904		0				0.00506512		0.00354767				0.0037843		0.000558659
	0.00639535		0.0023753				0		0.00069013				0.0107692		0.00393701				0.00341297		0.00176056				0.00213371		0.00359281
	0		0.00952381				0.00098232		0				0.00492611		0.00402253				0.0056338		0.00169205				0.00469208		0.0148331
	0.0114247		0.0169252				0.00032776		0.00052247				0.0113636		0.00449775				0.00703235		0.00116414				0.00337458		0.015224
	0.00219058		0.00146413				0.00502513		0.00033755				0.00126743		0.000332116				0.00716332		0				0.00472016		0.00434783
	0.00505051		0				0.00229753		0.00844595				0.00961539		0.000523013				0.00636943		0.00258844				0.00307929		0.0115372
	0.0040107		0				0		0.00461095				0.00791235		0.00275735				0.00355872		0.000481696				0		0.0116777
	0.0155678		0.00047687				0		0.00824687				0.00808314		0.00158667				0.00692384		0.00709849				0.00476569		0.0126183
	0.00941423		0.00614574				0.00207182		0.00092336				0.0112631		0				0.00572831		0				0.00439239		0.000569152
	0.00434153		0.00146199				0		0.00058893				0.00988593		0.00348606				0.00318471		0.00112803				0.00150263		0.00719425
	0.00182315		0				0		0				0.000906618		0				0.0109718		0				0.00478469		0.00886263
	0.00094518		0				0.00063371		0.00110619				0.00799289		0.00555556				0.00499168		0.000376081				0.0112936		0.000944287
	0.013468		0				0.00287687		0.0159362				0.00451467		0.00274067				0.00252738		0.00273011				0.00684411		0.000670241
	0.00198807		0.00099404				0.00082508		0.00076046				0.00795756		0.00886382				0.00480769		0				0.00495458		0.00545554
	0.001221		0.0011655				0		0				0.00697472		0				0.00591716		0				0.00788955		0
	0.00113379		0				0.00101833		0				0.00881834		0.000787402				0.00203459		0.000971345				0.00471698		0.000521376
	0.0035461		0				0.00220426		0.0155885				0.00856164		0				0		0				0.00475624		0.00318471
	0.00111732		0				0.001619		0.00992471				0.00792752		0				0.0034662		0.00101215				0.00544617		0.0128825
	0.00176678		0				0.00106383		0.00392817				0.00469043		0				0.00123609		0.000862069				0.00102459		0.004
	0.00671892		0				0.00067522		0.0128251				0.00655499		0				0.00464037		0				0.00345722		0.00140713
	0.0069808		0				0		0.00684932				0.00214362		0				0.00176574		0.00047081				0.00271739		0.00292612
	0		0.00413223				0		0.00047416				0.00976562		0.000559284				0.00123305		0				0.0160226		0.00049334
	0		0.00073801				0		0.00800915				0.00349162		0				0.000700771		0.00217234				0.00343249		0.00949797
	0.0109489		0.00093023				0		0.00260191				0		0.000343525				0.00197433		0.00173812				0.0104895		0.00341131
	0.00155521		0				0		0.00095057				0.00546448		0.00989011				0		0.00043573				0.00594228		0.0109558
	0		0				0.00118343		0				0.0117021		0				0.00429448		0				0.0059952		0
	0.00650195		0.00728155				0.00281294		0				0.0153483		0.00396152				0.00259909		0				0.00512445		0.00507246
	0.00285307		0.00134862				0		0.00056721				0.0134288		0.0132576				0		0				0.00795107		0.010274
	0.00130208		0.00981997				0.00181488		0.00329281				0		0.00257649				0.00296736		0.00183262				0.00398724		0.00366569
	0.0102354		0.00370028				0		0.00495338				0.01		0.00176471				0.000670241		0				0.0020141		0.00212134
	0		0.0145454				0.00086655		0.0151374				0.00770077		0				0.00626468		0.00119617				0.00372578		0
	0.00149477		0				0.00087873		0.00649913				0.00706436		0.00502344				0.00395257		0.000892061				0.00726552		0
	0		0				0		0.00039448				0.0120968		0				0		0.000886132				0.00498891		0.00204415
	0.00776053		0.00608766				0		0				0.00672948		0.00541272				0.00265957		0.00113636				0.0034227		0.00556715
	0		0				0		0.00655022				0.0088574		0.013485				0.00208044		0.00218341				0.0075188		0
	0.00235294		0.00160342				0		0.00052687				0		0.0015444				0.00227963		0				0.005386		0
	0		0.00129199				0.00089888		0.00237389				0.0111016		0.00436681				0.008		0.00226886				0.00134048		0.00813835
	0		0				0.00067159		0.00534188				0.00550055		0				0.00406091		0.000763359				0.00127714		0.00358995
	0.0136488		0				0		0.00086244				0.00989209		0.00301023				0.00227963		0.00567823				0.00388242		0
	0.00072622		0				0.00202566		0.00677201				0.0019084		0				0.00168067		0				0.00670578		0.00156495
	0.00152672		0.010925				0.00120265		0.0112782				0.0102941		0.00192086				0.00627353		0.0023175				0.00817236		0.00197336
	0.00843882		0				0		0.00272331				0.0066778						0.00465839		0.00700701				0.00899743		0
	0.00121951		0.00143575				0		0.00161068				0.0103093						0.000572738		0.00441696				0.005		0.00174672
	0.00493421		0				0		0.0110924				0.00342466						0		0				0.00490497		0.00191847
	0		0.00068871				0.0006435		0.00551398				0.00409277						0.0021978		0.00149031				0.00361011		0.00620797
	0.00122249		0				0		0.0127501				0.0129604						0.00328587		0.00110865				0.00723982		0
	0		0.00818777				0		0.00415677				0.0062724						0.00170358		0.00655738				0.00448431		0.00133245
	0.0114035		0				0		0.00562771				0.0118397						0.00157978		0.000547645				0.00236035		0.0029873
	0		0				0.00049751		0.003663				0.0166251						0.00405186		0.00267648				0.00172712		0.00504767
	0		0.00356888				0		0.00046253				0.00645757						0.000557103		0.00389408				0.00671892		0.00452489
	0.00991736		0.00093633				0		0.00200642				0.0101351						0.00441826		0.00555556				0.00347625		0
	0.00468019		0				0.00331126		0.00057176				0.00740741						0.00226501		0.00155642				0.0013844		0.0038432
	0		0				0.00130293		0.00129255				0.0119048						0.00288184		0				0.000643915		0.00361337
	0.00842359		0				0.00065963		0.0082292				0.0141143						0.000649773		0				0.00459242		0
	0.00155763		0.0006215				0.00222222		0.00205931				0.00585651						0		0.000401606				0.00644238		0.00100351
	0.00286862		0				0		0.00048544				0.0151188						0.002185		0.0025974				0.00343171		0.00126502
	0.00123153		0.00757576				0.00375657		0				0.0035503						0.00200803		0.00113636				0.00478469		0.0020816
	0		0				0		0.00094697				0.00198413						0.00132979		0.00509338				0.00596303		0.00206954
	0.00662252		0				0		0.00036232				0.00390625						0.00232558		0.00340136				0.0032538		0.00210526
	0.00214823		0.00312767				0.00091617		0.0106897				0.00475059						0.000690608		0.00746269				0.00278707		0.00154162
	0		0				0.00186916		0				0.0149912						0.00284091		0.00128041				0.00220913		0.00430749
	0.0108077		0				0		0				0.00614574						0		0.00377715				0.0102857		0.00983965
	0.0049505		0.00302755				0		0				0.00782609						0.00155039		0.00325945				0.00396301		0.0146879
	0		0				0.00089047		0				0.00686499						0.00421496		0.00126064				0.00324465		0.011994
	0.00380849		0.00112024				0		0.00225734				0.00958904						0		0.00147145				0.00382044		0.018162
	0.00520156		0				0		0				0.00930954						0.00153846		0.00178412				0.00321543		0.00494743
	0.00193424		0.00033156				0		0.00120385				0.00342759						0.00276498		0.00325309				0.00327439		0.0100541
	0		0				0		0.00640404				0.00617829						0		0.00664452				0.00184502		0.00224299
	0		0				0.00116279		0.00188253				0.00815851						0.00218579		0.00396629				0.00348675		0.0075
	0.00216138		0.0002791				0		0.00928074				0.00689655						0.000716846		0.00325203				0.00271986		0.000538503
	0		0.00047059				0.00106781		0				0.00705467						0.000868056		0.0179919				0.00275672		0.00893855
	0.00840336		0				0		0.00653595				0.010628						0.0057971		0.00127388				0.00380228		0.00906555
	0.00158983		0				0.00837209		0.00853971				0.00839552						0		0.0151415				0		0.0128571
	0		0.0190095				0		0.0127932				0.00433526						0.00562701		0.0127202				0.0039267		0.00751566
	0		0.0113142				0.00091241		0				0.00840336						0		0.000919118				0.0016129		0.00814111
	0.0125969		0				0		0.00141143				0						0		0.00366636				0.00357782		0
	0.00727651		0.015942				0.00458716		0.00443787				0.00350467						0.00163532		0.00237248				0.00702106		0.00164609
	0		0				0		0.00767918				0.0123566						0		0				0.0030303		0.006
	0		0.00698487				0.00090253		0.00093721				0.00776914						0		0.00284293				0.00567859		0.014975
	0.00321543		0				0		0.00065789				0.00911854						0.00562852		0.00472973				0.00412979		0.00329489
	0.00867052		0.0148699				0.00347222		0				0.0184874						0.00477042		0.0030785				0.00243309		0.00657318
	0.00191205		0				0		0.00327869				0.0106667						0.00225225		0.00456969				0.0040253		0.00993542
	0.00169205		0.0101194				0.0007326		0.00105263				0.0162811						0.00323276		0.00572738				0.00437105		0.00134108
	0.00120773		0.0160413				0.00109589		0.00054555				0.012299						0		0.00059312				0.0031211		0.00639163
	0		0				0.00129366		0.00575409				0.0187824						0.00082713		0.00110497				0.0042508		0.0178744
	0.00949914		0.00126476				0.00154083		0				0.00477707						0.000600601		0.000439947				0.00347222		0.00662252
	0		0.00064309				0.00207182		0.00654372				0.0162679						0.00343643		0				0.00717949		0
	0.00237248		0.00199005				0.00414365		0.00495225				0.00193611						0		0				0.00938967		0
	0.00387597		0				0.00616197		0.0101822				0.00426986						0.00247321		0.00696594				0.0057947		0
	0		0				0		0.00213789				0.0102041						0.000816993		0.00136799				0.00909727		0.00271924
	0.00437318		0				0.00066979		0.0074531				0.00767544						0.00501253		0.000498504				0		0.0122111
	0		0.0019802				0.00124069		0.0015674				0.0015528						0.00185357		0.00107354				0.00447928		0.00160128
	0.00099305		0.00089286				0.00276753		0.00092894				0.00817996						0.00262697		0.0030326				0		0.00444444
	0.00310318		0.00086505				0.0017094		0.00234412				0.00966702						0.00259516		0.000534759				0.00150301		0.00555727
	0.0110803		0.00045188				0.00065232		0.00282793				0.00925926						0		0.00114416				0.00531915		0
	0.00237248		0.0113281				0		0.00192215				0.010158						0.00110132		0.00255624				0.00344037		0.00297128
	0.001		0				0.00262009		0.00162075				0.00884956						0.0030581		0.000577701				0.00086881		0
	0.0109991		0				0		0.00542571				0.00890869						0.00536913		0				0.00536673		0
	0.00199203		0				0.00169348		0.0168213				0.0095057						0.000979432		0				0.00538161		0.00534499
	0.00634249		0				0.0013245		0.015055				0.00867052						0.00191388		0.0006035				0.00291121		0.00127959
	0.00645995		0.00271739				0		0.0128205				0.0115053						0.0021645		0.00225734				0		0.0153269
	0.00123457		0.00072046				0.00362319		0.00439947				0.0027959						0.000894454		0.00179856				0.00379027		0.00134499
	0.0043956		0				0.0010929		0.0045977				0.00948367						0.00593723		0.00178998				0.00694847		0.013836
	0		0.00096386				0		0.0017094				0.00514403						0.00410678		0.000715308				0.00307456		0
	0		0.00589159				0		0.00558659				0.00669145						0.00201884		0.00120773				0.00457143		0.0181743
	0		0.00463423				0		0.00361991				0.000735294						0.00158353		0				0.00472973		0.0152896
	0		0				0.00303582		0.00195771				0.0120968						0.00461184		0.00225394				0.00242277		0.00956522
	0.00133333		0.00260708				0		0.0037594				0.00997009						0.00114679		0.0057929				0.00889878		0.00293446
	0.00839329		0.00111235				0		0.00212585				0.00921053						0		0.000737463				0.00515464		0.00586081
	0.00363636		0				0		0.00588439				0.00572082						0.00394867		0.00581114				0.004914		0.00871542
	0.00734214		0.00730638				0.00211416		0.00259572				0.0134168						0.00472016		0.00158353				0.000656599		0
	0		0.00064641				0.00046339		0.00141593				0.0103591						0.00114416		0.00362757				0.00699301		0.000434594
	0		0				0.00200267		0.00229659				0.0110633						0		0.00187266				0.0024777		0.01149
	0.00125628		0.0128913				0.00148478		0.00163221				0.0112131						0.00689655		0.00250627				0.00738007		0.0127291
	0.00707339		0.00319602				0.00079872		0.0037961				0.00880626						0.00562324		0.00309024				0.00475737		0.00453809
	0.001998		0.00789474				0.00363306		0.00075614				0.00917431						0.00158983		0				0.00624512		0
	0.00231481		0.00051586				0.001443		0.00055866				0.00775194						0		0.00314136				0.00249377		0
	0.01		0.00620018				0.00192123		0.00359281				0.01044						0.000921659		0.00291121				0.00225564		0.000434028
	0		0.00553633				0.0029347		0.00281492				0.0112465						0		0.00268336				0.00246548		0.000429553
	0		0.0047619				0.000815		0.0035824				0.0113043						0.00488401		0.00551102				0.000623053		0.0140585
	0.00149254		0.0003046				0.0017138		0.00625782				0.0105566						0.000669344		0.00205761				0.00559597		0
	0.00099701		0.00266193				0.00208768		0.00172414				0.00948617						0		0.00101317				0.00201884		0.00343511
	0.00108108		0.00048828				0.00068353		0.00694444				0.00973236						0		0.00168729				0.00345423		0.00584112
	0		0				0		0.0148331				0.00944287						0.000834028		0.000952381				0.00566572		0.00410196
	0.00182815		0.0134645				0.00065104		0.00633914				0.00705053						0.00248139		0.0034626				0		0.00126823
	0.00207469		0.00646552				0.00289017		0.00063191				0.00590717						0		0.00506512				0.00364697		0.00190166
	0.00303688		0.00079618				0		0				0.00556173						0.00613497		0.0015674				0.00564972		0.00245834
	0		0				0		0.00105152				0.00350877						0.00134499		0.0010225				0.00333778		0.00819001
	0		0				0		0.00360198				0.00462107						0.00193424		0.00386598				0.00618238		0.00124844
	0.0068306		0.00119474				0.00255754		0.00409357				0.00218341						0.0042337		0				0.00899428		0
	0		0.00108225				0.00203252		0.015224				0.0126697						0.00100908		0.00309119				0.00419413		0
	0		0.00212653				0.00140449		0.00144023				0.0177936						0.00331675		0				0.00308071		0.0109479
	0.00885445		0.00069477				0.00098717		0.00434783				0.0125261						0		0.00153374				0.00266134		0.000953289
	0.00075815		0				0.00206897		0.0115372				0.0193843						0.00554017		0.000968992				0		0.000456413
	0.00060496		0.00837521				0.00519481		0.00341588				0.0124275						0.000550055		0.0111607				0.0114942		0
	0.00346021		0.0059976				0.00289645		0.0116777				0.0142132						0		0				0.00692384		0
	0.00314961		0.0122926				0.00064683		0.00188857				0.0102459						0.00827423		0.0106589				0.000921659		0
	0.00184332		0.00081301				0.00210526		0.0126183				0.00582072						0.00292056		0.000708717				0.00590164		0.00574949
	0.00325998		0.0138317				0.00062112		0.00056915				0.00584307						0.00502513		0.00037594				0.00615902		0.00156413
	0.007109		0				0.004363		0.0132312				0.00774648						0.00236407		0.00105988				0.00709779		0.00282575
	0.00115875		0.00285171				0.00061312		0.00084962				0.00108342						0		0.00233645				0.00312826		0.00602064
	0.00488699		0				0		0.00719424				0.0100301						0.000631313		0.00138696				0.00616016		0.00719425
	0.00104603		0				0		0.00886263				0.0079602						0.0035461		0.00095511				0.00251889		0.000790514
	0.00220507		0				0.00172712		0.00456274				0.00904523						0.00114679		0.000633112				0.0046083		0.00251166
	0.00560224		0				0		0				0.0135593						0.00194426		0.00353669				0.00562701		0.0124827
	0.00150376		0				0.00247525		0.00367647				0.00231125						0.000579374		0				0.00657277		0.000928505
	0		0.00271887				0.0011655		0.00714286				0.00974314						0.00137931		0				0.00470035		0.000863558
	0.0011919		0.00169109				0		0.00600962				0.0106383						0.00097561		0.0010929				0.00612557		0.00211119
	0		0.0115911				0.00195695		0.00287356				0.0051207						0.0015748		0.000426076				0.00553505		0.000685636
	0		0.00262566				0.00174317		0.00094429				0.00784656						0.00791766		0				0.00578035		0.000295596
	0.003621		0				0.00251572		0.0047081				0.0134995						0.00262467		0.0010413				0.00342857		0.01053
	0.00234467		0.00196207				0		0.0109				0.00764818						0.00354359		0				0.00396432		0.0113255
	0		0				0.00168919		0.00860585				0.0142232						0.0030349		0.00133333				0.00187091		0.000829646
	0.00416233		0.0045977				0.00212014		0.00073992				0.0125734						0.0030303		0.000379219				0.00953778		0.0021322
	0.0154639		0.00405588				0.00091491		0.00326797				0.0136698						0.000682594		0.00127551				0.00434783		0.00425351
	0		0				0.0005698		0.00214731				0.00669643						0		0.00521512				0.00304692		0.000754148
	0.0116697		0.0015625				0.00213561		0.00477897				0.0106952						0		0.00150376				0.00813008		0.00127334
	0		0.00776915				0		0.0119048				0.0133112						0.00181598		0.00784314				0.00433213		0
	0.00160514		0.0104712				0.00117417		0.00619369				0.00862745						0		0.00284697				0		0.00350701
	0.007034		0.00867553				0		0.00182815				0.013369						0.0102171		0.00152672				0.00378788		0.00421814
	0		0.00175593				0.00318979		0.00067024				0.0110922						0		0.00337268				0.00194301		0.00763807
	0.014197		0.00199005				0.00105485		0.00334728				0.00303951						0.0016		0.000437637				0.00534759		0.012406
	0.00258398		0				0.00246002		0.0142617				0.00459982						0.0063015		0.0037244				0.00615385		0.011465
	0		0.00365631				0.00096993		0.0135468				0.0124434						0.00107181		0.000841043				0.00185529		0.0044874
	0		0				0.00079428		0.0102041				0.0103093						0.00400534		0.00116369				0.000862813		0.00946372
	0		0.00042808				0.00156576		0.00773196				0.0114367						0.00192493		0.000571429				0.000556174		0.00496894
	0.00824176		0.00788288				0.00318066		0.0134831				0.00252207						0.00166667		0.00608828				0.00215054		0.0154424
	0.00111982		0.00736309				0.00069109		0.00557621				0.00993789						0		0.00992064				0.00229991		0.00374532
	0.00092678		0.00977343				0		0.00218818				0.0123734						0.00307456		0.00332226				0.0012987		0.0128359
	0.00273224		0.00247066				0.00177305		0.00224215				0.00740055						0.00133333		0.00103199				0.00640341		0.0100287
	0.00669792		0.011811				0.00353774		0.00250627				0.0106762						0.00274914		0.0119048				0.00346021		0.000644745
	0.0109546		0.00432692				0		0.00025602				0.00877193						0		0.00605245				0.00659682		0.010182
	0.00089206		0.00685871				0.00078616		0.00471143				0.00796813						0.00191022		0.0101266				0.000881834		0.00275482
	0.0095498		0.0200382				0		0.00248756				0.00800801						0.00155521		0.00115473				0.00340467		0.0114566
	0.00139082		0				0.00193798		0.00545554				0.00774527						0.00153374		0.0017316				0.0040674		0.000521648
	0		0.00384246				0		0				0.00326442						0.0015456		0.000832639				0		0.00930044
	0		0.00699301				0.00102775		0.00074808				0.0131209						0.00129534		0.000575043				0.00222717		0.00977199
	0		0				0		0				0.0129555						0.00143062		0.00165085				0.00686274		0.000680041
	0.0108108		0				0		0.00299401				0.0132159						0.0010101		0.00499376				0.00706714		0
	0.0105634		0				0.00072254		0.0008658				0.0149115						0		0.004315				0.00708383		0
	0.00121065		0				0.00439883		0.00052138				0.0134168						0		0				0.00218103		0.0114703
	0.00894632		0.00050556				0.00042463		0.00318471				0.0136719						0.00194679		0				0.00401606		0.0121561
	0.013739		0				0.00095785		0.0128825				0.0119681						0.0015528		0				0.0043956		0.00666667
	0.00127877		0.00059382				0.00285388		0.00413712				0.0132248						0.00137836		0				0.00238237		0.0101382
	0.00274725		0				0.00229533		0.004				0.0161943						0.000659631		0				0.00523195		0.00205761
	0.012432		0.00115075				0		0.00462428				0.00724638						0.000720981		0.000991408				0.00375234		0.000666667
	0.00641711		0				0.00160901		0.00196754				0.00730994						0.0013986		0.00102564				0.00714286		0
	0.00092421		0				0		0.00745474				0.00501253						0		0.00323625				0.00713013		0.00474138
	0.00948367		0.00168209				0.00137457		0.00697674				0.00908174						0.000658762		0.00254777				0.00393529		0
	0		0.00028752				0.00096525		0.00719027				0.00496032						0.00409207		0.00653595				0.00503778		0.00273011
	0.00267023		0				0.00162707		0.00103573				0.00723982						0.00150301		0.00324675				0.00195312		0
	0.00115207		0				0.00197044		0.00729927				0.0213115						0		0.0055325				0.00281492		0.00386633
	0.00267857		0.00064977				0.00155039		0.0061287				0.0125899						0		0.000713267				0.00506472		0.000450248
	0		0.00090827				0.00131752		0.00333704				0.0104987						0.000739098		0.00108932				0.00770218		0.00538213
	0.00794351		0				0.00191205		0.00140713				0.0165119						0.000661813		0.00323625				0.0069735		0.00146915
	0.00433839		0.00035149				0.00328407		0				0.0134298						0.00152053		0.00126984				0.00555556		0.00520683
	0.00125786		0				0.00250627		0.00292612				0.0107949						0.000722543		0				0.00278293		0
	0.00550964		0.00092336				0.00122474		0.00049334				0.011335						0.00195695		0.00174825				0.00268384		0.00954004
	0		0.00639962				0		0.00090171				0.0143954						0.00195695		0.00146057				0.00200904		0.0153846
	0.00114155		0.00905868				0		0.00213675				0.0158395						0		0.00190658				0.00244379		0.00036245
	0.00935673		0				0.00129955		0				0.00957854						0.00099453		0				0.00571429		0.00380228
	0.00093284		0.0017762				0		0.0037037				0.015729						0.00490998		0				0.0020339		0.0110165
	0.00082237		0.00286123				0.00125786		0.00212314				0.0137615						0		0.000913242				0.00396196		0.000670241
	0.00364299		0				0		0.00032776				0.0148148						0.000890472		0.00223214				0.00305998		0
	0.00084674		0.00211864				0		0				0.0153404						0		0.00744048				0.0019685		0.0037037
	0		0.0124224				0.0010929		0				0.00829384						0		0.00371747				0.00179426		0.00697007
	0.00118064		0				0		0.00061218				0.00477099						0.00128535		0.00437637				0.00419874		0.00318933
	0.0017452		0.00234283				0.00139535		0.00056117				0.0135301						0.00187149		0.00630915				0.00714286		0.0059577
	0.00247525		0				0.00222552		0.00085948				0.00672043						0.00199468		0.00211416				0.00458085		0.000592768
	0.00469484		0				0.00067249		0				0.00979021						0.00266667		0.00153218				0.00293427		0
	0.00253807		0				0		0.00299401				0.0125						0.00276396		0.001772				0.00405093		0.00569476
	0.0132275		0.0071736				0.00063211		0.00949796				0.00561272						0		0.000730994				0.00339751		0.0131274
	0		0.0104214				0.00255265		0.00341131				0.00576606						0		0.0010395				0.00489297		0.00673401
	0		0.00837321				0.00220103		0.00220459				0.0111675						0		0.00499722				0.00103681		0.00348432
	0		0.00095465				0		0.0109558				0.00799419						0.000917431		0.00155039				0.0019685		0.000380228
	0.00102881		0				0.0026178		0				0.00227963						0.000805802		0.00278552				0		0.000417537
	0		0				0.00073692		0.00081699				0.0116438						0.00385505		0.000813008				0.00502197		0
	0.00187266		0				0.00145773		0.00507246				0.00681044						0.00301811		0				0.00160256		0
	0.0128825		0				0		0.010274				0.00862069						0.000683527		0.0022173				0.00035014		0.00291206
	0.00066401		0.0119403				0.00178253		0.00366569				0.00520382						0.00307125		0.000798085				0.00083022		0.00642398
	0.0132304		0.00260501				0.00323887		0				0.0110664						0		0				0.00716332		0.00904088
	0.00357782		0				0.00327065		0.00650936				0.0141844						0		0.00318878				0.00252844		0.000527426
	0		0				0		0.00367197				0.010225						0.000913242		0.000737463				0.00938967		0.00137779
	0.00808961		0				0		0.0006183				0.00514706						0.000909091		0				0		0.00132591
	0.00221239		0.0148148				0.00221239		0				0.0167224						0.00420168		0				0.00197759		0.0050285
	0		0.0017741				0.00061881		0.00236314				0.0124378						0.00368664		0.0027027				0.00433109		0.0032769
	0.00950735		0				0.00057471		0.00212134				0.00877193						0.00129199		0.000981354				0.00240192		0.00359497
	0.0116369		0				0.00248756		0.00084317				0.0104439						0		0.00217865				0.00448431		0.0127479
	0.003861		0.00219459				0.00668151		0.00789266				0.00674157						0		0.00195122				0.00657109		0.00581395
	0		0.00273075				0.00126743		0.00468262				0.0131464						0.00168492		0				0.00225734		0.00777552
	0.00329381		0				0.00141945		0				0.00871731						0		0.0063425				0.00526778		0.0180473
	0.00178571		0.00135722				0.00208189		0.00695652				0.00712589						0.00493421		0.00122549				0.00925926		0
	0		0.00066291				0		0.00480769				0.0108949						0.000839631		0.000539957				0.00602773		0.00827097
	0.00129702		0.0108254				0.00109529		0.00109409				0.00956938						0.00110865		0				0.00766283		0.000948767
	0		0.00222883				0		0				0.00225056						0.00417101		0.000561798				0.0069979		0.00367024
	0.00979519		0				0.00076046		0				0.00391645						0.00192062		0.00310238				0.00775194		0.000383436
	0.00372439		0				0.00051099		0				0.0111257						0.00377358		0.00178412				0.00404858		0.00123814
	0.00185701		0.0126437				0.00051626		0.00512164				0.00106952						0.00411523		0.0020202				0.00538358		0.00309
	0.00264201		0.00277778				0.0005184		0.00204415				0.00117509						0.00231348		0				0.00235294		0.00718391
	0.00874126		0				0.0006192		0.00556715				0.00531915						0.0032769		0.00205339				0.00338753		0.010293
	0		0.00551133				0		0.00301659				0.0114135						0.00644122		0.00277162				0.00398804		0.0109258
	0.00135685		0.0021692				0		0.00281917				0.00612745						0.00127632		0.00104602				0.00784314		0.0127094
	0.0105018		0				0		0.0021575				0.0163191						0.00280899		0.00392597				0.00581959		0.0156827
	0.00121655		0.00816803				0		0				0.016295						0.0030888		0.00731261				0.00372301		0.00377715
	0.00083195		0				0		0.0091109				0.0157068						0.00215363		0				0.00497018		0.00311365
	0.00208986		0				0.00140845		0.00296516				0.0139116						0.00547345		0.00497238				0.0123626		0.0173943
	0		0.0114942				0		0.00111359				0.00405515						0		0.00401146				0.00771775		0.00392927
	0		0				0.00063816		0.00569476				0.0121458						0.000848896		0.00285714				0.00717547		0.0115037
	0		0.00356718				0		0.00505747				0.0075						0.00164474		0.0141928				0.00416667		0.00575448
	0.00151745		0				0.00095465		0.00152323				0.00778486						0.00340368		0.00137678				0.00572246		0.000610874
	0		0				0.00316656		0				0.0136298						0.00143267		0.00114416				0.0035524		0.00188917
	0.00366972		0				0		0.00057241				0.010319						0.00207469		0.00464253				0.000909091		0.0139065
	0		0				0		0.00081766				0.00159236						0.00140845		0.00193237				0.0035461		0
	0.00145985		0.00116144				0		0.00602968				0.00738007						0.00348837		0.00157604				0.00431406		0.0056899
	0.0108108		0				0		0.00813835				0.0137763						0.000629723		0.00251889				0.00396825		0.00346921
	0.0027248		0				0.00055432		0.00150773				0.0143756						0.00143472		0.000537057				0.0074565		0.0121985
	0.00062933		0				0		0.00667223				0.00698487						0.00332226		0.00118694				0.00232198		0.00710594
	0.00153257		0.0157223				0.00070126		0				0.00892857						0		0.00235294				0.00608828		0.0184014
	0.00529101		0				0.00072411		0.0087222				0.00907912						0.00165289		0.00501882				0.00783699		0.00162822
	0.00374065		0				0		0.0032014				0.0059761						0.00186393		0.00347826				0.00249066		0.00226116
	0.00562852		0				0.00097847		0				0.00909918						0		0.00316957				0.00244349		0.000825423
	0.00176678		0.0132159				0		0.00186766				0.00558659						0		0.0010977				0.00407609		0
	0.00097371		0.00105208				0		0.00874548				0.00752445						0		0.000540541				0.00349406		0.000277162
	0		0.00077821				0		0				0.00490196						0		0.001221				0.0014892		0.0156723
	0.00998004		0.0115518				0		0.00193424				0.00838826						0		0				0.00765697		0.00268817
	0		0				0.00156863		0.00750939				0.00887902						0		0.00589005				0.00189215		0
	0		0				0		0.00562008				0.0128205						0		0.000774593				0.00298507		0.00524193
	0		0				0.00106686		0.00118906				0.00507614						0		0.00163399				0.00087108		0.0142816
	0.00815661		0				0.00064392		0.00358995				0.0171709						0		0.00229358				0.00130293		0.0123566
	0.00117925		0.00056625				0		0				0.0144312						0		0				0.00814664		0
	0.0148936		0				0		0.00921883				0.00625						0		0.000867303				0.00323887		0.0036075
	0.00211864		0.0113314				0.00240192		0.00156495				0.0109756						0		0				0.00293399		0.00252685
	0.0155251		0.00897997				0.00214133		0.00197336				0.0143416						0		0				0.00196078		0
	0.00765697		0.00116822				0		0.00082372				0.0146714						0		0.00236221				0		0.00163934
	0		0				0.00063857		0				0.0113422						0		0.00671141				0.00434783		0.00070373
	0.0012285		0				0		0.00229568				0.00211864						0		0.000700771				0.0028436		0.00964852
	0.00690608		0				0		0.00348702				0.0177462						0		0.00546875				0.00134771		0.00201681
	0.00413793		0.00859107				0		0.00097276				0.0041958						0		0.00434783				0.00135685		0.00310655
	0.00384615		0				0.0011976		0				0.00765864						0		0.000678196				0.00236855		0.000874126
	0		0.00072674				0		0.00174672				0.00715421						0		0.00679012				0		0.00507614
	0.00985222		0.00957488				0.00219459		0.00059701				0.00209937						0		0				0.00283152		0.0015534
	0.00105708		0.00614828				0		0.00191847				0.00782014						0		0				0.00527705		0.000814996
	0.00992556		0.00110436				0.00103842		0.00106383				0.00983284						0.000707214		0.000462321				0.000656599		0.0142631
	0.00132626		0				0		0				0.00819672						0.00140746		0.00125628				0.00323625		0.0024321
	0.0111111		0.00470746				0		0.00620797				0.0133333						0.0010995		0.00483092				0.00391007		0.0163074
	0		0.00066845				0		0.00238892				0.00636943						0.00336417		0.000942063				0		0.010469
	0.0112233		0				0.00214592		0.0135453				0.00712106						0.000503271		0.00245528				0.00509626		0.0056338
	0		0				0.00114877		0.00982318				0.0130548						0.0027137		0.00248756				0.00245098		0.00438725
	0.00788436		0				0		0				0.00695048						0.00148148		0				0.00274348		0.00475984
	0		0				0.00074794		0.00629426				0.0107261						0.00345224		0.00338696				0.00695134		0
	0.00928793		0.00377675				0		0.00029985				0.00805009						0		0.00453662				0.00697527		0.000593472
	0.0066313		0.0103758				0		0.00133245				0.00505561						0		0.00325733				0.00337838		0.00158898
	0.00546448		0.00608365				0.00263435		0.00275157				0.00446927						0		0.00112613				0.00214133		0.00668381
	0.00192864		0				0		0.00540541				0.00936455						0.00149701		0.00824931				0.00211193		0.00313873
	0.010627		0				0.00055556		0.0029873				0.0144058						0.000757576		0.0042735				0.0033381		0.00722971
	0.00082102		0.00049875				0.00110742		0.00504767				0.0120846						0		0.014892				0.00309119		0.0120262
	0.00983284		0				0.00107585		0.00452489				0.00947226						0.000786164		0.0126582				0.00436681		0.00783085
	0		0				0.0017331		0.00769231				0.00892857						0.00161681		0				0.00467563		0.005145
	0		0				0.00144823		0				0.00906344						0.00149589		0				0.00068918		0.00237933
	0.0129199		0				0.00054555		0.00321543				0.00972763						0		0				0.00674624		0.00742268
	0.00535475		0.0156695				0.00080808		0.0038432				0.0124113						0.00277585		0.00283286				0.00266809		0.00376058
	0.0128617		0				0.0007719		0.00394011				0.0115226						0.000621504		0.00116414				0.00329489		0.00554529
	0.00110988		0.0176471				0.00111173		0.00361337				0						0		0				0.00244618		0.000848896
	0.00930714		0.00256191				0		0.00412088				0.0059761						0.00236686		0.00400962				0.00367107		0
	0.00133511		0.0159198				0.00060827		0.0012837				0.0133136						0.00175336		0.0041841				0.00128866		0.00121803
	0.0134995		0				0		0				0.00649351						0		0.00184077				0.00699709		0.0074129
	0.00530303		0.0101971				0.00056243		0.000978				0.0128096						0.00494234		0				0.00583658		0.00275482
	0.00294118		0.00445633				0.00065189		0.00067476				0.00763359						0.000855432		0				0.00395648		0.000321647
	0.01059		0				0		0				0.00709849						0.00254453		0.00512383				0.00762674		0
	0.016129		0				0.00052329		0.00316957				0.00738397						0.000528541		0.00426212				0.00615114		0.00125235
	0.00760135		0.0126826				0.0027972		0.00600919				0.00778643						0.00069541		0				0.00214133		0.0155939
	0		0.00110132				0.00118343		0.00351803				0.00497159						0.000989609		0.00877193				0.00248386		0.0141443
	0		0.011134				0		0.00138504				0.00737327						0.00313283		0.0030175				0.00231303		0.000627353
	0.00791855		0.00093023				0.00093502		0.00723696				0.0118812						0.00129366		0				0.00239044		0.0134021
	0.00377596		0.00074239				0.00061958		0				0.00415973						0		0				0.0108787		0.0114942
	0		0.00086957				0		0.00554017				0.0111732						0.000824402		0.00138504				0.00776699		0.0163224
	0.00108225		0				0.00195982		0.00100351				0.00819001						0.00169062		0.00313761				0.00170068		0.0173729
	0.00517369		0				0		0.00163399				0.0173993						0		0				0.00156006		0.000282486
	0.00380228		0				0.00051813		0.00395257				0.0134907						0		0				0.00444444		0.00281955
	0.00133869		0.00619195				0		0.00388727				0.0119142						0.00126103		0.00087108				0.001002		0.00726792
	0.00097466		0.00558971				0		0				0.010933						0		0				0.0108499		0.00955566
	0		0				0		0.00179211				0.0121382						0		0.0013587				0.0013587		0.00824077
	0.0159362		0.00068918				0.00094384		0.00880656				0.0124046						0.00132538		0.00197368				0.00493827		0.0190801
	0.00658762		0				0		0.016881				0.013805						0.00146199		0.00287563				0.00500417		0.0142269
	0.00123609		0.00107296				0.00255918		0				0.0146342						0		0				0.00316256		0.002886
	0		0				0.00035149		0.00126502				0.00532544						0.00267523		0.000676133				0.00194175		0
	0.00291545		0				0.00056243		0.0020816				0.00404858						0.0016129		0.00238237				0.00407214		0.00304625
	0.00306748		0				0		0				0.0118632						0.00247525		0.0011825				0.00249004		0.00472509
	0.00117233		0				0		0.00206954				0.00434405						0.000716332		0.00213038				0.00337382		0.0100685
	0		0				0.0013459		0.00210526				0.00884956						0.00410397		0				0.00154083		0.00648464
	0		0.0063033				0		0.00324953				0.012973						0.0028885		0.00133511				0.00294985		0.00372578
	0.0031746		0.0123203				0		0.0005211				0.00715563						0.00126103		0				0.00362538		0.00269784
	0.00242718		0				0.00061501		0.00169492				0.00834724						0.00414365		0.00375094				0.0058651		0.00312589
	0.00265252		0.0013245				0.0014782		0.00981559				0.00946832						0.000882613		0.00380711				0.00356506		0.0144628
	0.00242131		0.00081037				0.00192864		0.00154162				0.00925926						0		0.0157025				0.00313676		0.0200066
	0.00117716		0.0105932				0.00107239		0.00430749				0.00479386						0.0052356		0.00491099				0.00140154		0.0119177
	0		0				0.00111421		0.00310559				0.00741351						0.00231303		0.0154639				0.00506971		0.012226
	0.00127065		0.00178412				0.00100402		0.0044069				0.00764818						0		0.00464684				0.00130208		0.00195122
	0.0021097		0				0		0				0.0122832						0.00110619		0.00325203				0.000974184		0.00750395
	0.00360577		0				0		0.00983965				0.00607533						0.00308642		0.00142857				0		0.00318091
	0.00157978		0				0		0.0146879				0.0115798						0.00235849		0.00107527				0.00188679		0.00766423
	0		0.00460829				0.00070572		0.00531658				0.00385109						0.00141443		0.000941324				0.00133156		0.00173913
	0.00099108		0.00968523				0.00056883		0.00050277				0.0106996						0.00116822		0.00387409				0.00213561		0.0163706
	0.00149701		0				0.0006435		0.00861009				0.0101095						0		0.00101215				0.00588865		0.00665681
	0.00410678		0				0		0.011994				0.00815217						0		0.00469169				0.00249532		0.00242915
	0.00402414		0				0		0.018162				0.015411						0		0.00201816				0.00273785		0.00699301
	0		0.00176367				0.00071023		0.00494743				0.00774443						0.0023166		0.00290276				0.0021751		0.00292255
	0		0.00902527				0		0.00660066				0.00767544						0.000440141		0.00293542				0.00492072		0
	0.00824931		0.00716091				0		0.00401837				0.00525854						0.00174064		0.000343643				0.00102775		0.00529865
	0.00271739		0.00065402				0.00178094		0.00069541				0.00837139						0.00272851		0.000773994				0.00819672		0.00622747
	0.00844391		0				0.00193237		0				0.00139082						0		0.00558313				0.00849858		0.014944
	0.00862069		0				0.00036456		0.0100541				0.0159405						0.00410256		0.000309981				0.0025663		0.0159453
	0.00141844		0				0		0				0.00811688						0.00232992		0.00405186				0.00136147		0.00307503
	0.00140252		0				0		0.00224299				0.0151246						0		0.000884173				0.00378072		0.00693241
	0.00553097		0				0.00130039		0				0.0114537						0.000968992		0				0.00189036		0.00713893
	0.0126582		0				0		0.00353357				0.0122019						0.00127307		0.00344828				0.00133156		0.00178571
	0		0.00052715				0		0.00120948				0.00758396						0		0				0.00459016		0.010281
	0.00463499		0.0004649				0.00145666		0.0075				0.0139002						0.00245098		0.00379747				0.00133245		0
	0.00854701		0				0		0.0005385				0.0180723						0		0.00390795				0.0013089		0.00268276
	0.00996377		0.0002124				0.00243902		0.00258565				0.00546022						0		0.00221239				0.0019305		0.0021645
	0.00218818		0.00788584				0		0.00662252				0.00881057						0		0.000423191				0.00199005		0
	0		0.00295712				0.0019685		0.00082305				0.0137575						0.000888099		0.00611621				0.00406504		0.00264901
	0.00753498		0				0.00059032		0.00893855				0.00579374						0.000883392		0.000471254				0.00461894		0.000599161
	0.0119863		0.00173762				0.00191939		0.00112108				0.0152174						0.00134228		0.00157233				0.0078064		0.00144928
	0.0056338		0.00065104				0		0				0.0146751						0.00199336		0.000684932				0.00940439		0.0173513
	0.00211416		0.00090882				0		0.00103413				0.00794176						0.00154202		0.00255537				0.00277008		0.00404585
	0.0111821		0				0		0.00214286				0.0122485						0.0024855		0.00139276				0.00510725		0.00364299
	0.00328677		0.00048591				0		0.00906555				0.0146924						0.00202703		0				0.00442478		0
	0.0123267		0				0.0006035		0.00544959				0.0107527						0.00178253		0.00227583				0.00289645		0.00379747
	0.0142857		0.00090171				0.0004386		0.00713194				0.00832562						0.00439883		0.00288018				0.00468659		0.00161421
	0.00972053		0				0		0.00064475				0.0073831						0		0.00375375				0.00825397		0.0150116
	0		0				0.00065147		0.0128571				0.0127827						0		0				0.00310559		0
	0		0.00788752				0		0				0						0		0.00171233				0.00505561		0.0111219
	0.00412655		0				0.00156495		0.00751566				0.00890208						0		0.00118203				0.0027933		0
	0.0025974		0				0		0.00197368				0.010274						0.00405515		0.00124844				0.00512821		0.00224791
	0.00901917		0				0.00131839		0.00466805				0.00077821						0.00385357		0				0.000878735		0
	0.00114286		0.00064725				0		0				0.00818182						0		0.000451875				0.00222099		0.00930233
	0		0				0		0.00667408				0.0107884						0.00166759		0				0.00721501		0.00149813
	0		0.00123305				0.00103199		0.00927152				0.00164339						0		0				0.000655738		0.00265428
	0.00826446		0.00095238				0.00059032		0.00368777				0.00276243						0.000728332		0.00111297				0.00290023		0.00194553
	0.0013947		0.00747105				0.0030175		0.00814111				0.00745033						0.00133245		0.000573723				0.00138408		0.000535332
	0.00999231		0				0		0				0.000759301						0		0				0.00281823		0.00682594
	0.0028715		0				0		0				0.00567108						0.00201613		0				0		0.00323625
	0		0.00223464				0.00065232		0				0.00421941						0.00058309		0				0.00323834		0.0076442
	0.00510725		0				0		0				0.00265487						0		0				0.00128535		0.00146987
	0.00724638		0.0107296				0		0.00141443				0.00253165						0		0.00409596				0.00932836		0.0130986
	0.00421941		0				0		0.00120627				0.00433526						0.00409836		0.00404858				0.0082361		0.013956
	0.0115385		0				0.00156128		0				0.00273373						0.00193237		0.00185787				0.00688468		0.00139535
	0.00171233		0				0		0.00168067				0.0106101						0.000862813		0.00166852				0.00339559		0.00455729
	0.00903342		0				0		0.00164609				0.0127042						0.000704722		0				0.0028169		0.00694686
	0.00170358		0.00087566				0.00185701		0.00401606				0.0150376						0.0036523		0.00485437				0.00652316		0.00655152
	0.0032538		0.00092166				0		0.006				0.00985222						0.00175285		0				0.00726073		0.00253004
	0.00547196		0				0.00080192		0.014975				0.00739645						0.00124611		0.000935891				0.00308452		0.00220184
	0.00502513		0				0		0.00567054				0.0134371						0.000956023		0.00206754				0.00208073		0.0056005
	0.00219298		0				0.00220264		0				0.00902379						0.0021322		0.00304878				0.00119904		0.00149701
	0		0.00365854				0		0.0021148				0.0119798						0.00321027		0.00344319				0.0057652		0.00737705
	0.00200401		0				0		0.00714694				0.0159176						0.003108		0.000794281				0.00927357		0.00117371
	0.00657895		0				0		0.00591716				0.00954861						0		0				0.00972447		0.0151818
	0.00190114		0				0.00055036		0.00126263				0.0114942						0.00373483		0.00382848				0.00191205		0.00437318
	0.00584036		0.00862745				0.00137363		0.00329489				0.0152542						0.00164204		0.00288739				0.00475737		0.00496894
	0		0				0.00070872		0.00263296				0.00862069						0.00111483		0.00222321				0.00356961		0.0151865
	0		0				0		0.00657318				0.0175763						0.000772201		0.00241429				0.00521574		0.00476191
	0.00730994		0				0		0.00993542				0.00737619						0		0				0.00607903		0.0146871
	0		0.00406229				0.00159067		0.00294551				0.0026362						0.00245298		0.00101369				0.00458949		0.0142809
	0		0				0		0.00134108				0.00913242						0		0				0.002		0
	0.00113895		0				0		0.00639163				0.0101167						0.00152788		0.0010433				0.00372208		0
	0.00391134		0				0.00502934		0				0.00500417						0		0.00347524				0.00276091		0.0159702
	0		0.00054113				0.00207684		0				0.00489596						0.00115741		0.00183891				0.00638468		0.00772201
	0.0085592		0				0.00388802		0.00705053				0.013805						0		0.000915332				0.000514933		0.00933748
	0.014		0.00057013				0		0.00679758				0.00714286						0.000695894		0.00273038				0.00270453		0.014157
	0		0				0		0.00815956				0.00603448						0.000777001		0.00461894				0.00791557		0.00060024
	0.00730337		0				0		0.00525901				0.00281889						0.00180668		0				0.00212766		0
	0.00376884		0				0.00245098		0.0136535				0.0118297						0.00155885		0				0.00115741		0.00826873
	0.0180681		0				0.00534442		0.0178744				0.00798085						0.00124688		0				0.00249844		0.000484262
	0		0.00076394				0.00086256		0.00367647				0.0040404						0.000616523		0.00184388				0.00452233		0.004315
	0.00089767		0.00088313				0.0039604		0.00662252				0.00956106						0.00273224		0.00255265				0.00431832		0.000881316
	0.00141543		0.0004902				0.00170648		0.00164926				0.0105605						0.0013708		0				0.00379147		0.00151332
	0.00088339		0				0.00051073		0.0007758				0.00544662						0.000897666		0.00115141				0.000840689		0.0017762
	0		0				0.00060386		0.00455235				0.0101626						0.000632111		0.0037092				0.00279525		0
	0.00188324		0				0.00304414		0.00126743				0.00549451						0.000706215		0				0.00119332		0.0100215
	0.00269906		0				0.00109409		0				0.00626741						0		0				0.00201613		0.0012959
	0.00344531		0.00210526				0.00300526		0.00226244				0.0106789						0.00180072		0				0.00291375		0.00210379
	0		0.00436554				0		0.00385675				0.00897666						0.00274977		0.000749064				0.00239665		0.00632111
	0		0				0.00273373		0.00361446				0.0109612						0.00358423		0.00288184				0.00408998		0.00810081
	0.00283554		0				0.00132626		0				0.00693842						0.000604961		0.00218341				0.00613497		0.000978474
	0.0013986		0				0		0.002442				0.00720721						0		0.00175644				0.00458716		0.00147547
	0.00109529		0.0106007				0.00529801		0.00054113				0						0		0.00329308				0.00478851		0.00301507
	0.0128		0.00421496				0.00207612		0.00137033				0.0100733						0.000581395		0				0.0011655		0.00690658
	0.00792222		0				0.00223839		0.0113314				0.00780488						0		0.0052189				0.00411523		0.00170867
	0.00527009		0.00561056				0.00420926		0				0.00379507						0.00326264		0.000557724				0.00314301		0.00148699
	0.00476758		0.0174905				0		0				0.0101196						0		0.00319829				0.00995899		0.0175013
	0.00114679		0.00135501				0.00085911		0				0.012926						0.00102881		0.00117165				0.00467108		0.0218341
	0.011335		0.00289855				0.001386		0				0.00636943						0.00108932		0.00444444				0.00572082		0.00453515
	0.00348837		0.0010005				0.00286944		0.00258732				0.00903615						0		0.00131839				0.00507614		0.00658514
	0.00347222		0.00155521				0.00047348		0				0.00772947						0		0.00599782				0.00307882		0
	0.00522876		0				0.00097371		0.00271924				0.00952381						0.000725689		0				0.000631712		0.00762301
	0.00253165		0.00939261				0.00175131		0.00194932				0.0134168						0.000551876		0.00317662				0.00682594		0.00223072
	0.00446429		0				0.00665557		0.0122111				0.00496278						0.00042735		0.000975134				0.00192864		0.0119466
	0.00169924		0				0.00325733		0.00160128				0.00101833						0		0.00897344				0.00523256		0.00600343
	0		0.0110584				0.00330251		0.00108225				0.00904295						0		0.000678426				0.00545171		0.00934579
	0.001443		0				0		0				0.00373134						0		0.00358262				0.00348675		0.0048143
	0		0.00119048				0.00212766		0.012987				0.00113379						0		0.00404449				0.0040783		0.0206807
	0.00174825		0.00245399				0.00147384		0.011194				0.00729167						0.00160128		0.00531209				0.00410397		0.000666667
	0.00197628		0.00187266				0		0.00236967				0.00658979						0		0.00148039				0.00210637		0.00134336
	0.00301205		0				0		0				0.00084317						0		0.00472016				0.00527241		0.0165746
	0.00224972		0				0.00185014		0.00135563				0.00787402						0.00226586		0.000854701				0.00247525		0.00285831
	0.00746269		0				0		0.0105056				0.00638978						0		0.0015674				0.0047138		0.0134128
	0		0.0038835				0		0				0.00488759						0		0				0.00195185		0.0140015
	0.0137615		0.00130039				0		0.00045851				0.0111588						0		0.00332502				0.00397276		0.00869565
	0.00157729		0				0.00066357		0.00444444				0.00782779						0		0.0130024				0.00276855		0.00481303
	0.00116822		0.00276243				0.00091743		0.00091884				0.009375						0		0.000560224				0.00126103		0.0123675
	0.0030303		0.00093458				0.00072254		0				0.00936968						0.000619195		0				0.00537153		0.00857365
	0.0042796		0.011399				0.00078309		0.000516				0.0156394						0		0				0.00291829		0.00298152
	0		0				0.00073502		0.00121803				0.0180018						0		0.00261097				0.0012747		0.0169412
	0.00353982		0.012333				0.00166945		0.00555727				0.0169779						0		0.000868056				0.0021322		0.00518519
	0.00151745		0.0140515				0.00075075		0				0.0118343						0		0				0.00370096		0.00113766
	0.00278552		0.00163934				0.00375		0.00297128				0.0134298						0		0.00146199				0.00406918		0.010274
	0.00965759		0				0.00208623		0.0116212				0.0054407						0		0				0.00209205		0.00105597
	0.012605		0.00375				0.00080775		0.00391499				0.0134028						0		0.0019595				0.00390625		0.00897386
	0.00116959		0.00235571				0.00282167		0.00283				0.00291121						0		0.00276116				0.00394997		0.00632296
	0.0107527		0				0		0.00955849				0.00933707						0		0.00146628				0.00545073		0.011254
	0.00248447		0				0.00317712		0.00266537				0.0137868						0		0.0015083				0.00307811		0.0160428
	0.0060241		0				0.00358637		0				0.0101954						0		0.00133215				0.0035868		0.0061665
	0.00470219		0.00225098				0.00288462		0				0.0115533						0		0				0.0060241		0.0047759
	0.00122399		0.00282841				0.00179211		0.00139324				0.00783476						0		0				0.00438322		0.00470114
	0		0.00057372				0		0.00407451				0.00526316						0.000693481		0.00143335				0.00700935		0.00125549
	0.00392542		0.00575895				0.00076104		0.0015625				0.00514139						0		0				0.00411523		0.01097
	0.00305344		0.0106301				0		0.00049702				0.00923645						0		0.00134589				0.00772627		0.0168818
	0		0				0.00170358		0				0.0026643						0		0.000336927				0.0031679		0
	0.00911162		0.00125786				0.00589971		0.00071685				0.0027894						0		0.000935454				0.00133038		0.00674309
	0.00974421		0.00737705				0.00069832		0.00154919				0.00624133						0.000779423		0.00045683				0.00727567		0
	0		0				0		0				0.00201748						0		0				0.00533808		0.000585138
	0		0.00130548				0.00490196		0.00080451				0.00304183						0		0.00152516				0.00516351		0.00105263
	0		0				0.00063091		0				0.00468019						0		0.00310881				0.00738636		0.0161717
	0.00190114		0.010157				0.00143575		0.00640244				0.00477327						0.000733676		0				0.00262812		0.008359
	0.00527241		0				0.00079491		0.00066298				0.00284697						0		0				0.00473037		0.003489
	0.00556328		0				0.00093545		0.00016964				0.00615114						0.00406229		0.00183486				0		0.00243507
	0.00408719		0.011233				0.00230548		0.0138191				0.00217865						0.000763359		0.00450958				0.00621118		0.000522193
	0		0.00036114				0.00314465		0.00421348				0.014966						0.00350385		0.000313578				0.00212766		0.0141672
	0.0115607		0.00053735				0.00348028		0.00164835				0.0115075						0.00134771		0.00138313				0.00271186		0.00863214
	0.0120482		0.0080591				0		0.0104674				0.00964912						0		0.00222222				0.00216685		0.00345542
	0		0				0.00046425		0.00147275				0.00846433						0.00294406		0				0.00482574		0.00776583
	0.0178197		0				0.00304136		0.0003592				0.0128558						0.00253807		0				0.00306279		0.00264434
	0		0.0005677				0.00183038		0.00155885				0.0077951						0.00273973		0				0.00483676		0.0122378
	0.0076746		0.00499168				0.00425894		0				0.0119761						0.000704225		0.00322841				0.00167598		0
	0.0107349		0.00153846				0.00090992		0.00051467				0.00480769						0.000557414		0.000495295				0		0.00538177
	0.0121261		0.00042445				0.00054083		0.00217865				0.0153846						0.00296077		0.00174622				0.00332502		0.0138653
	0.0013459		0.00140449				0.001998		0.00119332				0.0171551						0.00214592		0.000426257				0.0044287		0.0142203
	0.00133333		0				0.00378788		0				0.00685518						0.00138313		0.000946074				0.00500313		0.0139474
	0.0113872		0				0.00077821		0.00496415				0.0148148						0.00388199		0				0.00126103		0.00732923
	0.00111359		0				0.00069979		0.00289855				0.00508647						0		0.000813339				0.00230947		0.00176783
	0.0106007		0				0.00324324		0.0104287				0.0151388						0.00117647		0				0.00517539		0.0055905
	0		0				0.00152672		0.00756828				0.00519481						0		0.0016835				0.00320102		0.00152207
	0.00151057		0				0		0				0.0165787						0.00190114		0				0.0030581		0.0036208
	0.00172712		0				0.00117925		0.00158228				0.00949367						0.00137931		0				0.00403023		0.00066313
	0		0				0.002457		0				0.0090009						0.00125628		0				0.00168539		0
	0		0				0.0008881		0				0.0121951						0.00416667		0.00854701				0.003663		0
	0		0				0.0023753		0.00890585				0.00675024						0.00545256		0.00432588				0.00356189		0.00213402
	0		0.00500501				0.00442968		0.00097847				0.011396						0		0.00104221				0.00372024		0.00816105
	0		0.00102145				0		0.00061767				0.00827967						0.00497159		0.000865052				0.00344828		0.00922778
	0.0014771		0				0.00108342		0.0124863				0.002693						0.00658979		0.00520833				0.00674847		0.00209644
	0.00172712		0.00476474				0.00718778		0				0.00978916						0.00475059		0.00188088				0.00696203		0.0109043
	0.00981461		0				0.00119474		0				0.00750751						0.00099108		0.00341297				0.00324149		0
	0.00085397		0				0.00151515		0.0008244				0.00464396						0		0.00603136				0.002405		0.00988875
	0.00586166		0				0.00262123		0.00075131				0.00898204						0.00371747		0.00238095				0.00361827		0.00481838
	0.0010989		0.00093633				0.0030003		0.00183486				0						0		0.00163132				0		0
	0.00182648		0				0.00426439		0.00169697				0.0106525						0.00402145		0.000573394				0.00153022		0
	0		0				0.00176835		0.00674699				0.00297841						0.00136612		0				0.00442478		0.00257152
	0		0.00104439				0.00160772		0.00171527				0.0122277						0.00431832		0.000701262				0.00456621		0.0110906
	0.00533808		0				0.0008726		0.00411523				0.0158582						0.00321543		0.00152022				0.000928505		0.000291886
	0.0104167		0.00851254				0.00069228		0.0100413				0.011734						0.00361011		0.00306749				0		0
	0.00111857		0				0.00152207		0.00065703				0.00932203						0.00337382		0.00152265				0		0.000429369
	0		0				0.0008547		0.00203943				0.0154412						0.00186451		0.00176056				0.005743		0.0188395
	0.0027894		0				0.002936		0.00426621				0.0146597						0.00138696		0.00275938				0.00455005		0.0113052
	0.0177384		0				0		0.00112676				0.0116533						0		0.00471476				0.00737705		0
	0.0031348		0.0042735				0.00353607		0.00622543				0.0110638						0.00401606		0.00484555				0.00542986		0.000619963
	0.0122951		0				0.00297177		0.00074349				0.0127907						0.00148957		0				0.00336538		0.000729129
	0.0075		0.00385109				0.00357569		0.00228311				0.0111524						0.00319234		0				0.00136893		0.00137127
	0.00131579		0				0.00219298		0.00046296				0.00394011						0.00116959		0.000638162				0.00480769		0.00178838
	0.00309598		0.00471513				0.00095877		0.00054142				0.00307062						0.00389105		0.00238284				0.00117165		0.00682716
	0.00714286		0.0105863				0.00465983		0.00018413				0.0170025						0.00434153		0				0.00315292		0.00271186
	0		0.0005534				0		0				0.00544662						0.00275735		0.0030303				0.00601892		0.00788881
	0.00469925		0.0146282				0.00334928		0.00121359				0.0071582						0.000932836		0.00168919				0.00502513		0.00965759
	0.00129534		0.00061767				0.00195313		0.0145068				0.010574						0		0.00364742				0.00428397		0.00523865
	0.00304414		0				0.00235479		0.00167224				0.00929152						0.00294768		0				0.00491159		0.00639535
	0.00106496		0				0.0018622		0.00144509				0.00188147						0		0.00524476				0.00647668		0.0102362
	0.015233		0				0.00136986		0.01133				0.0110544						0.000761035		0.000975134				0.00329761		0.0013089
	0.00707547		0				0.0014652		0				0.00474383						0.00871731		0.000845309				0.00692695		0.00816326
	0.0030349		0				0.00129618		0				0.00786782						0.00132188		0.00209644				0.00647773		0.000525486
	0.0194954		0				0		0.00197141				0.00954033						0.000879507		0.00229463				0		0.0134113
	0.00116822		0.00243506				0.001693		0.00177891				0.0144778						0		0.000620347				0.00345066		0.0133843
	0.00530223		0				0		0				0.00132802						0.00565771		0.00137804				0.00372208		0.0161759
	0.00488599		0				0		0.00528278				0.0109976						0.00407609		0.000853242				0.00364742		0.00121803
	0.00231481		0.00370714				0.00827016		0.00788436				0.00737101						0.000688705		0.00139082				0		0.00169996
	0.00402145		0.00655242				0		0.00100351				0.0117096						0.000616143		0.00411862				0.00548847		0.00671141
	0		0.00157978				0.00580552		0.00416667				0.00968523						0.00142653		0.00166945				0.00220588		0.00417014
	0.0134639		0				0.00214133		0.00327511				0.0126582						0.00427655		0.000439754				0.00568505		0
	0		0				0.00202224		0				0.012016						0.00151515		0.00149031				0.00128205		0.00334448
	0.00194742		0				0.00226655		0.00931587				0.013468						0.00341006		0.00300661				0.00395257		0.0112518
	0		0				0.00173511		0.00789474				0.0114235						0.00283554		0.0026178				0.00738007		0.001851
	0.00340522		0				0.00424929		0.00090992				0.00991189						0.00152439		0.00297619				0.00385675		0.00186916
	0		0				0.0040107		0.00176056				0.00355556						0.00125945		0.0017313				0.00119474		0.000933707
	0.00128041		0				0		0				0.0063425						0		0.00391965				0.00265252		0.00611413
	0.0011274		0				0.00171233		0.00956826				0.00851581						0.0027027		0.00158646				0.00370959		0
	0.00221239		0.00145943				0.00210084		0				0.0101289						0.00119474		0				0.0013289		0.00359842
	0.0101626		0.00630994				0		0.00945455				0.00448934						0.00128866		0.000609756				0.00463679		0.00224215
	0		0				0.00208478		0.0044964				0.0140581						0.00259067		0.00208442				0.00612745		0.00291652
	0.00163399		0.00236686				0.00291545		0.00220848				0.0131471						0.00439239		0				0		0
	0.0132743		0				0.00227101		0.00039246				0.0139581						0.00591716		0				0.00404858		0.00653391
	0.00214823		0				0		0.00886865				0.00891365						0.00244798		0.0142012				0.00497159		0.00951039
	0		0				0.0009311		0.00398724				0.00909091						0.00170068		0.00289436				0		0.0186782
	0.00089606		0.00114155				0.00365764		0.00777676				0.0124688						0.00483676		0				0.00196464		0.00586855
	0.0128505		0.00383296				0.0018622		0.0114834				0.00400962						0.00167224		0				0.00466745		0
	0		0.00083963				0.00420673		0.00238949				0.00816024						0.00531209		0.00348837				0.00117509		0.0018018
	0.00778968		0.00776915				0.00132714		0.005345				0.0141988						0.0031348		0.0170404				0.0030581		0.00206795
	0.0008547		0				0.00162734		0.0020202				0.0150079						0.00165289		0.00345542				0.00472335		0.00356415
	0.002442		0				0		0				0.012069						0		0.00831793				0.00320513		0.00183486
	0.0137157		0.00585366				0		0.00513259				0.015088						0.0011383		0.00197628				0.00716332		0
	0.0011919		0				0		0.00450139				0.00571429						0		0.0138648				0.00472367		0
	0.00667656		0.00686213				0.00360082		0.00127959				0.0124224						0		0.00152323				0		0.00883257
	0.0110664		0				0.00080257		0				0.0122378						0.00162602		0.000762777				0.00316656		0.0159414
	0.00172265		0				0.0043573		0.0160831				0.00988003						0.00148588		0.00346706				0		0.00378788
	0.00237248		0.00313316				0.00251889		0.0126375				0.00736842						0.0029383		0.000829876				0		0.0109784
	0.0021645		0.00067385				0.00482426		0.0153269				0						0.00276498		0.00222717				0.00419413		0.000643501
	0.0115607		0.0106897				0.00317965		0				0.0113788						0.00234742		0.00247525				0.00444247		0.00276753
	0.00194742		0				0.00541516		0.00312589				0.0118846						0.00277932		0.00265252				0.00367069		0.000700771
	0.00682261		0				0.00509165		0				0.00302572						0.00364964		0.00344234				0.0016835		0.010833
	0.00158983		0				0.00254065		0.00753201				0.0075188						0.00535332		0.000784929				0.00196721		0.00906002
	0.00519031		0				0.00263852		0.00207565				0.00806452						0.00430416		0.00286944				0.000788022		0.00299043
	0.00388601		0				0.00469851		0.00218699				0.00957354						0.000799361		0.00176835				0.000686342		0.00587828
	0		0.00260191				0.00111919		0.00175562				0.00794552						0.0150479		0.00146199				0.00148588		0.0108509
	0.00099602		0				0.00504484		0.0026738				0.00265604						0.0101351		0.00343643				0.0029383		0.00892359
	0.0112945		0				0.00106838		0.00134499				0.00661626						0		0.000800641				0		0.00437911
	0.00294118		0				0.00540541		0.00213675				0.00934579						0.00527983		0.0039267				0.00400458		0.000629723
	0.003125		0				0.00167224		0				0.0130261						0.00933333		0.00134499				0.00264784		0.00107817
	0.00139082		0				0.00292398		0.00607903				0.0122783						0.00328587		0.00308261				0.00541712		0
	0.00127389		0.00117165				0		0.00115473				0.0120573						0.00414938		0.00182149				0.00428725		0
	0.0114286		0				0.00274187		0.013836				0.0129278						0.002457		0.00330396				0.00645802		0
	0.003663		0.00166113				0.00064767		0.00406091				0.0100792						0.00364166		0.00169319				0.0035014		0.00229885
	0.00455235		0				0		0.00555213				0.00403226						0.00779727		0.00241254				0.00499688		0.0174757
	0.00359712		0				0.00142857		0.00227583				0.00617829						0.00210822		0				0.00432277		0.000469484
	0.0108374		0.00857318				0.00446097		0				0.00633357						0		0.00207361				0.00456323		0.000394945
	0.00386847		0.0021846				0.00314748		0.00198413				0.00533049						0.00317965		0.00333611				0.00243902		0.00603136
	0		0.000815				0.00213675		0.00075815				0.00601685						0		0.00353857				0.00237906		0.0083151
	0.00574053		0				0.00076982		0				0.0112847						0		0				0.00557491		0
	0.0075188		0.00267666				0.00411523		0.0181743				0.00505051						0.00146199		0.00382044				0.00506757		0.0113852
	0		0				0.00139082		0.00816882				0						0.000523834		0.00129157				0.00438597		0.00143988
	0.00634249		0				0.00234467		0.0152896				0.00401606						0.000944287		0				0.00841969		0.0168387
	0.00118064		0.00973574				0.00544959		0.00168634				0.00578592						0.00255755		0.00151976				0.00535332		0.00307557
	0.00322061		0				0.00870647		0.00451128				0.00720165						0.000782473		0.000998004				0.00395518		0.00278035
	0.00147929		0.00340136				0.00551471		0.00992063				0						0.00321543		0.000666667				0.00110681		0.0126904
	0.0007446		0.00124611				0.00386997		0				0.0121406						0		0.00110051				0.00726552		0.00090307
	0		0				0.00214247		0.00756811				0.0100865						0.00719425		0.0015186				0.00378993		0.0152931
	0.00182149		0.00287908				0.00120555		0.00609756				0.0137615						0		0.00182482				0.00192308		0.00985663
	0		0				0.00114943		0.00956522				0.00869565						0.00126502		0.001999				0		0.00358938
	0.00693481		0				0.00389105		0.00484848				0.0094697						0.00539291		0				0		0
	0.00672948		0				0.00249377		0.00263158				0.0104662						0.00284414		0.00139373				0.00259235		0.00283554
	0.00616938		0.00525855				0		0.00652529				0.00984414						0.002414		0.00110011				0.0017138		0.0120175
	0		0.0008071				0.00204082		0.00447094				0.0151261						0.00387898		0.0008726				0.00803213		0.00739176
	0.00675676		0.00085616				0.0008673		0.0102041				0.0101317						0.00115009		0.00120337				0.00545171		0.0151891
	0.00997783		0				0		0.00156372				0.00628272						0.00240771		0				0.00382653		0.00464756
	0.00253165		0.0136986				0.00263389		0.0044843				0.00677638						0.00222387		0				0.00522345		0.0046551
	0.00424809		0.00170746				0.00178253		0.00770416				0.0116414						0.00893582		0.000490918				0.00431655		0.0158465
	0.0145587		0.00702875				0.00314795		0.00834492				0.010352						0.00169491		0.00303214				0.00164745		0.00783476
	0.0112888		0.00479042				0		0.0133582				0.0140318						0.000873362		0.00119048				0.00461133		0
	0.00977995		0				0.00121581		0.00293446				0.00192864						0		0.000514139				0.00588235		0.00306984
	0.00236686		0.00065574				0.00339751		0.00152486				0.002574						0.00334672		0				0.00263158		0.0105837
	0.00257069		0.00417014				0		0.00385463				0.00570613						0.00164339		0.00100705				0.00100857		0.00088574
	0.00171233		0.00410872				0		0.0131045				0.00531209						0.00753296		0.00136986				0.000981354		0.00510204
	0.00823045		0.00107701				0.00589005		0.00051813				0.00863787						0.00442233		0.000609013				0.00495322		0.00952813
	0		0				0		0.00579897				0.0118143						0.00265722		0				0.00332068		0.00351185
	0		0.00078003				0.00616143		0.00586081				0.0113107						0		0.00206327				0		0.00561403
	0		0.00501792				0.00115075		0.0123928				0.0108238						0.00282486		0.00206754				0		0.00304878
	0.0101523		0.00059294				0.00186567		0.0023175				0.010917						0.0015528		0.0016835				0.00501952		0.000769823
	0.0107143		0.00246305				0.00760095		0.0022162				0.00776914						0		0.00274223				0.00186567		0.0141066
	0		0				0.00184957		0.00662252				0.0152505						0.0034188		0.000552792				0.000633312		0.00194363
	0.00221239		0.00326797				0.00164069		0.0015456				0.00456969						0.00159109		0				0.00635593		0.00638978
	0.0178771		0.00893744				0.00619469		0.00327332				0.0127576						0.00174216		0.000841043				0.00324465		0.00786056
	0.00142857		0				0.00516129		0.00763359				0.00671592						0		0.00103235				0.000715308		0.01263
	0.00111359		0				0.00292398		0.00185529				0.00591716						0.00469484		0.000881834				0.00317864		0.00239808
	0		0				0		0.00824742				0.00944287						0.00165017		0				0.00351288		0.00469759
	0.00142045		0.00298656				0.0026469		0.00581395				0.013369						0.00128452		0.0077821				0.00394588		0.000660939
	0.00393701		0.0003367				0.0019685		0.00415045				0.00791296						0.00296296		0.00148002				0.00376142		0.00151976
	0		0				0.00408497		0.00020437				0.00291333						0.00451467		0				0.00842359		0.00718485
	0.00154162		0.00819672				0		0.00548005				0.0121131						0		0				0.00222469		0
	0.00797607		0				0.00127389		0.0115622				0.0135747						0.00496278		0				0.00369231		0.00522345
	0.00114025		0.00128949				0.0090312		0.00654818				0.0113086						0.00933238		0.00104221				0.00457876		0.0107116
	0.00535332		0.0052687				0		0.00273473				0.00930233						0.00183038		0				0.00157729		0.0100634
	0.00440141		0				0.00212766		0.00044033				0.0158202						0.00408831		0				0.00582411		0.00200133
	0		0.00062933				0.00435866		0				0.01207						0.00244499		0				0.00306279		0.00635239
	0		0.00142939				0.00099404		0.00232468				0.00837321						0.000750751		0.000604961				0.0108139		0.00694006
	0		0.00270856				0.00074349		0.0087995				0.00941177						0.00486381		0.0017616				0.00109051		0.0102936
	0.0131504		0.00842815				0.00157109		0				0.00984252						0.000587889		0.00178465				0.0050578		0.010604
	0		0				0.00071174		0.00108108				0.012366						0.00406504		0.0024777				0.00320718		0.00493522
	0.00441989		0.00045935				0.00383436		0.00054735				0.00788955						0.000483092		0.00131406				0.00107296		0.0050537
	0.00146628		0				0.00179921		0.00120048				0.00342466						0.000691563		0				0.00342857		0.00331126
	0.00920245		0				0.00501792		0.00294291				0						0.00428082		0				0.00140252		0.0119983
	0.0119435		0				0.00471254		0				0.00711111						0		0.00742574				0.00996016		0.00613732
	0.00250313		0				0.00487013		0.00330907				0.00912863						0.005386		0.000661813				0.00534402		0.0143541
	0		0.00987526				0.00250627		0.00268097				0.00518807						0.00708502		0.000441306				0.00186916		0.0136157
	0.00204499		0.00083822				0		0				0.0153173						0.00142653		0				0.00983607		0.00758725
	0.00240385		0				0.00471254		0.00871542				0.0148148						0.0042735		0.00475436				0.00713013		0.00951374
	0.00981767		0.00090662				0.00083577		0.00102722				0.00825082						0.00100807		0.000382702				0.00332542		0.00635209
	0		0.0132548				0.00195695		0.00219238				0.00793651						0.00350877		0.00251493				0.00531915		0.00172117
	0.00092336		0.00561224				0.00808625		0.00445969				0.00942211						0.00438597		0.00298329				0.00392465		0.00614574
	0.00472255		0.00487805				0		0.00170358				0.00474215						0.00130293		0.00160944				0.00349956		0.0139832
	0		0				0.0023488		0.00226074				0.00846433						0.00482315		0.00145138				0.00212014		0.00541516
	0.00687285		0.00883576				0.00696864		0.00205058				0.00751011						0.00567779		0.00222552				0.00494506		0
	0.00115141		0.00023414				0.00316456		0.00066511				0						0.00287356		0.00195695				0		0.0170132
	0		0				0.00242277		0.0037594				0.00549451						0		0.00108401				0.00192678		0.00238209
	0.0164788		0.00026316				0.00407886		0.00068611				0.0121951						0.00294406		0.00202429				0.00601093		0.000269978
	0.00189215		0.00035112				0.00683594		0.00136939				0.00228833						0.0083632		0.00522928				0.00344828		0.00135013
	0.0131406		0.00533903				0.0044405		0				0						0.00128535		0				0.00190658		0.000957854
	0		0.00730308				0		0.0035497				0.0104493						0.00312989		0.000471032				0.00884434		0
	0		0.00446973				0.00294406		0				0.00547945						0.00847458		0.00660308				0.00483092		0.00408163
	0.00137552		0.00089847				0.00234192		0.00911411				0.0134228						0.00413651		0.00320513				0.00520833		0
	0		0.0112202				0.0015949		0.00264026				0.0142744						0		0.00810015				0.00229183		0.00239808
	0.00089127		0				0.00229358		0				0.0165746						0.00415512		0.00817934				0.00306984		0.000531632
	0		0				0.00214286		0				0.0035868						0.00515021		0.00474453				0.00390456		0.00624311
	0.00680272		0				0.001443		0				0.01346						0.00630063		0.00461255				0.00224383		0.00252101
	0.00432277		0				0		0.0143285				0.00647549						0.00738007		0.00256739				0.00273224		0.00904685
	0.001998		0.000612				0.00249377		0.00043459				0.00512445						0.00723589		0.0107023				0.00472441		0.00186567
	0		0.0128465				0.00084962		0.00276243				0.0103481						0.0039604		0.000724638				0.00445324		0.00353045
	0		0				0.00241296		0.00102041				0.0110732						0.00161031		0.000888889				0.00201884		0.00210471
	0		0				0.00326584		0.0011554				0.00839695						0.0014245		0.00463392				0.00351494		0
	0.0172786		0				0.00164024		0				0.0117832						0		0				0.000574713		0.00064433
	0		0.00937367				0.00200803		0				0.011236						0.00892857		0				0.00801165		0.00800961
	0.0175		0				0		0.0108225				0.0158311						0.00217234		0.00525624				0.00311721		0.00922084
	0.00134953		0				0.00232829		0.00161812				0.00818452						0.0103493		0.00278707				0.00190718		0.00116618
	0		0.0129976				0.00412655		0.00443038				0.0107198						0		0.000677966				0.00322061		0.00211416
	0		0				0		0.00421348				0.00490196						0		0.00284091				0.00684931		0.0177907
	0.0165692		0				0.00348028		0.00397456				0.0103211						0.00361991		0.00130293				0.00272294		0.0126183
	0.00441826		0				0.00126422		0.00159236				0.0101229						0.00570342		0.00332226				0.00546022		0
	0.00314268		0.00271887				0.00314961		0.00135379				0.00859599						0		0.0023855				0.00674157		0.0140647
	0.00166113		0				0		0.00184162				0.0144928						0.00268456		0.00455322				0.00144613		0.0165143
	0.00369004		0.00741449				0		0.0019084				0.00595745						0.00319081		0.00325098				0.00194458		0.0189371
	0.00399202		0.0102589				0.00320513		0.00096061				0.0103093						0.0092081		0.00247525				0.00223514		0.00895255
	0		0				0.00222222		0.00283401				0.0132399						0.00428571		0				0.00945454		0.00949914
	0.004914		0				0.00297619		0.01149				0.00674916						0.00108932		0.00308166				0.00372671		0.0037062
	0		0.00192308				0		0.0109023				0.00930233						0.00283554		0				0.00980392		0.0195463
	0		0.00164745				0.00340599		0				0.00744048						0.0127796		0.00106496				0.00439239		0.013811
	0		0.00067981				0.00375375		0.00095283				0.00568182						0.00273973		0.00339559				0.000923361		0.00333472
	0.012549		0				0.000757		0.00249066				0.0101124						0.00190658		0.002079				0.00448431		0.0185768
	0.0158658		0.00332226				0.00129366		0.00417827				0.011045						0.00160772		0.00153022				0.00628272		0.00983796
	0.00792393		0				0.00127959		0.0031348				0.000853971						0.00447427		0.00111607				0.00238663		0.00474415
	0.00171821		0.0111257				0.00083195		0				0.00562852						0.00239044		0.0046225				0.00504414		0.00157828
	0.00459418		0.00712106				0.00681044		0				0.00990099						0.00468541		0.00151515				0.00634518		0.00303145
	0		0				0.00374532		0.00625809				0.0137845						0.00282486		0.00257069				0.00156128		0.00441989
	0		0				0.00412371		0.00330033				0.0126084						0.00628931		0.00138217				0.00750853		0.000996347
	0.00723327		0.00574713				0.00723327		0.0127291				0.0109152						0.00709939		0.000702988				0.005996		0.0139053
	0.0015625		0				0		0.00453809				0.0045819						0.00352609		0.00352734				0.00202156		0.00370943
	0.00982801		0				0.00281057		0.00099338				0.00678295						0.000443459		0.00505415				0.00110436		0.000702494
	0.00127551		0				0.00271248		0.00244798				0.0116175						0.00139535		0				0.0046332		0.00566171
	0		0				0.00510986		0.00252951				0.0132296						0.00390625		0.000856531				0.00939986		0.00694927
	0		0.00129955				0		0.00200351				0.0085796						0.00149365		0				0.00543478		0.00208768
	0.0131579		0				0.00175131		0				0.0106952						0.000466853		0.000524384				0.00727802		0.00344947
	0.00118343		0.00604839				0.00673653		0.00232288				0.00728332						0.00399467		0.000775795				0.00305344		0.00796178
	0.00701403		0				0.00908403		0				0.0029615						0.00127632		0.00479488				0.00502513		0
	0.0141468		0.00131926				0.00308642		0.00119617				0.00904605						0.00135685		0.015771				0.0036157		0.00579065
	0.00169924		0.00867052				0.00506512		0.00970612				0.0105727						0.0021097		0				0.00240385		0
	0.0010917		0				0.00341297		0.0152009				0.0054902						0.00126502		0.0116376				0.00763889		0.00135593
	0.00133156		0.00212114				0.00116959		0				0.0105581						0.00088968		0				0.00318471		0.00199203
	0.0117485		0				0.0056338		0				0.00827301						0.00412541		0.00203252				0.00439319		0.000533333
	0.00129032		0				0.00367985		0				0.00668151						0.00134228		0.0013947				0.0040745		0
	0		0				0.00703235		0.00341463				0.0124451						0.0010582		0				0		0
	0		0				0.00132714		0.00043403				0.0030896						0.00130548		0.00249299				0.00373413		0.0119393
	0.00182983		0.0007148				0.00716332		0.00194932				0.00749064						0		0.0017138				0.00220103		0.0094246
	0.00751174		0				0.00636943		0				0.00863132						0		0.00226074				0.00241546		0
	0.0072904		0				0.00355872		0.0035514				0						0.00340301		0.000875657				0.00515222		0.0122154
	0.00919378		0				0.00692384		0				0.0106195						0.000488043		0.00133156				0.00076864		0.017734
	0.00315457		0				0.00572831		0.00090498				0.00886162						0.00909091		0.00687285				0.00297796		0.00116077
	0.0012837		0				0.00318471		0.00228624				0.0124792						0.00502092		0.00162338				0.00370142		0
	0		0				0.0109718		0.00042955				0.00256849						0.00831793		0.000479846				0.00452489		0.00090009
	0.014867		0				0.00499168		0.0140585				0.00421053						0.00384246		0				0.00429553		0.000712758
	0.0046729		0				0.00252738		0.00065359				0.0149961						0.00538358		0.000456204				0.00532978		0
	0		0.0014892				0.00480769		0.00300172				0.00255646						0		0				0.00649351		0.000716846
	0.00447928		0				0		0.00107643				0.0108443						0.00683371		0				0.00436681		0.00840336
	0.00133333		0.00030864				0.00591716		0.00340716				0.0102987						0.00341297		0.00106724				0.00582147		0.00864155
	0.0114017		0.00518732				0.00203459		0.00352113				0.0105448						0.00383142		0.0120019				0.00403226		0.00277008
	0.00381679		0				0.00330396		0.000499				0.012112						0.00213371		0.0085034				0.00508906		0.000418936
	0.0119435		0				0		0.00359712				0.00468227						0.0025663		0.00193673				0.00699709		0.00333333
	0.0116156		0.00943396				0.0030581		0.00044092				0.0104754						0.00204708		0.00527241				0.00825472		0.000969305
	0.00461538		0				0.0034662		0.00252525				0.00733945						0.00140449		0.0115237				0.00446429		0.000286123
	0		0.00778689				0.00123609		0				0.00592417						0.0027137		0.00101523				0.00116347		0
	0.0078125		0				0.00464037		0.00262123				0.0138461						0.00331675		0.00243161				0.0064683		0
	0.0136719		0.00876859				0.00176574		0.00090621				0.0111876						0.00635425		0.00541712				0.00922509		0
	0		0				0.00123305		0.0131636				0.0104987						0.000857633		0.0109309				0.00246457		0.00321888
	0		0				0.00125892		0.0039185				0.000929368						0.00821018		0				0.00456621		0.0118795
	0.00668693		0				0.00196721		0.00090171				0.0115942						0.00321543		0.0166038				0.00519031		0.00089579
	0.00210822		0				0.00070077		0.00343511				0.00841751						0.00190114		0.0013181				0.00252313		0.00274098
	0.00096805		0.00789993				0.00197433		0.00584112				0.00222222						0.000817661		0.0039968				0.000768049		0.00406688
	0.00833333		0.00572656				0.00066138		0				0.00266193						0.0026455		0.00285249				0.0058651		0.00679728
	0.00136799		0.00300075				0.00114025		0.00097513				0.00796569						0.0037037		0.00107009				0.00171086		0.00117647
	0.00128041		0.00911162				0.00229183		0.00410196				0.00398671						0		0.00284495				0.0033397		0.00719425
	0.00382409		0.00075529				0.00129032		0.00310559				0.0056444						0.00257732		0.00810811				0.00533049		0.000497265
	0.00149254		0.00284414				0.00429448		0				0.0109769						0.00978648		0				0.00238663		0.00192988
	0		0				0.00259909		0.00126823				0.00785083						0.00355872		0.0181818				0.00165153		0.00688655
	0.0115607		0.00206922				0.0025		0.00112296				0.00360144						0.00457816		0.00115741				0.0058873		0.00188324
	0.00145985		0.00316623				0		0.00094073				0.00384615						0.000910747		0.0045045				0.00686106		0.00351906
	0.0109671		0.00898069				0.00296736		0.00622776				0.010919						0		0.00110193				0.00235294		0.00319898
	0		0.00116822				0.00067024		0.00179051				0.00467654						0.00233645		0.0039128				0.00492611		0.00574933
	0		0.00369004				0.00626468		0				0.0108775						0.00276817		0.00673077				0.00325203		0.00257954
	0.003663		0.00126904				0.00395257		0.00438596				0.00635425						0.00534351		0.00406669				0.00229533
	0.00576369		0				0		0.00190166				0.00642261						0.000606796		0.00503018				0.00217202
	0		0				0		0.00216567				0.00658617						0.0028169		0.00443787				0.00340136
	0.00116822		0.00764656				0.00265957		0.00283067				0.00783085						0.000918274		0.00094162				0.00372936
	0		0				0.00208044		0.00248447				0.0060015						0.00251572		0.00433369				0.00307287
	0.00594845		0				0.00227964		0.00397911				0.00736196						0.00395778		0.0176644				0.00166667
	0.00126263		0.00460829				0.0118655		0.00671141				0.0113636						0.00149402		0.00355872				0.00641026
	0.00108225		0.0111628				0.00203666		0.00241838				0.0151099						0.0015083		0.00305011				0.00257069
	0.00564061		0.0130152				0.0020202		0.00662252				0.0178571						0.00303951		0.00555556				0.00299401
	0.00960615		0.00113464				0.00240096		0				0.015887						0.00248756		0.000548546				0.00578549
	0.00486027		0.00178444				0.008		0				0.0142857						0		0.00178094				0.00377358
	0.00699301		0.0113895				0.00506842		0				0.010981						0.00112423		0.000460405				0.00736648
	0.00749064		0.00353669				0		0.00210881				0.00545454						0.00112233		0.00481596				0.00230061
	0.00126422		0.00866337				0.00406091		0.00204988				0.010157						0		0				0.00455373
	0		0				0.00227964		0.00070373				0.00795229						0.0118577		0.0019305				0.00204499
	0.00831025		0.00065232				0.00168067		0.00504125				0.0142721						0.00186046		0.00323887				0.00365726
	0.00848656		0.00141693				0.00627353		0				0.00740741						0.003465		0.00238663				0.00500835
	0.00123762		0.00094967				0.00465839		0				0.0179558						0.00162602		0.00268577				0.000734754
	0		0				0.00464037		0.00087413				0.00834106						0.00270709		0				0.00315623
	0		0.00364964				0.00057274		0.00161638				0.00116279						0.000796178		0				0.00476474
	0		0				0.00156904		0.0150376				0.0146461						0.00377074		0.00727158				0.00400229
	0.00458716		0				0		0.00323276				0.0159521						0.00332668		0.000356506				0.00251678
	0.00171233		0				0.0021978		0.00245834				0.0060423						0.00242866		0				0.0120482
	0.00193798		0				0.00167224		0.00087535				0.00766703						0.00378788		0.00308452				0
	0.00181653		0.00164339				0.00328587		0.00494071				0.00813559						0.000586166		0.002				0.00567465
	0.00278164		0				0.00170358		0.00819001				0.0096831						0.00344828		0				0.00393185
	0.00120192		0				0.00157978		0.00089127				0.00601685						0.00123993		0.00177936				0.00611154
	0.00957447		0				0.00405186		0.00343348				0.0113339						0.00129366		0.00137457				0.00163132
	0.00241838		0.00209278				0.0005571		0				0						0.00269978		0.000759301				0.0043384
	0		0				0		0.0005571				0.00181653						0.000876424		0.00305344				0.0041958
	0		0				0.00441826		0.00062923				0.00629496						0.00106044		0				0.00105097
	0.00403769		0.00679964				0		0.00026788				0.0108225						0.0048376		0.00168256				0.00331492
	0.0112888		0.00058617				0.00226501		0.00124844				0.0102128						0.002149		0.00946074				0.00327154
	0.00102249		0				0.00318066		0.0013369				0.00885936						0.00058548		0				0.00167364
	0		0.0071311				0.00064977		0.00167504				0.00659341						0.00171086		0.00254453				0
	0.00772947		0				0		0.00196754				0.00660793						0.000482393		0				0.00235018
	0.00872093		0				0		0				0.00459982						0.004		0.000841751				0.00687285
	0.00322581		0.0154525				0.002185		0.00301659				0.00882353						0.00476191		0.00431965				0.00407332
	0.00135685		0.0176117				0.00200803		0				0.0102669						0.000545554		0.00730519				0.00160256
	0.00136426		0				0.00426338		0.00049603				0.0102273						0.00499287		0.0046875				0.00277393
	0		0				0		0.00247525				0.00738916						0.00181269		0.00497512				0.00336323
	0.00093197		0				0.00132979		0.0047619				0.0151659						0.00737101		0.00216216				0.00280243
	0.00853659		0				0		0				0.0133333						0.000724638		0.00237436				0.003885
	0.00139276		0.00104603				0		0.00399202				0.00664894						0.00133245		0.00800801				0.0037843
	0.0101103		0				0.00232558		0.00782726				0.00637959						0.00648883		0.00462963				0.00151822
	0.00110619		0				0.00121581		0.00793651				0.0020202						0.00468604		0				0.00218818
	0		0.00117509				0.00413508		0.00404449				0.0105634						0.00262697		0.000683527				0.00441014
	0		0				0.00118835		0.0017452				0.00391134						0.0035461		0				0.00539084
	0.00601202		0				0.00180288		0.00259202				0.00725953						0.0078064		0.0100792				0.00191939
	0.00165837		0.0045045				0.00069061		0.00111259				0.00698758						0		0.00225734				0.00423729
	0.00674536		0				0		0.00691916				0.0141388						0.00107411		0.00140056				0.00353982
	0.0130719		0.0005322				0.00155039		0.00099354				0.00772472						0.00401284		0.00105708				0
	0.00291545		0.0127639				0.00421496		0.00449304				0.00840336						0.00240096		0				0.000980392
	0.00662691		0.00081833				0		0.00244021				0.00880088						0.0064154		0.00364964				0.00333778
	0		0				0.00153846		0				0.00543478						0.00487805		0.003003				0.00255428
	0.00514706		0.00069493				0.00276498		0.0109479				0.00670691						0.00327225		0.000832639				0.00306749
	0		0				0		0.0035482				0.00528302						0.00410557		0.0047259				0.00274977
	0.00342466		0				0.00218579		0.00095329				0.0115691						0.00443262		0.00145773				0
	0.00122249		0.00118835				0.00166759		0.00045641				0.0102041						0.00396563		0.005				0.00637959
	0.00542888		0				0.00071685		0				0.00714286						0.000979432		0.00187793				0.0026738
	0		0				0.00086806		0.00037106				0.0137421						0.00146951		0.000825764				0.00239952
	0		0				0		0.00127551				0.0107317						0.003125		0.000865801				0.00131004
	0.0140237		0				0.0057971		0				0.01341						0.00116414		0.0166139				0.00411805
	0.00235571		0				0		0				0.00758214						0		0.00232019				0.00342935
	0.00572082		0.0002139				0.00562701		0				0.0120141						0.00699301		0.00346021				0.0044337
	0.00182149		0				0		0.0116971				0.00907258						0		0				0.00574438
	0		0				0.00163532		0.00159744				0.00847458						0.000746826		0				0.0028481
	0		0.00032927				0		0.00111029				0.0155885						0.0017311		0.00102041				0.00249688
	0.0108794		0.00885878				0		0				0.00692384						0.00111111		0.00123916				0.00336512
	0.00527983		0.00813008				0.00284495		0.00038256				0.0122512						0.00135962		0.00158228				0.00518672
	0		0				0.00562852		0.00110865				0.0114068						0.00251889		0.0030722				0.00123916
	0		0				0.00477042		0.00177699				0.00939457						0.0042508		0.00193798				0.0053135
	0.00647249		0				0.00225225		0.00585106				0.012087						0.00391062		0.000648929				0.00482509
	0.00121507		0				0.00323276		0.00071813				0.0121269						0.00307692		0.000548546				0
	0.00162075		0				0		0.0053281				0.0115207						0.00357568		0.00732601				0.00327869
	0		0				0		0.00333556				0.00213675						0.0106195		0.000934579				0.00546946
	0.00224215		0				0.00082713		0.00073529				0.00846561						0.00749625		0.00542888				0.00113766
	0		0				0.00033234		0.00487805				0.0128205						0.00376506		0.0204301				0.00339443
	0		0.00676056				0.00351031		0.00171527				0.00618812						0.00442478		0.000965251				0.00543109
	0.0071599		0				0.0006006		0.00227015				0.00541377						0.00595681		0.0150094				0.00177384
	0.001001		0				0.00343643		0				0.00406504						0.00197824		0.00229463				0.00270636
	0.00967458		0.0035791				0		0.00419048				0.00460299						0.00102669		0.0143805				0.00508475
	0.0130916		0				0.00247321		0.0041841				0.0119617						0.00666667		0.00186393				0.00395257
	0		0.0013876				0.00081699		0.00176523				0.0027933						0.0019305		0.00184843				0.00104548
	0.00985222		0.00140056				0		0.00205038				0.00425532						0.00190476		0.0126904				0.00256082
	0		0.00061652				0.00185357		0.00061767				0.00786627						0.00454546		0.00242915				0.000988142
	0		0.00405132				0.00215827		0.00071098				0.012012						0.00746888		0.003003				0.00315789
	0.0013369		0				0.00262697		0.00149701				0						0.0019305		0.00215983				0.00126582
	0.00078064		0.00540865				0.00259516		0				0.0181504						0.00565262		0.0153374				0.000768049
	0.00329761		0				0		0.00047608				0						0.00269906		0.00108578				0.00122699
	0		0.00091241				0.00110132		0.00104221				0.00934579						0		0				0.00369004
	0.00251256		0.00422961				0.0030581		0				0.00961539						0.00362647		0.00273973				0.00990099
	0.00111982		0				0		0				0.00873362						0.00194932		0.00139082				0.00122699
	0.00169779		0.001001				0.00536913		0.00574949				0.00770218						0.00332226		0.00140845				0.00402145
	0.0009542		0				0.00097943		0.00064309				0.011325						0.0022553		0.000434028				0.00567465
	0		0.00739827				0.00240385		0.00148865				0.00321027						0.00149031		0.00104167				0.00652647
	0.0105162		0.00218818				0.00191388		0.00094548				0.0107181						0.00119118		0.00179469				0.00660066
	0.0122249		0.0127796				0.00339751		0.0011308				0.0133971						0		0				0.0075188
	0.00530504		0.00293902				0.0021645		0.00034892				0.00345781						0.000803213		0.00337838				0.00179211
	0.0176166		0.00124922				0.00486111		0.00068074				0.00958466						0.00216685		0				0.00141443
	0.0151025		0.0104099				0.00256739		0.00292642				0.0122164						0.00253165		0.00151343				0.00126904
	0		0				0.00089445		0.00156413				0.00461538						0		0.00221239				0.001321
	0.00697674		0.00058445				0.00593723		0.00282575				0.00745157						0.00056243		0.00325998				0.0053872
	0.00089485		0				0.00410678		0.00602064				0.000522739						0.00438116		0.00463392				0.00444444
	0.0107411		0				0.00201884		0.0049054				0.015544						0.000786164		0.000525762				0.00407886
	0.0014556		0				0.00156576		0.0023986				0.0110011						0.00786026		0.00416419				0.00685518
	0.00114679		0				0.00158353		0.00719424				0.0121335						0.00248756		0.00240192				0.00505051
	0.00114548		0.00183217				0.00461184		0.00079051				0.00755667						0.00488759		0				0.00691563
	0		0.00075301				0.00114679		0.00421941				0.00720072						0.00279851		0.00162338				0.00516605
	0.00111982		0.00345871				0.0041791		0.00116212				0.00591716						0.00369004		0.0037092				0.00848057
	0		0				0.00052329		0.00147059				0.00682128						0.00323625		0.00361011				0.000727273
	0.002442		0				0.00713012		0.00254453				0.0103722						0		0.0029873				0.00369344
	0.011218		0.0114679				0		0.00251166				0.0116764						0		0.000506073				0.00325027
	0		0				0.00078064		0.00155521				0						0.00311042		0.0115108				0.00836431
	0		0				0.00654664		0.00713063				0.00982801						0.00104058		0				0.00237248
	0.00612557		0.00576132				0.00139373		0				0.00707714						0.00216138		0.00191939				0.000653595
	0.003861		0.00923273				0		0.00239664				0.0111421						0		0.00553505				0.00630583
	0.00113122		0				0		0.00283447				0.0126091						0.00167504		0.00233827				0.00199336
	0.00194363		0.00285103				0.0055325		0.0124827				0.0104167						0.00433276		0.000977517				0.00403769
	0.0134228		0				0.00394867		0.00092593				0.00732218						0.00491919		0.00442758				0.00382848
	0		0				0.00472016		0				0.0152672						0		0.00359928				0.00390625
	0.00571429		0				0.00114416		0.00092851				0.00343348						0.00925926		0.000834028				0
	0.00373599		0				0		0				0.00561798						0.00160772		0.00463822				0.00121507
	0.00933333		0				0.00689655		0.00086356				0.0126013						0.0013245		0.00471063				0.01341
	0		0				0.00620262		0				0.00776914						0.00859951		0.010772				0.0030581
	0.00509338		0.00609185				0.00134228		0.00077459				0.0109718						0.00714286		0.00277008				0.00485732
	0.0060241		0				0.00562324		0.00211119				0.00462657						0.00172811		0				0.0107914
	0		0				0.00158983		0.00082919				0.0167253						0.00991735		0.000888889				0.00680272
	0.0037594		0				0		0.00068564				0.013626						0.00362319		0.00422387				0.00615858
	0		0.00835073				0.00092166		0				0.00968992						0.00645161		0.000816327				0.00233463
	0.0171504		0				0.004884		0.00211506				0.00533944						0.0102605		0.00240192				0.000922509
	0.00139082		0				0		0				0.0102669						0		0.00448598				0
	0.0111111		0				0.00066934		0.00034831				0.0108147						0.00474683		0				0.00345679
	0.0137741		0				0		0				0.0140187						0.00153296		0.0013541				0.000853242
	0.00140548		0.0025355				0		0				0.00521739						0		0.00167879				0.00240385
	0.00506971		0				0		0.00054113				0.00924974						0.00253807		0.00277008				0.00110803
	0.00680272		0				0.004004		0.00086505				0.00819672						0.00598802		0.00166389				0.00322321
	0.0154639		0.00784506				0.00316706		0.00059382				0.0101095						0.00180343		0.00192123				0.00508721
	0		0.00546448				0		0.00049261				0.0113208						0		0.00212314				0.00496894
	0		0				0.00083403		0.00306748				0.00558214						0		0.00177778				0.00253421
	0.0180905		0.00927767				0.00248139		0.00673725				0.00852273						0.0021097		0				0.00542139
	0		0				0		0.00397088				0.00358423						0.000607165		0.00251256				0.000603136
	0.0008058		0				0.00613497		0.00047461				0.0137987						0.00833333		0.00301507				0.00309119
	0.011984		0				0		0.0002956				0.011201						0		0.000443853				0.00247729
	0.010978		0.00027337				0		0				0.00918836						0.00545364		0.00165289				0.00104275
	0.00452489		0				0.00109709		0.00971259				0.013789						0.00861326		0.000407997				0.00458979
	0.0134228		0				0.0038478		0.00346821				0.00920502						0.00229533		0.00856653				0.00240529
	0.0143885		0.00062189				0.00606729		0.00275103				0.0140541						0.0044603		0.000587199				0.00556793
	0.00108932		0				0.00134499		0.0007148				0.0106257						0.00419815		0.00689655				0
	0.0096225		0				0		0.00079491				0.00890208						0.00357143		0.00679502				0.00372208
	0.00212993		0				0.00193424		0.00214133				0.0176909						0.00456621		0.00136054				0.00237248
	0.00081766		0				0.0042337		0.00117165				0.013369						0.00175439		0.00233918				0.00194363
	0.00265252		0.0026455				0.00100908		0.00079808				0.00447427						0.00106496		0.0152566				0.00446429
	0.0058072		0				0.00098522		0.01053				0.0146444						0.000923361		0.000504541				0.0019802
	0		0				0.00083403		0.00123609				0.0135624						0.00403226		0.00591716				0.00375
	0.00832562		0				0.00331675		0.00587467				0.00969163						0.00707547		0.00290698				0.00616016
	0.00794913		0				0.00421941		0.00047371				0.00985222						0.0058651		0				0.0055905
	0.0137488		0				0.00195695		0.00205339				0.0017346						0.00104602		0.00380952				0.006875
	0.00458716		0				0.00355872		0.00145843				0.012069						0.00276498		0.00840778				0.00232558
	0.00895141		0				0.00164474		0.0113255				0.0131004						0.00179856		0				0.00231303
	0		0.00091324				0		0.00326087				0.0114665						0.01983		0.000817661				0.00883392
	0.00222883		0.00752773				0.00502513		0.00389972				0.0165344						0.00462963		0.000645161				0.00729927
	0.00343053		0.0005988				0.00748848		0.0032077				0.0106209						0.00450958		0.00165153				0.00341297
	0.0044843		0				0.00055006		0.0058102				0.00639854						0.00369276		0.00298507				0.00528169
	0.00219058		0.00056433				0		0.00082965				0.00819672						0.00249532		0.00281889				0.00578292
	0		0				0.00063131		0				0.0131805						0.000859845		0.00273038				0.00156904
	0.00377715		0.00032216				0.00386399		0				0						0.008		0.00211864				0.00732154
	0		0.00128866				0.00388027		0.00106781				0.0110922						0.00728291		0				0.00144509
	0.00192308		0.0035868				0.00827423		0.00192031				0.00480439						0.00156986		0.00147275				0.00373483
	0		0				0.00438596		0.00236035				0.0102326						0.00838926		0.00236967				0.00701565
	0.0118064		0				0.00218978		0.0021322				0.00648415						0.00527983		0.00708717				0.00596422
	0		0.00502216				0		0.00052743				0.0113537						0		0				0.00618238
	0		0.0010395				0.00292056		0.00064809				0.00480769						0.00642055		0				0.0063425
	0.00808625		0				0.00236407		0.00425351				0.0127119						0		0.000511771				0.00647668
	0.00658762		0.00895736				0.00214133		0				0.00948992						0.0157068		0.00137552				0
	0		0.00904466				0		0.00587372				0						0.00640205		0				0.00761905
	0.00346021		0				0.00231267		0.00075415				0.00854701						0.00473373		0				0.00199867
	0		0.00154959				0.00063131		0.00409836				0.0101112						0.00284495		0				0.00884956
	0		0.0162083				0.0035461		0.0005423				0.0109797						0		0.00219861				0.00166945
	0.00160772		0.00049237				0.00114679		0				0.0122411						0.00330578		0.00366002				0.00214248
	0.00173611		0.00692747				0.00194426		0				0.0115496						0.00434783		0.00283286				0.00127714
	0.0147966		0.00682382				0.00057937		0.00159308				0.0124708						0.00137552		0.00122249				0.00664137
	0.00309119		0.00045269				0.00137931		0.00833333				0.00879297						0.00337268		0.00771704				0.00254453
	0		0				0.00097561		0.00124301				0.00688705						0		0.00482133				0.0028777
	0.00116144		0.0113169				0.0015748		0.00144509				0.0117786						0.00453515		0				0.00644699
	0		0.00109951				0.00791766		0.00127334				0.00747283						0.00308071		0.00151172				0.00790798
	0.00155763		0				0.00262467		0.00204918				0.0117371						0.00476191		0.000997009				0.00750939
	0.00756757		0.00047461				0.00354359		0.00230947				0.0119641						0.00255973		0.000705219				0.00296033
	0		0				0.0030349		0.00257511				0.0121753						0.00927835		0.000648508				0.00640394
	0.0015674		0				0.0030303		0				0.0100807						0.00488998		0.000844238				0.00234192
	0		0.00220946				0.00068259		0				0.00762631						0.00897308		0.00102934				0.000660066
	0.0114213		0				0.00191083		0.00132188				0.00332226						0.00353982		0.000605694				0.00542139
	0.0132576		0				0		0.00369549				0.00901713						0.00696056		0.00206897				0.00187441
	0.00446927		0				0		0.00874891				0.00887311						0.00480769		0.00326531				0.00376412
[truncated: 7,708 more rows]

## Sheet: Figure 6
Figure 6b
	GFP-U2OS siCON		GFP-U2OS siSPT6-p		BRCA-GFP-U2OS siCON		BRCA-GFP-U2OS siSPT6-p
	Mean	N cells	Mean	N cells	Mean	N cells	Mean	N cells
	3.116	10330	4.25	3349	3.221	6349	3.665	1884
	3.025	4871	4.243	1774	3.319	2368	3.173	1238
	2.925	3345	5.356	2306	2.289	4225	3.082	572
Figure 6c							Figure 6d
	GFP-U2OS siCON	GFP-U2OS siSPT6-p	BRCA-GFP-U2OS siCON	BRCA-GFP-U2OS siSPT6-p				GFP siCON in G1		GFP siCON in SG2		GFP siSPT6p in G1		GFP siSPT6p in SG2		BRCA1-GFP siCON in G1		BRCA1-GFP siCON in SG2		BRCA1-GFP siSPT6p in G1		BRCA1-GFP siSPT6p in SG2
	48.7946	32.95	4.40381	2.01068				Mean	N cells	Mean	N cells	Mean	N cells	Mean	N cells	Mean	N cells	Mean	N cells	Mean	N cells	Mean	N cells
	55.3398	16.0928	1.49892	10.6346				2.405	1347	2.0625	2149	3.235	847	7.1085	1060	1.904	2114	1.318	2347	3.145	1467	3.495	1347
	67.5774	16.8927	2.78003	9.53027				2.752	3928	2.2875	5618	4.23	1240	8.956	1825	2.997	2575	2.3235	3139	4.72	921	4.34	1150
	62.6021	20.9636	3.90204	6.88035				3.425	1420	3.431	2519	5.442	955	9.7315	1251	2.588	3596	2.1265	4753	3.415	1902	4.0805	1737
	28.734	30.2562	2.31306	3.41039
	57.841	30.5832	2.48802	15.211
	57.189	32.1269	1.18361	9.14947
	45.1318	30.4835	1.99695	12.118
	48.2507	25.3822	2.03924	5.8708
	33.3731	48.624	3.89369	2.25171
	32.4115	12.8415	2.61185	4.61266
	34.7666	33.7669	3.46569	7.18296
	39.2357	27.2195	1.79396	18.4084
	21.572	38.6863	1.67091	21.6851
	25.818	11.2814	2.91233	8.48203
	31.7004	25.4721	3.92996	26.1939
	21.2772	135.036	7.61995	29.4053
	45.1738	11.4574	3.42607	19.6269
	31.9022	4.6651	1.98867	14.5617
	25.4539	3.65783	2.26124	20.005
	4.74088	49.1365	4.34758	13.8159
	10.7656	56.7773	3.20938	8.71926
	18.3258	73.7055	17.3203	27.0518
	16.0426	49.3362	7.58442	27.5164
	15.0171	37.6465	8.72111	30.5175
	14.6129	48.5988	6.67612	12.933
	7.90604	59.8699	11.2377	20.9436
	11.545	63.7529	4.46077	14.8962
	0.546847	61.7278	4.7702	9.65186
	9.4166	41.6214	4.16997	15.7183
	4.716	46.4254	2.87585	5.95708
	1.88875	59.251	6.73435	13.4525
	11.1486	59.2821	2.32961	3.2901
	6.8468	64.8573	2.51615	5.6637
	26.8674	59.2995	1.54389	2.56085
	35.5634	35.9417	2.1218	11.606
	50.5843	75.6125	7.35675	18.9389
	22.801	70.0292	2.39614	3.0696
	31.4775	45.3678	9.14224	6.62242
	35.032	67.847	3.63578	2.42962
	36.9333	59.6627	7.19942	19.4026
	33.916	86.5616	6.20391	9.06835
	38.9708	127.231	4.25693	5.16606
	28.3708	65.5942	6.1754	8.36586
	23.1203	83.0879	27.2234	7.75003
	27.6536	94.1381	13.1808	21.3385
	41.4447	64.342	1.60351	15.5735
	19.6878	59.7009	6.1858	8.24972
	9.25562	31.314	8.20518	10.7426
	23.5759	39.6704	14.0196	5.35187
	7.1684	34.6026	20.1121	10.2232
	20.8468	26.8732	4.07471	16.4556
	22.7766	32.6375	4.22029	14.8538
	17.2351	54.9744	7.36824	16.2451
	39.6775	36.1659	3.23657	16.2015
	40.5291	60.2055	6.51693	10.954
	43.8455	75.0392	27.0008	13.5843
	12.9351	47.4459	5.72881	28.5402
	22.9662	37.4128	3.72918	9.55391
	29.5557	88.5938	12.3717	12.4173
	26.3843	52.8581	28.1834	32.131
	21.9309	39.7578	6.73653	61.2374
	14.8613	77.6435	9.59161	11.3901
	31.8291	71.2537	3.00151	30.5235
	37.2418	76.2	9.8841	3.85967
	30.6427	52.1639	18.0071	18.1994
	30.1594	86.9277	11.8139	15.9951
	24.4136	41.897	5.07116	12.6128
	24.4712	66.0353	15.0867	19.2768
	23.5765	74.5649	10.8897	10.7713
	32.1138	63.9157	19.1277	11.3408
	28.8159	66.2447	25.5651	7.81787
	34.4632	49.1081	19.2391	8.2355
	30.4516	70.3708	19.7047	12.2818
	15.2356	60.4885	5.84629	13.0577
	11.1267	38.4556	17.8455	11.9305
	40.124	59.9663	8.41811	20.8257
	22.0171	34.5584	10.0218	4.48728
	27.5229	97.3136	5.47766	16.2278
	29.6071	66.3079	3.16751	6.99718
	8.0569	28.9023	22.4835	1.02249
	12.0202	28.9355	15.8269	7.55556
	15.0803	30.8871	3.88126	9.05496
	18.7667	65.5975	6.75281	3.85849
	24.7048	54.3002	15.8906	8.26479
	10.2586	54.5892	9.62015	3.65761
	9.26805	40.796	9.58803	4.51945
	9.51971	34.1951	4.76243	8.86907
	15.6102	74.4846	10.6839	3.9409
	9.05262	68.5005	21.4281	10.6694
	5.89696	77.5739	14.2755	3.53912
	5.43923	66.7777	13.8495	9.79278
	14.5249	58.7518	6.77886	6.54504
	15.7681	80.6731	22.4388	22.1018
	5.90993	21.5069	16.1433	10.5671
	5.80323	50.7715	3.20629	6.372
	8.29559	29.6463	7.17915	7.77783
	9.33062	39.455	10.1597	7.4924
	7.9067	25.2111	11.988	4.9436
	10.6824	17.8703	2.76924	1.78595
	8.14442	58.6484	14.3563	3.32375
	20.8432	67.2823	13.2283	9.73643
	22.9238	67.382	21.3508	1.94636
	20.8672	83.0263	20.0535	1.98828
	12.5426	59.2435	28.2887	5.34581
	23.0035	78.6332	34.7864	10.0192
	22.6629	47.2834	26.8387	9.16269
	16.881	63.9192	1.47938	3.98322
	30.3158	54.8683	2.42223	5.05944
	9.47475	86.3163	3.13592	4.39788
	14.9609	36.6465	3.71142	1.9143
	20.1213	41.7407	1.34523	5.09021
	18.073	50.5154	6.39318	6.73473
	24.9365	48.7105	9.43163	11.1685
	46.6542	37.4294	3.11637	4.26852
	25.3003	20.3906	4.90656	3.14892
	23.8173	47.9479	5.30246	10.866
	26.3006	98.048	3.29399	7.92271
	18.5115	38.7658	4.17995	19.8615
	15.564	68.6886	12.2415	5.10371
	9.49366	74.7997	16.1614	6.66153
	20.3049	36.6938	5.25177	7.96808
	9.32376	76.0654	1.66463	17.8097
	14.0453	45.6767	1.10502	10.9028
	1.62459	64.9469	9.02364	8.16065
	13.5451	31.7902	3.22307	9.1156
	37.8315	102.863	7.04675	15.2017
	4.74423	68.2433	5.59899	12.5969
	11.8337	91.8812	6.8991	13.25
	5.23522	89.2508	14.182	8.78019
	12.422	195.577	22.7302	32.9515
	5.81069	94.3541	3.48795	12.3958
	5.57826	39.8705	15.9202	10.2298
	8.17349	69.5589	7.0602	14.4349
	5.58551	44.7488	2.83933	12.2548
	11.9463	47.2222	4.19243	8.45727
	12.9123	67.8615	7.13527	10.3405
	20.5858	55.483	1.7587	8.41549
	12.0919	34.2046	1.39644	12.275
	19.9361	23.4732	4.5437	24.0196
	22.0226	9.24053	3.1924	8.50886
	7.72403	37.083	2.0632	24.3626
	11.524	56.6138	4.07898	14.7336
	10.8072	67.0164	2.60364	5.44121
	11.5132	58.748	4.76084	9.99836
	8.39563	47.935	2.92734	20.802
	9.40355	63.6092	14.6394	15.8442
	20.8053	60.1761	3.76287	7.1162
	6.78212	75.9507	4.11377	4.43624
	6.62704	78.9017	3.0121	5.87605
	11.9164	52.111	4.02038	2.47189
	11.6228	63.1097	3.88913	6.2623
	9.81859	52.5715	2.68992	7.70351
	14.9164	77.2047	3.55667	7.99958
	3.9526	55.7447	6.96647	8.67102
	6.93858	55.8172	1.9562	4.75386
	13.1421	71.6193	26.3135	15.2866
	5.77005	64.9335	12.8081	6.41277
	21.474	50.1018	9.40397	3.54013
	16.0909	65.6812	5.32038	3.9554
	6.76289	20.9553	23.7722	1.19472
	13.2636	47.2622	15.4069	1.84433
	46.3417	52.4402	4.84654	13.873
	13.8628	31.3513	2.52003	4.04412
	10.5081	70.9197	4.29255	1.89486
	18.7175	78.2482	4.95785	3.70026
	9.47145	57.2649	6.65291	1.90667
	16.5398	114.967	32.24	4.39501
	15.3945	55.6549	25.3804	6.14283
	18.4723	43.3179	21.7889	6.38489
	8.29591	43.9032	27.7538	8.4408
	11.2163	58.1213	22.1516	6.29024
	8.14002	57.9151	22.3921	5.25404
	6.7847	56.5806	22.5789	10.8026
	11.1182	49.0282	3.50197	6.72265
	19.3177	31.7661	0.520238	2.27368
	30.7118	58.2015	10.9157	2.15221
	24.6334	31.0911	7.69623	12.2902
	19.6657	31.7561	4.31646	7.18313
	27.5906	190.518	2.45338	14.5346
	26.169	79.7774	7.91516	13.0034
	33.4648	93.0079	15.3528	13.2242
	26.0766	148.11	4.18018	12.4845
	31.8082	36.0956	4.26357	20.7233
	20.0697	60.4028	4.10211	17.0376
	15.098	48.6326	2.53535	12.2034
	14.037	60.0292	3.63113	46.121
	38.0069	28.0609	7.67109	31.5627
	28.2235	72.0239	9.40025	32.1665
	8.40732	50.9033	1.23801	22.2303
	7.60411	53.9729	5.67541	27.2624
	6.98115	94.6899	13.0028	26.457
	10.9585	57.2726	18.5157	25.4919
	14.0316	49.1058	12.2013	32.4594
	11.4407	35.41	17.9928	20.3257
	12.1791	67.7519	12.2167	11.7108
	24.2934	25.0952	6.04771	2.95831
	23.5328	3.56868	5.90271	8.82565
	20.303	3.97834	7.5378	4.08674
	27.0219	52.375	13.9314	17.921
		20.1008	2.15331	2.63004
		3.78135		3.78135

## Sheet: Figure 7
Figure 7d
gH2AX foci count 24 hours		GSCs-GBM01 DMSO		GSCs-GBM01 CHAE 30nM		GSCs-GBM02 DMSO		GSCs-GBM02 CHAE 30nM
		Mean	N cells	Mean	N cells	Mean	N cells	Mean	N cells
		2.035	2269	8.279	179	3.024	3942	10.14	600
		2.278	3147	10.17	464	2.912	3615	11.12	960
		2	3331	11	255	3	3313	12	791
Figure 7e
EdU+ (%cells) 24 hours		GSCs-GBM01 DMSO			GSCs-GBM01 Chaetocin 30nM			GSCs-GBM02 DMSO			GSCs-GBM02 Chaetocin 30nM
		25.6	23.7	23.9	0	1.5	1.2	20.8	25.7	20.7	2.2	1.9	1.6
Figure 7f
	Chaetocin (pM)	GBM01			GBM02			NHA-33
	1	231882	237130	230324	318709	316399	317760	1072949	1076994	853361
	1000	256602	254375	247656	288363	320324	316586	1037480	934586	744877
	5000	9216	19767	59205	162866	137840	163271	654774	620561	500195
	15000	6056	16287	4332	19779	4248	17547	408277	431583	353341
	30000	4548	4586	3694	2528	2344	2458	419949	431378	357158
	60000	3592	3222	3736	2902	3354	2850	311504	295437	281048
Figure 7g
	Days	DMSO	Chaetocin (1mg/Kg)
	23	1
	23	1
	27	1
	32	1
	34	1
	25		1
	33		1
	38		1
	40		1
	40		1

## Sheet: Suppl Fig 1
Suppl Fig 1a
	GBM01 CD133+ siCON		GBM01 CD133+ siSPT6-p		GBM01 CD133- siCON		GBM01 CD133- siSPT6-p
	Mean	N cells	Mean	N cells	Mean	N cells	Mean	N cells
	3.788	2722	10.158	1175	15.055	2461	10.876	1367
	4.637	3432	11.269	2102	15.213	1380	10.061	1223
	3.014	4501	10.303	1119	16.553	1636	9.122	1633
	GBM02 CD133+ siCON		GBM02 CD133+ siSPT6-p		GBM02 CD133- siCON		GBM02 CD133- siSPT6-p
	Mean	N cells	Mean	N cells	Mean	N cells	Mean	N cells
	1.612	1388	2.637	943	3.036	1401	2.756	1629
	1.779	2710	2.578	934	3.082	1336	3.216	1146
	1.782	1686	2.4	430	2.739	1568	2.776	1415
Suppl Fig 1c
	GSCs siCON		GSCs siSPT6-34		GSCs siSPT6-35
	Mean	N cells	Mean	N cells	Mean	N cells
	27.35	2648	87.3	698	62.95	900
	28.34	2082	94.66	875	65.3	921
	28.82	2867	88.71	797	64.48	946

## Sheet: Suppl Fig 2
Supp Fig 2a
	GSCs												DGCs
	siCON			siSPT6-34			siSPT6-35			siSPT6-36			siCON			siSPT6-34			siSPT6-35			siSPT6-36
	1	1	1	0.0396162	0.0378874	0.0421217	0.217681	0.190536	0.178329	0.376359	0.34362	0.347217	1	1	1	0.435266	0.686961	0.688605	0.553712	0.569686	0.563347	0.542476	0.687107	0.616964
Supp Fig 2b
	GSCs-GBM01
	Limiting dilution data entered.
	Counter	Dose	Tested	Response	Group
	1	1	24	1	A	A= siCON
	2	10	24	3	A
	3	50	12	5	A
	4	100	12	6	A
	5	250	12	7	A
	6	500	12	12	A
	7	1	24	0	B	B= siSPT6-34
	8	10	24	0	B
	9	50	12	0	B
	10	100	12	0	B
	11	250	12	0	B
	12	500	12	0	B
	13	1	24	0	C	C= siSPT6-35
	14	10	24	0	C
	15	50	12	0	C
	16	100	12	0	C
	17	250	12	0	C
	18	500	12	0	C
	19	1	24	0	D	D= siSPT6-36
	20	10	24	0	D
	21	50	12	0	D
	22	100	12	0	D
	23	250	12	0	D
	24	500	12	1	D
	GSCs-GBM02
	Limiting dilution data entered.
	Counter	Dose	Tested	Response	Group
	1	1	24	2	A	A= siCON
	2	10	24	5	A
	3	50	12	5	A
	4	100	12	7	A
	5	250	12	11	A
	6	500	12	12	A
	7	1	24	0	B	B= siSPT6-34
	8	10	24	0	B
	9	50	12	0	B
	10	100	12	0	B
	11	250	12	0	B
	12	500	12	1	B
	13	1	24	0	C	C= siSPT6-35
	14	10	24	0	C
	15	50	12	0	C
	16	100	12	0	C
	17	250	12	0	C
	18	500	12	2	C
	19	1	24	0	D	D= siSPT6-36
	20	10	24	0	D
	21	50	12	0	D
	22	100	12	0	D
	23	250	12	0	D
	24	500	12	3	D
Supp Fig 2d
Days	shLuc			shSPT6-1			shSPT6-2
0	1	1	1	1	1	1	1	1	1
1	0.708487	0.756169	0.684819	0.150731	0.117021	0.101239	0.552488	0.549855	0.522751
2	1.03073	1.0391	0.93757	0.0481882	0.0388983	0.0369968	0.440153	0.369213	0.370292
3	1.39122	1.50715	1.45295	0.0175748	0.0226273	0.0150215	0.493394	0.49387	0.43695
4	1.57589	1.51997	1.73458	0.0110556	0.00847504	0.011626	0.356938	0.333688	0.295069

[truncated: 5 more sheets: Suppl Fig 3, Suppl Fig 4, Suppl Fig 5, Suppl Fig 6, Suppl Fig 7]
